# Supplementary material for: UMI-tools: modeling sequencing errors in Unique Molecular Identifiers to improve quantification accuracy
Source: Genome Res. 2017 Mar;27(3):491–9. doi: 10.1101/gr.209601.116 (PMC5340976; doi:10.1101/gr.209601.116)
Supplement: Supplemental Material [file supp_gr.209601.116_Supplementary_File1.zip]

Archive with 21 entries (20 files):
- CGATOxford-UMI-tools-389adbc/.gitignore
- CGATOxford-UMI-tools-389adbc/.travis.yml
- CGATOxford-UMI-tools-389adbc/ez_setup.py
- CGATOxford-UMI-tools-389adbc/INSTALL.rst
- CGATOxford-UMI-tools-389adbc/LICENSE
- CGATOxford-UMI-tools-389adbc/MANIFEST.in
- CGATOxford-UMI-tools-389adbc/QUICK_START.md
- CGATOxford-UMI-tools-389adbc/README.rst
- CGATOxford-UMI-tools-389adbc/requirements.txt
- CGATOxford-UMI-tools-389adbc/setup.cfg
- CGATOxford-UMI-tools-389adbc/setup.py
- CGATOxford-UMI-tools-389adbc/umi_tools/
- CGATOxford-UMI-tools-389adbc/umi_tools/__init__.py
- CGATOxford-UMI-tools-389adbc/umi_tools/_dedup_umi.pyx
- CGATOxford-UMI-tools-389adbc/umi_tools/dedup.py
- CGATOxford-UMI-tools-389adbc/umi_tools/dedup_umi.pyxbld
- CGATOxford-UMI-tools-389adbc/umi_tools/extract.py
- CGATOxford-UMI-tools-389adbc/umi_tools/pyximport
- CGATOxford-UMI-tools-389adbc/umi_tools/umi_tools.py
- CGATOxford-UMI-tools-389adbc/umi_tools/Utilities.py
- CGATOxford-UMI-tools-389adbc/umi_tools/version.py
