# Supplementary material for: UMI-tools: modeling sequencing errors in Unique Molecular Identifiers to improve quantification accuracy
Source: Genome Res. 2017 Mar;27(3):491–9. doi: 10.1101/gr.209601.116 (PMC5340976; doi:10.1101/gr.209601.116)
Supplement: Supplemental Material [file supp_gr.209601.116_Supplementary_File1.zip › CGATOxford-UMI-tools-389adbc/README.rst]

.. image:: https://cloud.githubusercontent.com/assets/6096414/19521726/a4dea98e-960c-11e6-806a-a18ff04a391e.png
 


Tools for dealing with Unique Molecular Identifiers
====================================================

This repository contains tools for dealing with Unique Molecular Identifiers (UMIs)/Random Molecular Tags (RMTs). Currently there are two tools:

* extract: Flexible removal of UMI sequences from fastq reads.
    UMIs are removed and appended to the read name. Any other barcode, for example a library barcode, is left on the read.

* dedup: Implements a number of different UMI deduplication schemes.
    The recommended method is `directional_adjecency`.

See simulation results at the `CGAT blog <https://cgatoxford.wordpress.com/2015/08/14/unique-molecular-identifiers-the-problem-the-solution-and-the-proof/>`_.

`Genome Science 2015 poster <http://f1000research.com/posters/4-728>`_.

`Biorxiv Preprint <http://dx.doi.org/10.1101/051755>`_.


Installation
------------

If you're using Conda, you can use:

.. code:: bash

   $ conda install -c https://conda.anaconda.org/toms umi_tools

Or pip:

.. code:: bash

   $ pip install umi_tools


Or if you'd like to work directly from the git repository:

.. code:: bash

   $ git clone https://github.com/CGATOxford/UMI-tools.git

Enter repository and run:

.. code:: bash

   $ python setup.py install

For more detail see `INSTALL.rst <INSTALL.rst>`_

Help
----- 

See `QUICK_START.md <QUICK_START.md>`_ for a quick tutorial on the most common usage pattern.

To get detailed help on umi_tools run

.. code:: bash

   $ umi_tools --help

To get help on umi_tools extract run

.. code:: bash

   $ umi_tools extract --help

To get help on umi_tools dedup run

.. code:: bash

   $ umi_tools dedup --help


Dependencies
------------
umi_tools is dependent on `numpy`, `pandas`, `cython`, `pysam` and `future`
