# Supplementary material for: UMI-tools: modeling sequencing errors in Unique Molecular Identifiers to improve quantification accuracy
Source: Genome Res. 2017 Mar;27(3):491–9. doi: 10.1101/gr.209601.116 (PMC5340976; doi:10.1101/gr.209601.116)
Supplement: Supplemental Material [file supp_gr.209601.116_Supplementary_File1.zip › CGATOxford-UMI-tools-389adbc/umi_tools/_dedup_umi.pyx]

cpdef int edit_distance(a, b):
    cdef char * aa = a
    cdef char * bb = b

    cdef int k, l, c

    c = 0

    l = len(a)
    for k from 0 <= k < l:
        if aa[k] != bb[k]:
            c += 1
    return c
