# Supplementary material for: UMI-tools: modeling sequencing errors in Unique Molecular Identifiers to improve quantification accuracy
Source: Genome Res. 2017 Mar;27(3):491–9. doi: 10.1101/gr.209601.116 (PMC5340976; doi:10.1101/gr.209601.116)
Supplement: Supplemental Material [file supp_gr.209601.116_Supplementary_File1.zip › CGATOxford-UMI-tools-389adbc/umi_tools/umi_tools.py]

'''
umi_tools.py - Tools for UMI analyses
===============================================

:Author: Tom Smith & Ian Sudbury, CGAT
:Release: $Id$
:Date: |today|
:Tags: Genomics UMI

There are two tools: extract & dedup

To get help on a specific tool, type:

    umi_tools <tool> --help

To use a specific tool, type::

    umi_tools <tool> [tool options] [tool arguments]
'''

import os
import sys
import imp

def main(argv=None):

    argv = sys.argv

    path = os.path.abspath(os.path.dirname(__file__))

    if len(argv) == 1 or argv[1] == "--help" or argv[1] == "-h":
        print(globals()["__doc__"])

        return

    command = argv[1]

    (file, pathname, description) = imp.find_module(command, [path, ])
    module = imp.load_module(command, file, pathname, description)
    # remove 'umi-tools' from sys.argv
    del sys.argv[0]
    module.main(sys.argv)

if __name__ == "__main__":
    sys.exit(main())
