# Supplementary material for: UMI-tools: modeling sequencing errors in Unique Molecular Identifiers to improve quantification accuracy
Source: Genome Res. 2017 Mar;27(3):491–9. doi: 10.1101/gr.209601.116 (PMC5340976; doi:10.1101/gr.209601.116)
Supplement: Supplemental Material [file supp_gr.209601.116_Supplementary_File1.zip › CGATOxford-UMI-tools-389adbc/umi_tools/version.py]

__version__ = "0.2.5"
