# Supplementary material for: UMI-tools: modeling sequencing errors in Unique Molecular Identifiers to improve quantification accuracy
Source: Genome Res. 2017 Mar;27(3):491–9. doi: 10.1101/gr.209601.116 (PMC5340976; doi:10.1101/gr.209601.116)
Supplement: Supplemental Material [file supp_gr.209601.116_Supplementary_File2.zip]

Archive with 135 entries (112 files):
- UMI-tools_pipelines-0.0.4/.gitignore
- UMI-tools_pipelines-0.0.4/.gitmodules
- UMI-tools_pipelines-0.0.4/data/
- UMI-tools_pipelines-0.0.4/data/cms_095046.txt
- UMI-tools_pipelines-0.0.4/data/cms_095047.txt
- UMI-tools_pipelines-0.0.4/data/gel_barcode1_list.txt
- UMI-tools_pipelines-0.0.4/data/gel_barcode2_list.txt
- UMI-tools_pipelines-0.0.4/data/hg19_ensembl75_contigs.tsv
- UMI-tools_pipelines-0.0.4/data/hg19_ensembl75_geneset.gtf.gz
- UMI-tools_pipelines-0.0.4/data/klein_refcoding_plus_ERCC.fa
- UMI-tools_pipelines-0.0.4/data/klein_refcoding_plus_ERCC.fa.fai
- UMI-tools_pipelines-0.0.4/data/mm9_ensembl67_contigs.tsv
- UMI-tools_pipelines-0.0.4/data/mm9_ensembl67_geneset.gtf.gz
- UMI-tools_pipelines-0.0.4/data/Soulmillon_et_al_2014_barcodes.tsv
- UMI-tools_pipelines-0.0.4/data/soumillon_refcoding_plus_ERCC.fa
- UMI-tools_pipelines-0.0.4/data/soumillon_refcoding_plus_ERCC.fai
- UMI-tools_pipelines-0.0.4/data/srsf_sample_table.tsv
- UMI-tools_pipelines-0.0.4/data/tdp_sample_table.tsv
- UMI-tools_pipelines-0.0.4/iCLIPlib/
- UMI-tools_pipelines-0.0.4/iCLIPlib/.gitignore
- UMI-tools_pipelines-0.0.4/iCLIPlib/.gitmodules
- UMI-tools_pipelines-0.0.4/iCLIPlib/iCLIP/
- UMI-tools_pipelines-0.0.4/iCLIPlib/iCLIP/__init__.py
- UMI-tools_pipelines-0.0.4/iCLIPlib/iCLIP/clusters.py
- UMI-tools_pipelines-0.0.4/iCLIPlib/iCLIP/counting.py
- UMI-tools_pipelines-0.0.4/iCLIPlib/iCLIP/distance.py
- UMI-tools_pipelines-0.0.4/iCLIPlib/iCLIP/kmers.py
- UMI-tools_pipelines-0.0.4/iCLIPlib/iCLIP/meta.py
- UMI-tools_pipelines-0.0.4/iCLIPlib/iCLIP/utils.py
- UMI-tools_pipelines-0.0.4/iCLIPlib/pipeline_iCLIP/
- UMI-tools_pipelines-0.0.4/iCLIPlib/pipeline_iCLIP/conf.py
- UMI-tools_pipelines-0.0.4/iCLIPlib/pipeline_iCLIP/pipeline_docs/
- UMI-tools_pipelines-0.0.4/iCLIPlib/pipeline_iCLIP/pipeline_docs/__init__.py
- UMI-tools_pipelines-0.0.4/iCLIPlib/pipeline_iCLIP/pipeline_docs/_templates/
- UMI-tools_pipelines-0.0.4/iCLIPlib/pipeline_iCLIP/pipeline_docs/_templates/cgat_logo.png
- UMI-tools_pipelines-0.0.4/iCLIPlib/pipeline_iCLIP/pipeline_docs/_templates/index.html
- UMI-tools_pipelines-0.0.4/iCLIPlib/pipeline_iCLIP/pipeline_docs/contents.rst
- UMI-tools_pipelines-0.0.4/iCLIPlib/pipeline_iCLIP/pipeline_docs/pipeline.rst
- UMI-tools_pipelines-0.0.4/iCLIPlib/pipeline_iCLIP/pipeline_docs/pipeline/
- UMI-tools_pipelines-0.0.4/iCLIPlib/pipeline_iCLIP/pipeline_docs/pipeline/clusters.rst
- UMI-tools_pipelines-0.0.4/iCLIPlib/pipeline_iCLIP/pipeline_docs/pipeline/Dummy.rst
- UMI-tools_pipelines-0.0.4/iCLIPlib/pipeline_iCLIP/pipeline_docs/pipeline/FragmentSizes.rst
- UMI-tools_pipelines-0.0.4/iCLIPlib/pipeline_iCLIP/pipeline_docs/pipeline/Methods.rst
- UMI-tools_pipelines-0.0.4/iCLIPlib/pipeline_iCLIP/pipeline_docs/pipeline/Motifs.rst
- UMI-tools_pipelines-0.0.4/iCLIPlib/pipeline_iCLIP/pipeline_docs/pipeline/Profiles.rst
- UMI-tools_pipelines-0.0.4/iCLIPlib/pipeline_iCLIP/pipeline_docs/pipeline/Reproducibility.rst
- UMI-tools_pipelines-0.0.4/iCLIPlib/pipeline_iCLIP/pipeline_docs/pipeline/Sample_QC.rst
- UMI-tools_pipelines-0.0.4/iCLIPlib/pipeline_iCLIP/pipeline_docs/themes/
- UMI-tools_pipelines-0.0.4/iCLIPlib/pipeline_iCLIP/pipeline_docs/themes/cgat/
- UMI-tools_pipelines-0.0.4/iCLIPlib/pipeline_iCLIP/pipeline_docs/themes/cgat/layout.html
- UMI-tools_pipelines-0.0.4/iCLIPlib/pipeline_iCLIP/pipeline_docs/themes/cgat/static/
- UMI-tools_pipelines-0.0.4/iCLIPlib/pipeline_iCLIP/pipeline_docs/themes/cgat/static/cgat.css_t
- UMI-tools_pipelines-0.0.4/iCLIPlib/pipeline_iCLIP/pipeline_docs/themes/cgat/static/sorttable.js
- UMI-tools_pipelines-0.0.4/iCLIPlib/pipeline_iCLIP/pipeline_docs/themes/cgat/theme.conf
- UMI-tools_pipelines-0.0.4/iCLIPlib/pipeline_iCLIP/pipeline_docs/trackers/
- UMI-tools_pipelines-0.0.4/iCLIPlib/pipeline_iCLIP/pipeline_docs/trackers/clusters.py
- UMI-tools_pipelines-0.0.4/iCLIPlib/pipeline_iCLIP/pipeline_docs/trackers/iCLIPMotifs.py
- UMI-tools_pipelines-0.0.4/iCLIPlib/pipeline_iCLIP/pipeline_docs/trackers/iCLIPTracker.py
- UMI-tools_pipelines-0.0.4/iCLIPlib/pipeline_iCLIP/pipeline_docs/trackers/Profiles.py
- UMI-tools_pipelines-0.0.4/iCLIPlib/pipeline_iCLIP/pipeline_docs/trackers/ProjectTracker.py
- UMI-tools_pipelines-0.0.4/iCLIPlib/pipeline_iCLIP/pipeline_docs/trackers/Sample_QC.py
- UMI-tools_pipelines-0.0.4/iCLIPlib/pipeline_iCLIP/pipeline_iCLIP.ini
- UMI-tools_pipelines-0.0.4/iCLIPlib/pipeline_iCLIP/pipeline_iCLIP.py
- UMI-tools_pipelines-0.0.4/iCLIPlib/pipeline_iCLIP/PipelineiCLIP.py
- UMI-tools_pipelines-0.0.4/iCLIPlib/README.rst
- UMI-tools_pipelines-0.0.4/iCLIPlib/sample_data.tar
- UMI-tools_pipelines-0.0.4/iCLIPlib/scripts/
- UMI-tools_pipelines-0.0.4/iCLIPlib/scripts/calculateiCLIPReproducibility.py
- UMI-tools_pipelines-0.0.4/iCLIPlib/scripts/count_clip_sites.py
- UMI-tools_pipelines-0.0.4/iCLIPlib/scripts/find_significant_bases.py
- UMI-tools_pipelines-0.0.4/iCLIPlib/scripts/get_binned_counts.py
- UMI-tools_pipelines-0.0.4/iCLIPlib/scripts/iCLIP_bam2geneprofile.py
- UMI-tools_pipelines-0.0.4/iCLIPlib/scripts/iCLIP_kmer_enrichment.py
- UMI-tools_pipelines-0.0.4/iCLIPlib/scripts/iCLIP2bigWig.py
- UMI-tools_pipelines-0.0.4/iCLIPlib/scripts/processing_index.py
- UMI-tools_pipelines-0.0.4/iCLIPlib/scripts/reproducibility_by_exon.py
- UMI-tools_pipelines-0.0.4/iCLIPlib/scripts/significant_bases_by_randomisation.py
- UMI-tools_pipelines-0.0.4/iCLIPlib/setup.py
- UMI-tools_pipelines-0.0.4/notebooks/
- UMI-tools_pipelines-0.0.4/notebooks/.ipynb_checkpoints/
- UMI-tools_pipelines-0.0.4/notebooks/.ipynb_checkpoints/Fig1b_2a-Edit_distance_dists-checkpoint.ipynb
- UMI-tools_pipelines-0.0.4/notebooks/.ipynb_checkpoints/Fig3b-Base_level_reproducibility-checkpoint.ipynb
- UMI-tools_pipelines-0.0.4/notebooks/.ipynb_checkpoints/Fig3c-Spearmans_correlations_of_exons-checkpoint.ipynb
- UMI-tools_pipelines-0.0.4/notebooks/Examine_indels.ipynb
- UMI-tools_pipelines-0.0.4/notebooks/Examine_missalignment.ipynb
- UMI-tools_pipelines-0.0.4/notebooks/Fig1b_2a-Edit_distance_dists.ipynb
- UMI-tools_pipelines-0.0.4/notebooks/Fig1c-Read_depth_and_errors.ipynb
- UMI-tools_pipelines-0.0.4/notebooks/Fig3b-Base_level_reproducibility.ipynb
- UMI-tools_pipelines-0.0.4/notebooks/Fig3c-Spearmans_correlations_of_exons.ipynb
- UMI-tools_pipelines-0.0.4/notebooks/Klein_ERCC.ipynb
- UMI-tools_pipelines-0.0.4/notebooks/Simulating_umi_deduping.ipynb
- UMI-tools_pipelines-0.0.4/pipeline_iCLIP.py
- UMI-tools_pipelines-0.0.4/pipeline_iCLIP/
- UMI-tools_pipelines-0.0.4/pipeline_iCLIP/conf.py
- UMI-tools_pipelines-0.0.4/pipeline_iCLIP/pipeline.ini
- UMI-tools_pipelines-0.0.4/pipeline_iCLIP/pipeline_docs/
- UMI-tools_pipelines-0.0.4/pipeline_iCLIP/pipeline_docs/__init__.py
- UMI-tools_pipelines-0.0.4/pipeline_iCLIP/pipeline_docs/_templates/
- UMI-tools_pipelines-0.0.4/pipeline_iCLIP/pipeline_docs/_templates/cgat_logo.png
- UMI-tools_pipelines-0.0.4/pipeline_iCLIP/pipeline_docs/_templates/index.html
- UMI-tools_pipelines-0.0.4/pipeline_iCLIP/pipeline_docs/contents.rst
- UMI-tools_pipelines-0.0.4/pipeline_iCLIP/pipeline_docs/pipeline.rst
- UMI-tools_pipelines-0.0.4/pipeline_iCLIP/pipeline_docs/pipeline/
- UMI-tools_pipelines-0.0.4/pipeline_iCLIP/pipeline_docs/pipeline/clusters.rst
- UMI-tools_pipelines-0.0.4/pipeline_iCLIP/pipeline_docs/pipeline/Dummy.rst
- UMI-tools_pipelines-0.0.4/pipeline_iCLIP/pipeline_docs/pipeline/FragmentSizes.rst
- UMI-tools_pipelines-0.0.4/pipeline_iCLIP/pipeline_docs/pipeline/Methods.rst
- UMI-tools_pipelines-0.0.4/pipeline_iCLIP/pipeline_docs/pipeline/Motifs.rst
- UMI-tools_pipelines-0.0.4/pipeline_iCLIP/pipeline_docs/pipeline/Profiles.rst
- UMI-tools_pipelines-0.0.4/pipeline_iCLIP/pipeline_docs/pipeline/Reproducibility.rst
- UMI-tools_pipelines-0.0.4/pipeline_iCLIP/pipeline_docs/pipeline/Sample_QC.rst
- UMI-tools_pipelines-0.0.4/pipeline_iCLIP/pipeline_docs/themes/
- UMI-tools_pipelines-0.0.4/pipeline_iCLIP/pipeline_docs/themes/cgat/
- UMI-tools_pipelines-0.0.4/pipeline_iCLIP/pipeline_docs/themes/cgat/layout.html
- UMI-tools_pipelines-0.0.4/pipeline_iCLIP/pipeline_docs/themes/cgat/static/
- UMI-tools_pipelines-0.0.4/pipeline_iCLIP/pipeline_docs/themes/cgat/static/cgat.css_t
- UMI-tools_pipelines-0.0.4/pipeline_iCLIP/pipeline_docs/themes/cgat/static/sorttable.js
- UMI-tools_pipelines-0.0.4/pipeline_iCLIP/pipeline_docs/themes/cgat/theme.conf
- UMI-tools_pipelines-0.0.4/pipeline_iCLIP/pipeline_docs/trackers/
- UMI-tools_pipelines-0.0.4/pipeline_iCLIP/pipeline_docs/trackers/clusters.py
- UMI-tools_pipelines-0.0.4/pipeline_iCLIP/pipeline_docs/trackers/iCLIPMotifs.py
- UMI-tools_pipelines-0.0.4/pipeline_iCLIP/pipeline_docs/trackers/iCLIPTracker.py
- UMI-tools_pipelines-0.0.4/pipeline_iCLIP/pipeline_docs/trackers/Profiles.py
- UMI-tools_pipelines-0.0.4/pipeline_iCLIP/pipeline_docs/trackers/ProjectTracker.py
- UMI-tools_pipelines-0.0.4/pipeline_iCLIP/pipeline_docs/trackers/Sample_QC.py
- UMI-tools_pipelines-0.0.4/pipeline_iCLIP/SRSF_pipeine.ini
- UMI-tools_pipelines-0.0.4/pipeline_iCLIP/TDP43_pipeline.ini
- UMI-tools_pipelines-0.0.4/pipeline_scRNASeq.py
- UMI-tools_pipelines-0.0.4/pipeline_scRNASeq/
- UMI-tools_pipelines-0.0.4/pipeline_scRNASeq/conf.py
- UMI-tools_pipelines-0.0.4/pipeline_scRNASeq/pipeline.ini
- UMI-tools_pipelines-0.0.4/PipelineiCLIP.py
- UMI-tools_pipelines-0.0.4/PipelineScRNASeq.py
- UMI-tools_pipelines-0.0.4/PipelineUMI.py
- UMI-tools_pipelines-0.0.4/README.rst
