# Supplementary material for: UMI-tools: modeling sequencing errors in Unique Molecular Identifiers to improve quantification accuracy
Source: Genome Res. 2017 Mar;27(3):491–9. doi: 10.1101/gr.209601.116 (PMC5340976; doi:10.1101/gr.209601.116)
Supplement: Supplemental Material [file supp_gr.209601.116_Supplementary_File2.zip › UMI-tools_pipelines-0.0.4/data/cms_095046.txt]

Re-sort ID	ERCC ID	subgroup	concentration in Mix 1 (attomoles/ul)	concentration in Mix 2 (attomoles/ul)	expected fold-change ratio	log2(Mix 1/Mix 2)
1	ERCC-00130	A	30000	7500	4	2
2	ERCC-00004	A	7500	1875	4	2
3	ERCC-00136	A	1875	468.75	4	2
4	ERCC-00108	A	937.5	234.375	4	2
5	ERCC-00116	A	468.75	117.1875	4	2
6	ERCC-00092	A	234.375	58.59375	4	2
7	ERCC-00095	A	117.1875	29.296875	4	2
8	ERCC-00131	A	117.1875	29.296875	4	2
9	ERCC-00062	A	58.59375	14.6484375	4	2
10	ERCC-00019	A	29.296875	7.32421875	4	2
11	ERCC-00144	A	29.296875	7.32421875	4	2
12	ERCC-00170	A	14.6484375	3.66210938	4	2
13	ERCC-00154	A	7.32421875	1.83105469	4	2
14	ERCC-00085	A	7.32421875	1.83105469	4	2
15	ERCC-00028	A	3.66210938	0.91552734	4	2
16	ERCC-00033	A	1.83105469	0.45776367	4	2
17	ERCC-00134	A	1.83105469	0.45776367	4	2
18	ERCC-00147	A	0.91552734	0.22888184	4	2
19	ERCC-00097	A	0.45776367	0.11444092	4	2
20	ERCC-00156	A	0.45776367	0.11444092	4	2
21	ERCC-00123	A	0.22888184	0.05722046	4	2
22	ERCC-00017	A	0.11444092	0.02861023	4	2
23	ERCC-00083	A	0.02861023	0.00715256	4	2
24	ERCC-00096	B	15000	15000	1	0
25	ERCC-00171	B	3750	3750	1	0
26	ERCC-00009	B	937.5	937.5	1	0
27	ERCC-00042	B	468.75	468.75	1	0
28	ERCC-00060	B	234.375	234.375	1	0
29	ERCC-00035	B	117.1875	117.1875	1	0
30	ERCC-00025	B	58.59375	58.59375	1	0
31	ERCC-00051	B	58.59375	58.59375	1	0
32	ERCC-00053	B	29.296875	29.296875	1	0
33	ERCC-00148	B	14.6484375	14.6484375	1	0
34	ERCC-00126	B	14.6484375	14.6484375	1	0
35	ERCC-00034	B	7.32421875	7.32421875	1	0
36	ERCC-00150	B	3.66210938	3.66210938	1	0
37	ERCC-00067	B	3.66210938	3.66210938	1	0
38	ERCC-00031	B	1.83105469	1.83105469	1	0
39	ERCC-00109	B	0.91552734	0.91552734	1	0
40	ERCC-00073	B	0.91552734	0.91552734	1	0
41	ERCC-00158	B	0.45776367	0.45776367	1	0
42	ERCC-00104	B	0.22888184	0.22888184	1	0
43	ERCC-00142	B	0.22888184	0.22888184	1	0
44	ERCC-00138	B	0.11444092	0.11444092	1	0
45	ERCC-00117	B	0.05722046	0.05722046	1	0
46	ERCC-00075	B	0.01430512	0.01430512	1	0
47	ERCC-00074	C	15000	22500	0.67	-0.58
48	ERCC-00113	C	3750	5625	0.67	-0.58
49	ERCC-00145	C	937.5	1406.25	0.67	-0.58
50	ERCC-00111	C	468.75	703.125	0.67	-0.58
51	ERCC-00076	C	234.375	351.5625	0.67	-0.58
52	ERCC-00044	C	117.1875	175.78125	0.67	-0.58
53	ERCC-00162	C	58.59375	87.890625	0.67	-0.58
54	ERCC-00071	C	58.59375	87.890625	0.67	-0.58
55	ERCC-00084	C	29.296875	43.9453125	0.67	-0.58
56	ERCC-00099	C	14.6484375	21.9726563	0.67	-0.58
57	ERCC-00054	C	14.6484375	21.9726563	0.67	-0.58
58	ERCC-00157	C	7.32421875	10.9863281	0.67	-0.58
59	ERCC-00143	C	3.66210938	5.49316406	0.67	-0.58
60	ERCC-00039	C	3.66210938	5.49316406	0.67	-0.58
61	ERCC-00058	C	1.83105469	2.74658203	0.67	-0.58
62	ERCC-00120	C	0.91552734	1.37329102	0.67	-0.58
63	ERCC-00040	C	0.91552734	1.37329102	0.67	-0.58
64	ERCC-00164	C	0.45776367	0.68664551	0.67	-0.58
65	ERCC-00024	C	0.22888184	0.34332275	0.67	-0.58
66	ERCC-00016	C	0.22888184	0.34332275	0.67	-0.58
67	ERCC-00012	C	0.11444092	0.17166138	0.67	-0.58
68	ERCC-00098	C	0.05722046	0.08583069	0.67	-0.58
69	ERCC-00057	C	0.01430512	0.02145767	0.67	-0.58
70	ERCC-00002	D	15000	30000	0.5	-1
71	ERCC-00046	D	3750	7500	0.5	-1
72	ERCC-00003	D	937.5	1875	0.5	-1
73	ERCC-00043	D	468.75	937.5	0.5	-1
74	ERCC-00022	D	234.375	468.75	0.5	-1
75	ERCC-00112	D	117.1875	234.375	0.5	-1
76	ERCC-00165	D	58.59375	117.1875	0.5	-1
77	ERCC-00079	D	58.59375	117.1875	0.5	-1
78	ERCC-00078	D	29.296875	58.59375	0.5	-1
79	ERCC-00163	D	14.6484375	29.296875	0.5	-1
80	ERCC-00059	D	14.6484375	29.296875	0.5	-1
81	ERCC-00160	D	7.32421875	14.6484375	0.5	-1
82	ERCC-00014	D	3.66210938	7.32421875	0.5	-1
83	ERCC-00077	D	3.66210938	7.32421875	0.5	-1
84	ERCC-00069	D	1.83105469	3.66210938	0.5	-1
85	ERCC-00137	D	0.91552734	1.83105469	0.5	-1
86	ERCC-00013	D	0.91552734	1.83105469	0.5	-1
87	ERCC-00168	D	0.45776367	0.91552734	0.5	-1
88	ERCC-00041	D	0.22888184	0.45776367	0.5	-1
89	ERCC-00081	D	0.22888184	0.45776367	0.5	-1
90	ERCC-00086	D	0.11444092	0.22888184	0.5	-1
91	ERCC-00061	D	0.05722046	0.11444092	0.5	-1
92	ERCC-00048	D	0.01430512	0.02861023	0.5	-1
