# Supplementary material for: UMI-tools: modeling sequencing errors in Unique Molecular Identifiers to improve quantification accuracy
Source: Genome Res. 2017 Mar;27(3):491–9. doi: 10.1101/gr.209601.116 (PMC5340976; doi:10.1101/gr.209601.116)
Supplement: Supplemental Material [file supp_gr.209601.116_Supplementary_File2.zip › UMI-tools_pipelines-0.0.4/data/cms_095047.txt]

ERCC_ID	GenBank	5prime_assay	3prime_assay	Sequence
ERCC-00002	DQ459430	Ac03459872_a1	Ac03459968_a1	TCCAGATTACTTCCATTTCCGCCCAAGCTGCTCACAGTATACGGGCGTCGGCATCCAGACCGTCGGCTGATCGTGGTTTTACTAGGCTAGACTAGCGTACGAGCACTATGGTCAGTAATTCCTGGAGGAATAGGTACCAAGAAAAAAACGAACCTTTGGGTTCCAGAGCTGTACGGTCGCACTGAACTCGGATAGGTCTCAGAAAAACGAAATATAGGCTTACGGTAGGTCCGAATGGCACAAAGCTTGTTCCGTTAGCTGGCATAAGATTCCATGCCTAGATGTGATACACGTTTCTGGAAACTGCCTCGTCATGCGACTGTTCCCCGGGGTCAGGGCCGCTGGTATTTGCTGTAAAGAGGGGCGTTGAGTCCGTCCGACTTCACTGCCCCCTTTCAG…
ERCC-00003	DQ516784	Ac03459873_a1	Ac03459969_a1	CAGCAGCGATTAAGGCAGAGGCGTTTGTATCTGCCATTATAAAGAAGTTTCCTCCAGCAACTCCTTTCTTAATTCCAAACTTAGCTTCAGTTATAAATTCCCCTCCCATGATTGGGATTTTATAAACTTTTCTTCCATATAATTCATCTTTCTTCTCATAACCGTCTCCGAAAAACTTCAACTTAAATCCAACCTTTAACTGCTCATCAGCCATGTCTCCCACAGCATCAAAAATAGCAGTTGTTGGACATGTTAAGACACACTGCCCCAATCTCTCTAACATTTGATGCTCTAACTCTGACTTTTTAGGGTGGCATATCTGTATTATAAATCCTGGTCTTCCATCTGGTGTTTTTGATGGAGGGACATATTTCTCAATTCCTGCTTCTGCTGGACACA…
ERCC-00004	DQ516752	Ac03459874_a1	Ac03459970_a1	TCTTGCTTCAACAATAACGTCTCTTTCAGAAGGCATTGGTATCTTTTCCCCACTTCCAAGCATTTTTTCAACTAATCTTATGTTATTAACCATTTCCTTAAATTCTTCTGGGTCTGCTGACAAAGCATGATCAGGACCTTCCATATTTTTATCTAAGGTAAAGTGCTTCTCAATAACATCCGCTCCTAAGGCAACAGAAACTACTGGGGCGAGTATTCCCAATGTATGGTCAGAATATCCCACAGGGATATTGAATATACTTTTCAAGGTTTTAATAGCGTTTAAATTGACATCTTCATAAGGGGTTGGGTAAGATGAAATACAATGCAATAAAATAATATCCCTGCATCCATTATTTTCTAAAACTTTAACTGCTTCCCAAATTTCCCCAATATCAGA…
ERCC-00009	DQ668364	Ac03459876_a1	Ac03459972_a1	CAATGATAGGCTAGTCTCGCGCAGTACATGGTAGTTCAGCCAATAGATGCCTAGTACGCTGACGGCATTCAGAGTACGCTGATCGGCTTATGACGTATGTGACGCAGCTCTTAGCGCAATGTATGTGCTGTTATCGAAGCCTATGGCTGAGTATGTAACGCTATGGCGTGCTAGTCGTCTCATATACGTCTGATGACCTCGTATCATGTTATAGGGCTGCGAACTGTCGATGATGGTCACGACTCTGTCGATAGCTGTGTGACTCATTCAGAAGGTGTGCAGCCTATATGATACGCAGTCGCATCCTATCTTACGTGTCAGTACTATGTGTGAGTGCTCCGCCCTAGTGCTGATGTATGCCCCATAGTGCTCAGTGGAGTCTCTCTTAGCATAGTGTCC…
ERCC-00012	DQ883670	Ac03459877_a1	Ac03459973_a1	CGAGAGATGTTTGTAGGTGCGGAATGTGTGCGGTCTACCTTAGCTGTAGTGTGCGATGAACCTACACACAACGTGGTATAGTGGCCGATCTTAGAGTGATCCTATCACTCCTTACGCACCAGAAGGGATCTGCATACCAGGCGGAGAACTTGGAAGGCGGCTAGATCACTGAATTGCGGGAATCGGCATTTCGCATTCTTAGGATCTAAACCTTAGACCTCCGCGTGCGATTGCACCTGCTTGGTACAGAGTTACAAGCCCCCCGCACTTTCTTTGCGGTCGTTAAGAGGGAAATCGCCCAATTAGCAGAGTGTCAGGTGTTACGCGCGATTGAGCCGTCAGAAGAATCGATAGAGCCGCGTCGGGACCTTGATGGTATCTCTGCCTCAGCTAACCTGC…
ERCC-00013	EF011062	Ac03459878_a1	Ac03459974_a1	ACCGAGCTCAGATGTGAAGGATCTTCTTGGAGGATTAAAAAAATGATTATCTGTAAAACCCCACGTGAACTTGGTATCATGCGGGAAGCAGGGCGAATCGTGGCTTTAACTCATGAAGAGTTAAAAAAGCACATTAAACCAGGAATCTCGACAAAAGAATTGGATCAAATTGCCGAACGTTTTATTAAGAAGCAGGGTGCAATCCCATCTTTTAGGGGGTATAATGGGTTTCGCGGGAGCATTTGCGTATCAGTTAATGAAGAACTCGTTCACGGCATACCTGGCAGCAGGGTGCTGAAGGACGGTGACATCATCAGTATTGATATCGGTGCTAAATTAAATGGTTATCATGGTGACTCTGCATGGACATATCCGGTAGGAAACATCAGCGATGATGAC…
ERCC-00014	DQ875385	Ac03459879_a1	Ac03459975_a1	AAAAGAAGAAGGAAAGTAGAGGAGATCAAGATGTCAAACGAAACAATTAAATTAGTCATTGCGGGACCGCGTGGAAGAATGGGGCAGGAAGCTGTTAAATTGGCAGAACGAACACCACATTTTGACCTTGTAGGGGCCATAGACCATACATACGATCAGCAAAAATTATCTGATGTGATGCCTGTTGAGTCAGATGCTTTCATTTACACAGATATCCTTGCCTGTTTTACAGAAACACAACCGGATGTCTTGATTGATTTAACAACGCCCGAAATCGGAAAAGTACATACAAAAATTGCATTAGAGCACGTAGTCCGTCCAGTTGTCGGAACAACCGGTTTCTCAGAAGCTGATTTAAAAGAGCTCACATCTTTAACAGAAGAAAAAGGGATCGGAGCC…
ERCC-00016	DQ883664	Ac03459880_a1	Ac03459976_a1	GTTGTAACGAATGTTAATTTAGGAGGCAAGAGTTTGTGGGCGCGGACTTGCAGCTCGTAACGCTCTAAAAGGGTTATGCCGCTGAGGCGGGACCATAGTCAGGAAGTTTGTCCGATCCGCTCCAGTTGTCAAGAGTAGAGGATTTCGTGTTCGCCGATACTGCCGAAAACGTCATACCGAAGCAATTCTGTCGTCACTCTGTATGTCCGTGCCCCACCTTCGAGTATGAGTTTTAAAGTTCGTGCAGAGACATAGCTCGCGCACTCCCTGTGTGATGCCGGTCGGCCGACACATGCTTCAATGTGCCTTGAACTTGCATTCGAAAGAATGTCCTTATCTTGATCGGCCATTGTAATGCAACGCTCTCCTTTCATTGACACGAGGTTCGTAGATGGCTGT…
ERCC-00017	DQ459420	Ac03459881_a1	Ac03459977_a1	GAGAACTGAAAGTGAGTCCCAACGAGAGAGGTGCATCTGTCCAGTGAGAGCTGACTGTCTGCGACAACACTAGTCGGTCCAGGCATGGATTTCGCGACCTCACAACTTAAGGAGGCGGTAAATCAGATGACAGCGCGACCCTGTAATGGGTGACCTGCTAGTGGAGGTGGCGCGGTGTCCCAGATACAAGGATCTCGATGTAGTACCCTCACATAACTTTGCTCCCTGAAATAACATTCGATCACTCTAATGAATCCCTTAAGCCAGGAGCGTTAGTGTCAAACGCAACGCCCCGGGTTCATGATCCTGGATGGCTGGTCGAACCAGGGAGATGTCACTCTAATAGGTGCCAAATGTACCGCAGAACCTCGTAGGCGTTCGCCCAATTGGACCCGAGGT…
ERCC-00019	DQ883651	Ac03459883_a1	Ac03459979_a1	CTTTAATGGTTGTACATACTTGACGGATTGCAGTGAGTGTATTCCCGTCCCATCGTATGGGTAACCCATAGGGGCGTGTCATTCAGCACTTCGGATAGTGTTTGACCGCGTCGCTCCCATGTCGCCTTTCAGGAGAAATAGTACAGGCTGCTGGCTCATGTTTCCTTCTACGCTGCACTTGCGGGCATAGAGGTCGGTTGCGATCTATATTCGGAGATAACTATTCACCCAGCGCCACTCGAATATCCCCTCTTCTGAGCAAGAGGCCAATAAATGCTCAAAAACGAGCGATTGTCCAACGACATAAAGGGAGACTGTAAGGTCCTAGCGCTCTGTCTGTTAGTGAGAGCCCTAGGTAAACACGGTCGTTATCCCCTAGAGCGTGAAGCGGCTGTAGAT…
ERCC-00022	DQ855004	Ac03459884_a1	Ac03459980_a1	CCCGGGCCAATTGCCTCTATAACTAGAGCTGAGCCCACCATTAAAGCGATTTTTTCGCACTTAGCCGTAATAAATATAATGATCCCGCGGTGTAGTAATTCTACGGAATGCACGGAATGTCATAAGCAGAAGGACGTGATGTGCAACCTACTCCCCTTTCCCAAGTAAATGTACGGGAATTATCGTTTCGTTACCGACAACCATGGGGCCACGTGGCCAGTTTGCCCCTATTAGGTGGATAGGCACTGAGTACAGAATATATAAAGCGTGACGGATGAAAACGCACCCATTGTCACCGATTGTGACTAGTTGACCCTATCACCCCTACTGTGTTCAGACGTCGTTCTACTAAAGGCCCGTGCCGCCGGAAGCTCATTTAAAAAGAACTCGTAAGTAAGC…
ERCC-00024	DQ854993	Ac03459886_a1	Ac03459982_a1	ACGGAGGAGCTTTGGCATACTAGGCTAGCGAATCTGCAACTAACGCAAGTTACATCCTAGCTAGCGAAGGGCGTCCCAATTTTCGCTAACCCGACGCGACGCATAAAAAGCGAGAATAACGCCTAAGGGATGTACAATGGATGTTGATTATGCCTTCGGGAATGAGGGATGATTTGCGAAAAACAAGTCAATACCTAACCAAATCCGCTAATGGACACCCGTAATCGTGCCCAAGTTTAACTGGTCGGTAGGTGGCAGGCAAAGCGCTAGTATCCCTAGGCGCGACACTATAAGTTTACAACTGCGAGAATTGACACTATGAGCGCGCATACTGGGGCCAGAATAGGCAATACCATGTGCGTCCCTGTGTGAACAGCTCGCGGCCATCAGAAGTTGGGA…
ERCC-00025	DQ883689	Ac03459887_a1	Ac03459983_a1	GGGGTCCATTATAGTGCAGGCGTGGTAAAGTAGCATTAGAACCCTACTACTTAGCCCGCGCAACTCGTCCTATTAAAAGTCGGAAGGATTAGGGAAGTTAACCTCCGTTAGGGCCTCATTGGCGCGCCTCCACGTATCTGTATTCCCGTGTCCCGACTGGCTAATAAGAGATATGGTGCAGCGTGAACGCGGACCGAACTCCGGTGTGCGCCGGTTCATGTTACTCGAAAAATAGACCCTACTTGCGCCATGTCATCTTTCACTACGGGGTAGTCTCTCGGCCAGGCTTTGAATCGCCTCATCCGCTTCTCAATGGTTCTGTCCTGACCTCTGGAGTTAATCTTCGTCTCATAGAGTAACCAGGCGACGCACCACGCCTAGTTGGTACCACCACTAGAA…
ERCC-00028	DQ459419	Ac03459888_a1	Ac03459984_a1	AAGAAAGTATTCCATTCCGGCTCATGGTCCCGGCTAGACCTGCAAGATCGAAGGTACTCAATGACACCAGTGACTGAGCGGTCAGCCCGGAAATAGCCAGAAATGTTACCATCCCCGCATGTTACACAAACGTCGGGCTGACGGAACCCATGAGAACCTATGGTGAATAGACAGTAAACGAGCGCAAAGGCGTGCTGCCAAGGGCTCCCACCGAATGTAGAACTGATCTGATTTCCGTGACAGGGAAACGCAATGCGAGGTTCCGCAAGTCCACCTATAATCTGTGACCGCTCGTAGAACATGGTTAGGGCCTGATTCAGTTAAATCAAGCCACCTCTGACAGAACGACGAGTCAGTGGAATCGACTTCACACCTCAGAGTCCACTCACGTGCTGTAAG…
ERCC-00031	DQ459431	Ac03459889_a1	Ac03459985_a1	GGGAGAAAAGCTTCTTGCCTAGTTACAGCACGAAGATTGGGACCCATCGATCAGCGCCTCCGTGCAATGGCGCCTTGGTACACTCTCTAAAATGCAGTCGGTAGCGGGGCATGTAGTTACTGCGGTGATATTAAGCTAGTGAGTAACCTTATATCGAACTGTCTACCAAATTGATGTATCTACATTAGCCGTACGATGAGACAATGAACCGTGTCTACGCTCGGGAGCATTACCCCTATCATGAGCCTACAAGCACCTGACTAGACCAGGAGACAACTTGAGCGAGACACTAGCGAGAGGTGCCGATATAAGGTACATTGTTGCGGATGTCAACATCGCATTTTTATCCCCTGGCGGGATGCAACTAACACCAGTAATGTCGTTCTCCACGACCCCCTA…
ERCC-00033	DQ516796	Ac03459890_a1	Ac03459986_a1	GCACGCCCTATTTAACTGGAAACCTTCCAAGATTCGGAGAGCATATAAGTTGGGCCGAAAGCTCAGCTGTGAGCTTTGCAAACTCTGTCTTAGGAGCTAAGACAAATAGAGAAGGTGGGCCATCAGCATTAGCAGCTGCAATTATTGGAAAAACACCATATTATGGATATCACTTAGATGAAAATAGAAAGACAACACATATCATTGAGTTAGATGGACAATTAATCTCTAACTTTAAATATGGAGAGAGTTTTTATGGAGCTTTAGGTTACTTAGTTGGGAAGATTGTTAAGAATGGCATTCCATATTTTGAAAATCTATATAAATTAAATCCAAATAACGATAATTTAAAATCCTTGGGAGCTGCAATGGCTGCAAGTGGTGGTATCGCCTTATATC…
ERCC-00034	DQ855001	Ac03459891_a1	Ac03459987_a1	GGTATTACCCAGCACTCGTATGGCGCCCCATCGTTGTATCAGCAGGAGCATATGTTGCTCTTGATTGTATCACTTCGCGAGAAAGACCCCTTGAATACACGAGCTGCCGTCCGGATAACGATGTAATAGCCTATGGAGGGGAAGTAGTCATGTCTGCGGACTATTGGTAAGAGCACCGCCTCGTCGTACGTGGACACGAAGCTGTTCGGCCGCACGCAAGTACCTCCCACTTAGAAAGCGAATAACCCAACGACCGTGTTCAACCCTGGCCGTCTCTCAACCAGGTATGCAATCAACGACATTGGCCCAGATGTAGGGCCGTCTTGGTGGATTGAAACTCGGATCGATCACGTATGGTCTAGACCTTATACAACACCTGTGCGTGCGTCTGCGTCTGGC…
ERCC-00035	DQ459413	Ac03459892_a1	Ac03459988_a1	GGGAGAGGTATCGTAAAGGTGAATCCTGTGGCTGTAGGAAGCAGTTCATATGACCAACGGGCGCCCTAGGGTATACTCCAGAATCGAATGTTACCAGAAAATAGGGGAACTGGTCGCTCCTAGGTAAGGTTGCCTGTCCCCGCACTGTACGAAGGTCCGGTCAACGGAAGCAGGCACACGCGCTATCTGAGTCCAAATACTTGATCCGGCCGGAAAATTAGAGGTGACGGCTTCCCACTACTGATCTCACTGACGTGCAATCATCCTGTGTCCGGAGCAATGACAGTGTCCAGTCTGTTATGGACGAGCTGGACGATTCACAGATAAGGACAGTCGCCCGGATACCGCAAACTAAATCTTGCCTGCCTCCGAGGGTGTGTGAAGGATAACTGTCGCCCT…
ERCC-00039	DQ883656	Ac03459893_a1	Ac03459989_a1	GAGCATGGCCTAACTGAATGCGCCTGCAGTATCTTTCTTAGTATATCAAGATCCGTAATATAACGGTTTGCGCGACTACGGTTACCGTCTTTATAAGTGAACAAAACCGGCTACCAGCATGTCGTATTTCGCCACCCATATAAACCCCACTTCGTCCTCAAGGAATCCAAAAGTCGGACGGCGTGGCTTGTCATCTTCGTCAGAAGGTTCGAAACCAGTAAAAAGACGCGATAGATAGGCCTAAGTGGGCCTCCCCTTTGCCAAAATCACGACGAAGTGACTAGTGCAGGCGTCGTATACTTACTCCTCATGTTCAGCCCACGCTGCATTGGTAGGCTGTTAGAAGCCGTGACCGAACAGGGTATGATGACCTCGCCATGGGCACCCTTGTATTCTCGG…
ERCC-00040	DQ883661	Ac03459894_a1	Ac03459990_a1	AACTACGATCCCATGAGAACACCTGTAGATACTCAGGTCTCCGCGGACCTACGCCGCGGACGATGATAAAGTCCGAGAAACCACCGGATTGCCCCAACAGACGGCCTAGCCCATCGAACTAGGGAAATGAACTATATCGTAACCAAGCCGGGTAGCTGCGGTGGTGCTAGACTAGATGTTAGCGTTCAGTCGAGCTGTTACGTGTAACGCCATTGAGACCCTTACCCTTTACCGGTCGGCGGATACGTCCAGCTTCGTCACTGCGTTCGAGCCTTCTACACGATCCAAGTTACCAGCGCAGTTTAAGGTACGTCGCTTCGACCAGAACGAGAGTTCGCAGCAAGGGGGAGGAGTTGGATTCTTAGGGAATGAGGCTGAACCTAACTCCTCGCTACATTC…
ERCC-00041	EF011069	Ac03459895_a1	Ac03459991_a1	CCGAGCTCAAGATGCGTTAATTATGTGGGTGACGATAAATGAGTGAGCAAAAAGACATGTACGTATTAGGAATTGAAACAAGCTGTGATGAGACTGCTGCAGCTATTGTGAAAAGCGGGAAAGAGATCATTTCAAACGTAGTAGCCTCTCAAATTGAAAGCCATAAGCGCTTCGGAGGCGTTGTTCCGGAAATTGCTTCAAGACATCATGTTGAACAAATCACTTTGGTTATAGAAGAGGCGTTTCGCAAAGCTGGCATGACGTATAGTGATATTGATGCGATTGCAGTAACAGAAGGTCCGGGACTGGTGGGAGCGCTTCTTATCGGAGTGAATGCCGCTAAAGCATTGAGCTTTGCATATAACATTCCGTTAGTAGGCGTTCATCATATAGCCGGTC…
ERCC-00042	DQ516783	Ac03459896_a1	Ac03459992_a1	ACCAACTCTGGCCTTTGTGTTGCTATTCCCCAAGCACACAATCCAGTATAACATCTTCCACAAACTCTACAGCCAAGAGCAACCATTGCAGCAGTTCCAATATAGACAGCATCTGCTCCTAAAGCTATAGCCTTAAATACATCTGCTGAACATCTGATTCCTCCACTTGCTATGATGCTAATTTCGTTTCTCAAACCTTCCTCTCTCAATCTTTGATCTACTGCGGCAATAGCCATTTCTATTGGGATTCCAACATGGTCTCTGAATACCTTTGGTGCTGCCCCTGTCCCTCCTTTATATCCATCTATAACAACTGCGTCAGCATCACTTGTTGCTATTCCAACAGCAATAGCTGGAGCATTATGGACAGCTGCAATTTTAACAAACACTGGCTTTTTC…
ERCC-00043	DQ516787	Ac03459897_a1	Ac03459993_a1	AATACCTTTACAAATGCTTTAACAAGAGGAAATTGTGTTTTTGCCAATTTAAGACCTAATTTAATAGTTAAACCATTAACCTTAGTTGTTCCAAGGCATAATATAGAGAGTGAGATACAGGATGAGCTATTTCAGGGAGTTATTCAGTATGCAGTTGCCAAGGCAGTTGCTGATTTAGATTTAGATGAAGATTTAAAGGTTGTTGTCTCTGTTAATGTCCCAGAGGTTCCAATAACCAATTTAAATAAAAGAAAACTCTTCCAATACTTCTATGCCTCAGCAAAGTTAGCTATAAACAGAGCTTTAAATGAATATCCTTCAAAAGAGAAGGTAAAGAAAGAGAAATATAGAGCTTTGCATCCATTAGTTGGATTTAGGGATGTTAGATTGGAGTATCCT…
ERCC-00044	DQ459424	Ac03459898_a1	Ac03459994_a1	AGATAGTGACTAGGGTAAATGCCAAGCCGTCTTATAAAAGCGGTAGCGAGAGATCTTAGAACTCCCGGCGAACGCCCCAACTTATGCGATGTCCAGCCCCAAACGGTTGATTAGATCGGTAGCTCCCGAACTAAGAGACCCTAAACGCTATCCGTGGACTGTGTAGGTAGGCCGTCGTCCTAAGTGGCCTCGTGAACTAACGCCTGCTGCTATGTCCCAATGAAGGGTACATGCCCTCTTCCCGTACTACGCCGATACAAAGTCCCGAACGAGCTTACGAAATATAGCGCTTAACCATGGGGCCACCATAGGTGCCTGGTACAGACGTGTCAGACGAGCCCTCGGCTAGCTCATAATTGCGGCCGTTCATATAAACCTCAGCGTCTGGTCATGTCTGTA…
ERCC-00046	DQ516748	Ac03459899_a1	Ac03459995_a1	ATCTCCTCTAACTTTGGAGAGGTAGGAATGGGAGTATTTGCACTTGTGGTAACGGTATTTGCATTATTGATGGTTTTTACTATGTTGGGTATGCTGTTCGATTTCTTAAAGGACTGAATATTCGGTGGCAGTATGGGATTTCTAAAAATAATGTTAAGAATTTTTGCTGGTTTTTTGCGACGTTGGTGTTGTATTCTATAGCTCCATTATGGCCGTTATATGGAATCATTGGAGTGCCAGTAATTCTACCACGCCTTATATTTAAAGACAAAAAGAAGTGTCTAACAACAACATCCACACTACTACTCCTTGTCATATTTCTTCCTGAATTGCTGATTCTTATTGGATTTCTGATATTTCCTATTGTTATGGGCTATTACATCTCTAAGGAATTGGTGA…
ERCC-00048	DQ883671	Ac03459900_a1	Ac03459996_a1	TCTGTAAATCCCGTAAACGAGTAGTACGAATCCGGACTTGAATACACGCGTCAATCCCTTTTATATCCTAGAATGGACCGTGTGGACGGCAACTCAGAGATAACGCATATCTATGTGCTCGCTTGCCCATCAAAGAAGAGACGGCGACCAAACGGACGACATATAGTGACATGGTCAACCCGTACGCCTGCTTCGTAAGCCGACGGTCCTTTGAAGAGGCTGGCGAATCATGTCGTTTGTGCTTACTATTACATGCTAGCTTGGTTGGGGCATCTCGGGACAACGTCTATGTACAATAAACACAAAGCCGCGTAGTTATCTTCCGCGAGTTCCGCCCAATACATTGGCGGTGACTTGAGACCGCTAAAATGCACATAGAAGCCTCAAACATGGTAAGAC…
ERCC-00051	DQ516740	Ac03459901_a1	Ac03459997_a1	TTACAATAGATGCGTTTAGAGTAGCTGGGGGAATTTTGCTCTTTAAAATAGCTTGGGACATGCTTCACGCAGAAATTCCAAAAACAAAGCACAAACCAGATGAAAGATTAGACCTTGAAGATATTGATAGTATAGTTTATGTCCCATTGGCTATTCCTTTAATCTCTGGCCCTGGAGCTATAACAACAACCATGATTTTGATTAGCAAAACCCAGAGTATCTTAGAGAAAGGGGTTGTTGTTCTCTCTATAAAAAAAAAAAAAAAAAAAAAAAA
ERCC-00053	DQ516785	Ac03459902_a1	Ac03459998_a1	ACATCTGTATAAAAAACACTACAGGGTGGTAACATGGTTCTATATAAAATTAGAAGATCAAAAAACGATCCCTGTCCATCAATACCTTCAGCGGTAATTATAGGATATTCTGTTGGATTAAAATTAATTACTGGACATGGAGCTCAGAGCTTAAGCAATATGGCTGGTTCTTATGCTGGAAAGGAATTGGGAATTTACGCAATGAATAATGGTTATGAATTTAAGGATATTAAAGATATTGAAAGATTTCTTAACCAGTTAGATTTTGCAAAGATAGAGATGAATGAGGAAGAGGATGAAATTATAGTAAAGATATCAAAATGCAATCTCTGCCCAAAGAGAATTTGTGGCTATGAATTTGAAGGAACAGCATGCCCTTGGGGAGGATTGTTAATTGGA…
ERCC-00054	DQ516731	Ac03459903_a1	Ac03459999_a1	GATAAAATTGGTTTTGCCTTTCAGCAATTCAACTTAATTCCTTTATTAACTGCCTTAGAAAATGTTGAACTTCCACTGATTTTTAAATATAGGGGAGCAATGAGCGGAGAAGAGAGGAGGAAGAGAGCTTTAGAATGCTTAAAGATGGCAGAGTTGGAGGAGAGATTTGCCAATCACAAACCAAATCAGTTGAGTGGAGGGCAACAACAGAGAGTTGCTATAGCGAGGGCTTTGGCAAACAACCCACCAAAAAAAAAAAAAAAAAAAAAAAAAA
ERCC-00057	DQ668366	Ac03459904_a1	Ac03460000_a1	CTAGTGCATCCTCGTGGCATCATGCGTCTCCTCAGTAGGTCTGCGACTGATCCTAGTGCAATGCGTCTGAGCCTGAGCTACAGCGATATAGCCTGGATTGTGAGCGTATTTGCTGTCAGAACCTCAGCTCATCATGTATGATGCTGTACCATCCTGCGATACTGAAGATGCACCGCTATAATGCGAGGCTCTCCGCTAAAGTGGAAGCTGCTCGTTCTCAATGCGAGCGAGTCGAATCCAATGCCGTAGCTGCGATAACGATGCCGCTGACTCTACGGTAATGCACGATCCTCTACATTGATAGCAGATAGTCTAACGGGATAGCATAAGTGCAAGGCTCCTAGCATGTAGTCACAGGTGCTCAGATATAGTCATCGCTGCAATCAGCTAGTCATCTTG…
ERCC-00058	DQ459418	Ac03459905_a1	Ac03460001_a1	GGGAGAGTAGGGCCCACTTGTCGATTCGTTTGACTAAACATGGAGAAAGCATCCGAGGGTGGGCAGATCCGCCTAAGCAAGGTACCATTTAATCCCGGTCCCACGAAAGAGTTAACCTATACGCTCAGATGGCGCCATGGTGCGTTCGGAGCCACTTTCTGCGAATTGTCCACCACTGCCCTCTCGTGTGATGATCAACATACTATCTTCTGCGGAGACCACCACTCACGTGTGTAGGTGAGCCATGTTGAATCCATCAGGCACCCGTCCCGGCGTATGAGCGTCTGGAGGCTCACCAACAAAACTTACATAAGACCGGAACTCGAGAGTCTGGCATCATCGTGAACAGAGGCACGAGAGTGAGCTGTGAGTCCTGACTGAGCATGTCTCGAAAACTGT…
ERCC-00059	DQ668356	Ac03459906_a1	Ac03460002_a1	ATTTGATCGTAACTCGGGTGACCAATGACCATATACGGCGTATTAAGGTCGTACCCTCGGTCTCAACTTGTCGTATGGGACTTTCAAGTACCTTAGCTCGTCGGACGCTTTAGATGACTTATCCATAGTCCTAAGTCCGGCGCCGGTTAAGCCGCTATTAGCGTGTGTGGACTCTCTCTAGGAGCGGCTTCGCACAAATTACTGCTCAATCCTAGATACGTTGCGCTCTTTGGTAAACGGCTCAGATCTTAGCACTCGTGCAGTTCTACGATGGCAAGTCGTGCCTCGTTCTCGTGTAGAATATCAGCTAATAGGGTCGGCTCAACAGTGTATCCGGTGGACAAGCACTGACACGCGATGACGTTCGTCAAGAGTCGCATAATCTCAGAATCCGTACAG…
ERCC-00060	DQ516763	Ac03459907_a1	Ac03460003_a1	ATCGACAATAAACAAAGAAATAGAACTTTTAACACCAGAAGGAAAAATATTTTTGAAGAAAATTGGTTATGTTGATTACTATGAGGCAGGTAGTTTAAAATTAGCTGAAGAAACAGCAAAAAGAGATGAGGACGTTATTATATTAAAAAATCATGGAGTAGTTTGTTTAGGTAAAGATTTGATAGATGCATATATAAAAGTGGAGGTTTTAGAAGAACAAGCTAAACTTACACTTTTAAACCTTCTTGTAAAGAAATAGTGGGGATTTTTAAATTTATTTAACTCTTTCTAATTCACTAACAATACTCCAAATTTGTGTTCTTGTGTGAAGTGGCATGTTTGGGTCGTTGCTAATCTCATCTAAGATGTGGATTGCTGTTGCACTTCTAACGATTGGCT…
ERCC-00061	DQ459426	Ac03459908_a1	Ac03460004_a1	GGAGAAGCTTGGCAAACACTACCGGGCATAGATAAAGACGCGGGGCCAAGCATGCCGACATTGGGATACTTCCATGTTACGGGGCATGGAGGCGCAGCTATCCCACCCTCGTGCGCAAGATGGACAACCGAGCGCGGTAGTAATCGCGAACTGCCAGGCACTTATTGTAGAGGTGAATCGCTAACTAACTCGGTGTAAGTTTCCGTCGATGAACAGGCATCGGAGAGGGCTCTACGGGCCACCCAGTAGTGACGTCAGGAGTGCATAAGGAAGCAGATTGACCGTGGCGCAGACTCGCGATATGAATAAGACTCTAGGGGGTGTACAATTGATCGTTGCGTACGGAATCGTGCGACCTCAAAAGTTAAGCGCGAGGGTCACCTTGCTCCGCGCGAGCAG…
ERCC-00062	DQ516786	Ac03459909_a1	Ac03460005_a1	ACTATTGGAGAGAAAGATATCAGCCAGACCTATTTAGTAGCTCCACAGGCGCTAATAAAAGAGGCAGTATCATTAATTGGAAAGAGTGCTGTTGAGGGGATGATTAGAAGAAGTTCAAATAAATTATTCAAATAATCATAATAAAGTAATACTTATACTGAATATTCGAAATTATTATTTTGGAATTTTACAATATAGGTGATATTATGGCATTAAAATTCACCATTGAAGAGTTATCAAATCAAAAAAGAGATACATTAGGAAGAAATATTGACGTAACTGTTTTTAGATTAATAAGATTTATGGATTTGGAAAGATATTTAGGAAGAGGGGCTCATGGAGTTATTTACGAATGTGGAAGAGAGCTTGGACTGGCATTAAATCCAAAAACTATTGAAG…
ERCC-00067	DQ883653	Ac03459910_a1	Ac03460006_a1	GCCGTACTTACACCCTACGTTGCTGATCTCGGCGCTCGTACATTTACACTTGTAGTTGAAGGTCGGGCGATGAGGCGTTCGTTTGGCCAACCTCGTTACATTGCACAAATGCCGGATTTGGCTACTATATATACTCCCTGATCAAGGGTCGAGTTGTCTGTGCATTAGCTCGGAGCTAATGAGCACGTCGGTCACGGACACTGCGAAGCACGACGAAATGGCTCTCATTGCGATTGTGGCCCTTGTTGCAGACAATTGTCAGGCGGGACGGGCCAGGAATGACAATAGAACATTAATCTAATTTACAATTTGACGCCATGACGTATTAAACATTCGGGCATGCAAATCACCGATTTTAAGATCCCCTGTACGGCTGCGTCCACACTAGCATGATGTAAA…
ERCC-00069	DQ459421	Ac03459911_a1	Ac03460007_a1	GGGAGAAGTACCAATATCAGACTCCCGAGACATAAGGGGTGTGCACGGCATGGATGTGTCGCTAACCTCCTGGTCCTATAAAGCAACACTCATGGCACCGTGTGCTGAAGGCTCCAAACGGGTCGATACCAGAAGGGTCGATTCTTTCTTCCAATACATTGTCGGTGTCAATGCTGGAGGCCCAGGAGACGAAATCCTCGGTCAGGTTGTTACTTGAAGGGTTCAACACGAGCTCAAATTTGTCCAGGGGTGGTCACCAGCGGGTCTCGAACAGAGGTGAAACGGGATAAATACCCGAAACATTCATAACCCTGCCAGTCATTATAAGCAAGCCGCTGACTTGGACACCACAACGTGTGGAACCTCAGGTAAGCTGGTCCGGGAATCTTGGTCGCGAAG…
ERCC-00071	DQ883654	Ac03459912_a1	Ac03460008_a1	CATGCGAGAGGCCTTGAGCCGTTGGCCGATCGCATACAGAGACTATTGCATCAAGGTAACACTTATTAATCCCCATCGTCATAATCGCTAGATTCTAGGTATTTCGGATCTTCCTAGTTATCAGAAACATGTTAATTGGGCTCGGGCGTCTGCGCCAGGCCTTCGTAGTCCATACCACGATCTGTATTTTGCACCTTTCGCTATGCTGAGGTTGTTGACATAAGGATTAACTGCTGTGGTGTGTCATACTCGGCTACCTCCTGGTTTGGCGTCAAACAACTTCCAAGATTATCTCATACTATAAAAAGACGACATGCACCGCCGTCCTTAAGTGCTTACGACAGAGGGTCGTTATCTCTCTCGGTCTCGGTGCGCCTCTTCACGGAGCAGCATGACCTG…
ERCC-00073	DQ668358	Ac03459913_a1	Ac03460009_a1	TGTGATAATTTCGACGAGGCGTTACATATTCTGAGAGGGGTGATTAAGTCTGCTTCGGCCTGGGATGGTCTGTCTACGTGTGCGTAGTTCTGTCATAGCGTCGAGGATTCTGAACCTGTCCATAGTATCCTGTAAGCGTCCAATGTACCTATATCGTGGACCCAAAGTCGATACGTCCGATTAAGCGACGTTGGTCTAGGTAACGAATTATACCCTCGGGTTACGAATTATGGCTGTGCCTAACGAATCTGGGACGTGCCTAAGTAATCTGGTCCGCGACTAAGATGTACGGTGATCGTGGACGCTTGACCGGACTTATGCGTCGCCTTCCGAGTTATTGGATGGCGTTCCGTCCTATTGGATACTATTCCGTGCGTGTGCGACACGTTCCGAGCATAT…
ERCC-00074	DQ516754	Ac03459914_a1	Ac03460010_a1	TGGACATTAATTAGGGCTGAAAGCCCTAACTTAATGGACGGGAGGTATCCCAATAGGAGGTTTCCTCCTATGGTTTTCAAAACAATCACCATCATGCTATTAATGATATTAAAATCCCAACTATACCAAAGAATATCCCAATTATCCATAAAACTGTAACTAAGTGAGGCTCTCTCATTGGTTTATACTTCAATATAAGCCTTGGTAGGGATAGATAGCCACCTATATAGTATAGCTTCCCATCTTCTTTGAGAGTTGTTGGTTTATGCTCATCCCTACTCATAACCCCAGCACTTAGATATTTTAAAGAGGCATCTATCACATAAGGCATCATTATAACTAAAAATGGGATATATTCCTTATAAACTACTGCTAAGACAGCTAAGAAAGCTCCAATTG…
ERCC-00075	DQ516778	Ac03459915_a1	Ac03460011_a1	TCCTACACGTTCCCTCATCTGAAACCATACAACTACCAACTGGATTTAATGGAGTGCAAACCGTTCCAAACAATGGGCAGTCAGTTGGCAGTTTCTCTCCTCTCAAAATCTTATCACATATACAACCTTTAGGAATTTTCTCTTTAATCTCTGGAATATCCTCATGCTCATAGATGTCAAATTTCTTATACTTCTCCCTCAATCCAAAACCACCATTTTTAACAACTGGGAAACCTCTCCAAGGAACATCTATGCTTTCAAAAACTTCATTTATTATTTTTTGAGCTAAAACATTACCTTCTGGCTTAACTGCTCTAATATATTCATTTTCAACCTTTGCCTCTCCACTGATGACTTGCTTTAAAATCATTATTATAGCCATTAACACATCTATTGGCT…
ERCC-00076	DQ883650	Ac03459916_a1	Ac03460012_a1	CTCCTCATGTGAGCGGATCACTATCTACAGCTGGTAATACTCTCAGAATTTCTAACTACCAGTCGTAAAGTAGGCGAGCGTTGGTTGGTTCCTCTTGAAGCGAGAGAACCAAGGTGCTGGCTATTGTCCGCCCCGTCTACGGCTAACGCGGGGTTCTGCCATCCCGGTTTAGCGCAGAATAGTATTAGTCGGTCAGTGGACCCCCTCCTGAATATCTATACTTAGCGGCGGATTACCCGGCCCTCTTCATTGTCGAAAGATTGGGAACCGCCTCTGGCTGTCACGCCCCCAGGCCCTAGGTGAGGTACTATGTGAGGTATTTTTTCAATGTTAGATCATCTATGTAGTGGATCTGAGAGATCACGTGGACCAAAGCTGATTGATTACGGGACTGGCCGT…
ERCC-00077	DQ516742	Ac03459917_a1	Ac03460013_a1	AGTTTTTTCACCTTATGACTTCTCACTCCATACGAAAGACAGATGGTTTGCTCCCAATGAACCCAGAGGGAGTTAAGGTTGATGATTCCCAAGTCCAACATGGAGTTATGCCTATAACGTCATGTTGGACAGACCCCTGTATTGAGCAGACTTAACTTATACTGATATACAGCTAAAATTTGAACAACAAATCTCTTAAATTTATTGTTGAGAATAAAAAGGATACTATCTTATCCAATATTGTATTTCCAAAAAAAAAAAAAAAAAAAAAAA
ERCC-00078	DQ883673	Ac03459918_a1	Ac03460014_a1	GGGGAATTGGATTTGCAGAGCATATTAGCAAGTTAACGCCGATCACTCTCCGGCAGTTGCTCCATTAAATACGGGCCTTCGCAATCGCGTGTTGTTACACATAATGCCGGTATCCATCTACTATCGCCGCCAGGTGCAAGAAATGCATATCCCGGCCTACCCCCTTAGCAATCGACATTTGTCTTTGCTGGACGCGCATGATTGAGTTATACGGAACTTCGCAAAAGTATTCCCTTTGTGGTCCGTGCGCCATGCTCCTCTGGGCGTAGCTTACAAGGACTAGGCCGTAGCCTGTAATTAGGGAACCGAGCACCAGAGAATCAGGGTCACAGTGTGTGGTAGACGAAATGATCGTGGGCTGAGGGAATTAGGAGGCGCCGGTCCAATAGTCGATAACAC…
ERCC-00079	DQ883652	Ac03459919_a1	Ac03460015_a1	GATGTTGGAGTTAACGGAGACCCGCCATCGTTTACGAAACAGGTCGCAGATAAATGTGGAGCAGATTTACGTTGAGGGCCTTCTGGGGACCCAAAGGATGAACGGGGTGTTGTTTCAGAGCGAATAGAGCGATCACCAACGCGCACGTCTCTTTTTAAGATTGAGCGGCTAGGTGTTTCCTACAGTAACTCAATTAGCGTGAGCCAAAGGGCGGAGCCACGGGCCAGTAAGCTATTTAGGGTTTACATGGCTCGATACCGAAACGTGACCGGTACGACGTTCATTTCCTCTGCTTTGGAGTTATCAATTCGTGACCCCGATCATCCAGTCCAGAAGTCGCGGCCCGAAGATCAAAGACGCTACTGACTTGGACTGGTACGAGAGCCCGAGAGTTTAGTG…
ERCC-00081	DQ854991	Ac03459920_a1	Ac03460016_a1	TTTATGCGGGGTGTTGTTGATAAGACTTCCTAGGCACGCGGACCAAGCACGTTAAAGGGAGGTTCGCTCGATCAAGAGATCCATACAGCAGGCTCCTATCAGTCTATCTGACGCCAGTTGCCATTGGACGGGATGTCGAGGGTTTGCGGTGGGGAACGACCATACTTACTGTCATTACGACGTGCGGGGAAATTGAGGTTAAGTTGTTTGCCACCCTACAATAACGAAGAATTTAGCCACCAGTTGGCGTTAGAGTTGTCAAGACGTTGGCGTGATGGGATGAACGTCGCTTAAACGTTGGTTCAGGGCTCCATATATACATCTGCCGTGCCCCCCTTAATCTCCATACAGACCCCCCAGGCGGAATGATAAGTCGATACCAGGACAATGACGGCTTCA…
ERCC-00083	DQ516780	Ac03459921_a1	Ac03460017_a1	GAGTTTATAGTCTTTTTTTGATTGCCTCAACTAATGCCTCCTTTGTAGGAGCTCCAATAAACTCAACATCCCCATTTATTACAATTGTTGGAACTGCCATTATCCCATATTCCATTGCCTTTTGAGGATTCTCCATAACGTTTATGTATTCTACTTCAACAGCATCCGGCATTTCATTTGCTACCTCTTCAACAACTCTTTTAGCTGCAGGACAGTGAGGACACATTGGTGATGTAAAAAGCTCTATCTTTACCTTTGACATACTAACACCTTAAAAACCTCTTAAGTTTATAATAAAAATTTTATCCAAATTTTTATAAATAGTTTTCCAAAAATAGAATATTAAATTATAGGCTAAAAATTAATGACCACATGTCCAAACTTGTCTGAAGTGTTCAA…
ERCC-00084	DQ883682	Ac03459922_a1	Ac03460018_a1	GCGAATTGTCTGGGGCCTCGTTGTGACTATCCTATTACGGGGATCTCAGGTGTGGTATCCCTGGTTGAGACATTGGACTAGTGTAATTGACAGTCATCGTATGCGGGATACCTCAAGTTGTATTCGAGGGCTTATCGGTGATACTGTGTAATCCCTTCGGCGAAAGATGTATGCGTGAGCATTAAATTTACGTGTTTCCTATATCGGACGCCTAATCTTTACCCGAGAAAGATATCTCTGTAAGTTTTCAAGCAACCGCGTCCTAATGTATATAACTTGGATCATCAGATAGGCCCATTACACTCTTCGGTGCTGCCGATATCCGACGAGCGGGCTTTTCGACTTGATCAGCGCTGTGGGTAGAGCTTGGATAAGCGAGGTCAGTCAAGCGATTCGTTG…
ERCC-00085	DQ883669	Ac03459923_a1	Ac03460019_a1	GATTCAGCCTGACGTACATAGACGAGATAGGGTAAGCCTATTGCAAACCTCCGCTTTGCTACTACAAGGACCTCGGAAGTGTGGAGAATCGAACCTACAATTTTGCCAGGATCACGCCGGTTATCTCTTGCAATTCCTAAGATGGAGGATAGTTTTGGAACCCAATATCCCCAGCCTACGGTTTAGGTGCAAGAATAGAGCGTACCAGGCGTCGCCCGCGGCCTTATGTAGTCTGTATTGTTGAATTAGCCTTCTTCAGAGGGCCTAACGCCAGCACAACATGCTTACCTGGCTAATTGACTAAGTGCTACGGTACACAACGACTACGTACGTAGCACACAGTTGAGGTTATCTCTGAGCGCCCCGTTAGAACTGAGGGCTCAATTATAGTACCTTAAC…
ERCC-00086	DQ516791	Ac03459924_a1	Ac03460020_a1	TTTCTCTTGACTTTTTCCATAACTTCCCTAATTGTTCTATAATTCTCTTTCAAAGAGTCCTTATCATAACCAAATACATAAACTCTAACTCTATTTCCTTTTGATTCTATTGTGCAATCAATGTCCATCCTTGATAATCTCTCACAAAGCTCCAAAAGCTCTTCATCACAACTCACTTTTGATGAAATAATCTTTCTCATAGTATCGCCAAAATAATAAAGTAAATTTACAAATTACCATAGCTTATATAATAAAGTTTTGCATGAACAAAAATGTTGTGGTGATATATCATGGACGAATTTGAAATGATAAAGAGAAACACATCTGAAATTATCAGCGAGGAAGAGTTAAGAGAGGTTTTAAAAAAAGATGAAAAATCTGCTTACATAGGTTTTGAAC…
ERCC-00092	DQ459425	Ac03459925_a1	Ac03460021_a1	AGATGTATATATGATGTCCTTGGACGGGGTGGCGCAGTATTACTGCAAGAGAGCGGACAGATTAGTGTGTTGGAGCCGACACATCAAAGGTTCGTCCGGGGACCGATCTGCAGCCTACGGGACATTTATCCGTAAAAGCATGGCGCTGTTTCGTACTTATCGGAGGCCAGGTATCGTCGCGGCGAGTCTCCCCGACGACGGAGATGGGCGTTACTATCTGGGCCGTCTCGTACTCTGTTACTTGGCACAGATGCGAGCCCTCGTAATGTGCATCAGCTAAGGGCGATATTATAATGCGACGTTTGTACGGATTCGTTACTAACGTGTTGGACGCTAGTGGAATATGTGTCGTTGGTTAGCCTACCCATGGCTTTCGCGGCGACACATGCTTAGACTCTT…
ERCC-00095	DQ516759	Ac03459926_a1	Ac03460022_a1	TTGATGATGATACTTAACCAAACCTACCACTAATGTAGTCATCTGTCTCCTTCTTCTGTGGATTTAGGAATATCTGCTCTGTCTCTCCAAACTCAATTAATTTCCCCATTAAGAAAAAGGCAGTGTAATCAGAAACCCTACTTGCCTGCTGCATGTTGTGGGTAACAACAACAATCGTATAATCTTTAGCTAACTCAACCATTAACTCCTCTATCTTTAATGTGGAGATAGGGTCTAAGGCAGATGTTGGTTCATCCGTCAATAAAACCTCTGGCTTAACCGCTATCGCTCTCGCTATACATAACCTCTGCTGTTGTCCTCCAGAGAGAGATAGAGCGTTTTTATGCAGTTCATCTTTAACCTCATCCCACAAAGCCGCTTTCTTTAAAGCCCACTCAA…
ERCC-00096	DQ459429	Ac03459927_a1	Ac03460023_a1	AGATAAAACGAATAGCTCGTAACCAAACATGCACAGCGGTCAAACAGTATGTCCCAAGGGGACTTAAGCGCGGTGGCCTCCCCTATCCCCTACGAGGCTACCCGGATCGATGACGCGAATTGGGGACATTCAAATGAGCATCCTAGTCACCGCGTTTAAAATGAACCTGCCGGCTGATCGTTTTTAGGATATTGTGAGTAATATAGATTGGCGCTAGTAGATCACAGAACAACCGCCGCATACGGCCGATTGTCGCAGCCCGGGTCGATTATAACAACGGTGCAATCTCAGCTAAACCGACGCAGTTTTGCTCCTTGGATTCTGAGCCCGGGCATCGCCCCTCGTTTATGAACTAGCCTATCGCAGACGGTATCAACAGGAACATCCTCGTGTTAGATA…
ERCC-00097	DQ516758	Ac03459928_a1	Ac03460024_a1	CCTTCATAATACCACCAAAATACCAATTCGAAAGTTTTAGCATATTCAAACAATATAAAATCTTCAGATTGGACATTAATTGGGACTGAAAGTCCCAACTTAATGGACGTGTGGTATCCACACCATAAAGGGGCTACGCCCCTCTTGGGATACTCCCCTAATATTGCTAATTTACACCTCCGAGCATAAGCGAGGAGGTGTTAGGTTTTGATGAACCTTTTACTAAAAGGTTCATACCAATAGGAGGTTTCCCCCTATGGTAGTTAAATGTACATTGGATATTCCTTTCTACTCTTTGACATCATCTTTAAATGTTGCTCTGCCAGTTCTTTAAGTTTGTTTTCAATAGCTTCAGCCTCTTTGATGAGATTTTCAATATTTACATTTAGATTGAACATT…
ERCC-00098	DQ459415	Ac03459929_a1	Ac03460025_a1	GGAGGTCGCAATTACATCGGTTCCTGTCCCGTAGAGGCTGGAAGGGGCATAAGAAGCAGTGATACCAACGCTCTCCCCCGCGCGTCTCGTGAGAGCAGACCATGAACATCGCAGAGGAGAATCCTGCATGACTGAATGCGCAGAGCAACTGTCACCACGTGGTTAATGAGAAGGCAGAACTCAACAGACAGCTCTGGATCTGCTGCATCCCAGGGCAAGAATCAGGAAAGCAGATGCAGTAACCATAGGCACGTGAAAATGCTCCCGGCCACACTTTGGAGCTATTACCATGGTCGGGCCCAAACATAAGTGGACAGCTAGAACGATTTCTCAAGCCTGGCAACGTGGGTTAGAACTCCAACCCCTCGCACGTAGTATGGCGCTGGAGTAAAGAGCGCT…
ERCC-00099	DQ875387	Ac03459930_a1	Ac03460026_a1	GGGGATGCAAATGAAAGAGGAGACATTTTATCTTGTCCGTGAAGATGTATTGCCCGATGCAATGAGAAAAACATTAGAAGTCAAAAAGCTGCTTGATCGAAAAAAAGCAGATTCAGTAGCAGATGCCGTTCAAAAGGTCGATTTAAGTAGAAGTGCGTTTTATAAATACAGGGATGCTGTTTTTCCATTCTACACCATGGTAAAAGAACAAATTATCACACTTTTCTTTCATTTGGAGGATAGGTCAGGTGCGTTATCTCAGCTTCTTCAGGCGGTAGCTGATTCTGGAAGCAACGTTCTTTCCATTCACCAGACCATTCCGCTTCAAGGCAGAGCAAATGTGACACTGTCTATCAGTACGTCGGCATGGAAGAAGACATTCATACATTAATGAATAAG…
ERCC-00104	DQ516815	Ac03459931_a1	Ac03460027_a1	TGCAATCTCTTCAACAGCCTCTGCTAAGTATTCTGCAGCTGCTCTGCTAACTCTCTCAGCACCAGCCTTTTTCAATATTCTCTCAAATGGTGCAACTGGAAGCTCAGCCATAATACCACCTCACAATAGATTTCCAATAAATACTGTTATAAAATCCTTTATTTAAACTTTTCGGTCATTTTCATTTTTTGTGAAAGTCTTTGGAAAATTTTCCCACACATAAAGAAGGTATTAAAAAGTGTGACACTAAAATTATAAAAAACACTATTTATAATGTATGTCACAAATTTAAAATATAATTTTATGAAAGATAGATAAACATAAATTGGTAGAGTTTAATTGTGATATTTATGATAATTACTATAGCTTCGGGTAAAGGAGGGGTTGGAAAAACTACAA…
ERCC-00108	DQ668365	Ac03459932_a1	Ac03460028_a1	CTCTGTGTCATGATCGTGAGTTGTCGCAGTGTCTGTACCAATACTCTGGTGGAGCTATATAAGCCGCTGTTGCGTAAATCAACGGCATGATCCCTATGACCGCGTCATGCTAACTGATACACGCTGCTCGAACAGTGATACGCACACTGATAACTATGCGCAGACGCTTGAAACGATGTGACATCGCTTCTAGAGTATGAGCCGCAATGCACGACTGATACTCGATATGAGCAGCAGTCGGCTATGATTTGCAATGCTTGCAGTATGTATCCTGATCGTGCGTGCGATGTCTGATAATACGCTCGCATGATATGTATTGCGCTCAGATGCTGGAGATATGCCATGCGTGCTGTCAGTATGCCATGTATGCTGATATGTCGCGATCTATGTGGTGACTAT…
ERCC-00109	DQ854998	Ac03459933_a1	Ac03460029_a1	TAGCGGAGTGTCAAATTTCGGAAGGGGGCCATAATGTTTCTTTACAATCGCACCAGTTAGCGTGGCGTATACCATGTTGTTAACAGCGCCATAAGTGCCTGATCCGCGGGCAAAACTACGCAACACTGTGACTGGGTGCTAGGTCGACGAACAACTGACGCAACTAGATCATGGGAGTGCCCCAAGTAAAAATTGTGTGTCAGGGCAACAAGTGACGATAGCGCGCGTAAATGGTATCATGATTGTGACCTCGGTATCTCTTGTACAGTTTACGTCGACGCGAAGTCTGATCACGTTTAACTAGCTCAGGGGTATTAAATAACCGAAAGGTTCATGTGGATGTGTGAACTTGCAGACAGAATGACCCATAGTCCTTTACCCAGGTAGCTGAGGGCGACG…
ERCC-00111	DQ883685	Ac03459934_a1	Ac03460030_a1	GCCCTAAGTTCCGGTCCGCAATTTCGTTTCGTTGGGACGCTTGAAGCGCAAGTAGAAAACGAGATAGGGTGTCCCATCTAAACCGCCGTGCCAATAGCTTTAAAGGCCAGGAAACATTTAATATCCCTAACAAGCACGGTCCACCAACGGCATTACGACTTTACGAGTTCGCAGAACAAAGACTTTGCAACTGCAGGGGAGCCCTTCGATGCATCCGAATGAGGGCGAGCGTCGCAGATTAACTTCGAGCAGTTAACCAGGCAAGGATATTTCCGGCATCAAGCGTTTCTCCCTACTAATATCCTTCCTTATGTCCCGCATTAAACAGCACTCAGCATCTCAAACAATCACAAAACAACCCACCTCATCGTTGACCAGATGATAACGTGGGACATTATC…
ERCC-00112	DQ459422	Ac03459935_a1	Ac03460031_a1	AGATGCCTGGATAGGTTCAAGTTACGTTTACACCGTTCCCACCCCACTAACCACGACCTTTCTCGCCTTTGTTTTACCAACGCCGGCTAACAGGTCGGGCCCAACTAATATTGTTAAGGCAGGCGTTCTGTACTTACTCGATCGTTCATAGCCCCACGACATAGTTTTTAGTCATTACGTAGCCGTTATAGAAACTCACCTGTTGTAGAAGGTTACAACCAGATCGTCTTACTTATGGCATGCTGGCGTAGACAGGTGCCAATTTGCGGCCAGTACTCGGATGTTCGTGGACTGATCTGGTCCTCTGTTCCCCTGGTGAAAACGTCGCTTCACTCCGGTAAGGGCGAATGTAATGACCGTATTCTAAGGTACGGATCTACACTATGTGCGGGCGAATAG…
ERCC-00113	DQ883663	Ac03459936_a1	Ac03460032_a1	ACACCGGCGCACGCCACAGGCGTCATACTTCCCAAGAAGCGGCCATAGCCCAGATGCGAGGTGGAAAAGTCACACTAGAGCGACACCAACATCGTTACGCTTACACACCGGACGCTTGGATCAGTGGGAAGTGCTCACGCGCGGAGCCCACTGGGCGAACAGCAACGTTATAACGGCCACTCAGTGGTTCGTCACGCGCAGCCCCGGGTTCGTCCCCTATAAGGGCCTAGTACCTTTCGAGCCCCGCGCGTACTAGGCAGATAAGAACCCTCCAGCTCGGGGCCTCAAACCGATATTCCATGTGGGCCAACTGCCATGTTGTGTCCAGTCGCTATCGGAGTAGCCGCGCTGGTGCCACACGACTACAACCCTCGTAATAGGGCTGCGTGCGTCCTAAAT…
ERCC-00116	DQ668367	Ac03459937_a1	Ac03460033_a1	AAGCGTTCACAGCTCGGCAATACCTGTGACGAGCTGCTCGCAAGATTTACGCAGTGTGGCTATACTTGACAGTGATGGCGCTTACTTCAGATGTATGGGTGATACTTCGCTATATGGGTGGTCACTTCTCTATGGCGCGTGACAATGTACTATGGAGCGGTCAATGTCAGTACGGATCGCGTCGATCTAGGTGACTACGCACGCCTCTGGAGTAAATCGAGTGCTCCGTGCGAAATACGCGGTCATCGTGCGAATAACCGAGTCATCGTGAGTAGTATGAACGTGTCGTGTTATGCAGCGGTATGTCGTGCTATAATGGCGTCTGTCGTGCTCATAAGGTTCCTCTGATGTGCTAGACGTGTCCATCGAGCTGCATAGCTATACTTCGAGTCACTTGGG…
ERCC-00117	DQ459412	Ac03459938_a1	Ac03460034_a1	AGATACTATCAGGCGCCTATGGGCAAATCTGGCCTCCAAACTCCGAGTGTCACCGAACCGTAGGAAATTCCTTCCCCAAGCGTGTGCAATACTCGTAGCACACCGGGATAAATAGGAAGGAAACATCCGCGGGTCTTACGGTGAAGCTGTGGGACCGCTTCTGTACACGGCGTCCAATCAAGGGGCTTGGCATTTGGCCCAGATCGAAAGTGTTGAACCACAAACGACTCTATCGGTGACGCCTCCAAGCGCGAAACTCCAGGCAATGGGGAACCGCAGAAAGATGTTCCGCTAGACCGCATTAATACCACATCTGGGCTTAGAAGCCCCTCGGTGCTCCAGGGAGGACGGATCGGAATTAAACGTGATATGGAACTTTAACTGATCAGGCCTTGCCCT…
ERCC-00120	DQ854992	Ac03459939_a1	Ac03460035_a1	GGCGTCTCACCTGGCTTGATTCAGTTAATGGAGCACTTGTGGGAGTGCCGCGACACAACATCCGCTAGCCTCAGTCGAATGACAAGTTAGAACAGGAGTGGGGCCGATCTCTGCAAACTCCTATTGTCAGGGGTGGTGGACGGTATAGGGTTTTGCGCCTACCTGAATGCAAGGGCTTACCTCCAACGGCTTAGATGTGCCTAGAAGGTACGCCCTTCAGTCAAGACCGGCCCGGCGTTAGTTAAAGCAGGCTTGTCACACATCACGTAGTTCCTGCTGCGTTTTAAGTCATTAGCTCCCAGTAACCCATCAACCATTACCGTATAGACTTATCCGAGTGTGATCAAATAACGCTGAGCCTTATGATCCTCGTCGACCCAACAACCGCCGGATATACGT…
ERCC-00123	DQ516782	Ac03459940_a1	Ac03460036_a1	TTAAGAGAGGAATAATTACTTTTTCATCTTACCCACCAAGTTTTAGTTTTCTTATTCTTTCACTTAATTTTTCGACCTCCTCCTTTGTTAATCTTGTAGCTTTTTTAACCTCCTCCAATTCTTTTTGTAACATTATTACTTTAATCCCCAGTATTATGTTGAGGAGTATGCTAATAGCCACAATTATATACAAAATCATCCTTATCTCCTCCCGAACAATCCTTTAATAAACTTAGATATGAATGATTCTTTCTTCTTCTCAAGTTGTGCTTCATATTTAGCTCCAATTAACTTAGCTGCTATCTCCATGACTGCTTGAGCGGCTGGAGAATCTGGATACATAATAACGAGAGGTGTTCCAAATGCAGCTGCCTTCCTAACATGAGGGTCCTCTGGAAC…
ERCC-00126	DQ459427	Ac03459941_a1	Ac03460037_a1	GGAGACCGACCGCGCATTAGTCAATCATATAGTTCGATAAATGAGACGTCACGGATTTGAGTATCATTTGCTAGAACTGCTTACCTATCTAAACGCTCAGGTATGCCTGCGCTGAGACTCAGCATCTCAATGTGACCGAGCTTGTGACTCCGCATCCTCCTGCAATATACCCATCGGCCCTCACGGGGTAACGTAGCTCTTCTGCGTACACCTGGCTAGAGGGTCCTTACCGGCTGTAAGCTCACTACAATCCAGGTACAGAGTGCGTTAACCGGCCATTAGAGGGCCGCTACACCCGTCAGAATTTAAACGTATGGGCGGCGAAGCGCGATAATGGTTAGACCTTCTTGCAGGGGCAAATAACGATTTTGCGACTGCCCCTTTAAGATGGAGAATGGA…
ERCC-00130	EF011072	Ac03459943_a1	Ac03460039_a1	GCATTTTGAAAATTCTATGGAAGAGCTAGCATCTCTGACGAAAACAGCAGACGGAAAAGTACTGACCAGCGTCACACAAAAACGGAACAGGGCTGACGCCGCTACATATATAGGAAAAGGGAAGGTAGAAGAGCTGAAGGCACTCGTGGAAGAGCTTGAAGCTGATCTCCTCATCTTTAATGATGAACTGTCGCCAAGTCAGCTGAAGTCATTGGCAACAGCAATTGAAGTGAAGATGATTGACCGCACGCAATTGATATTAGATATTTTTGCAAAGCGGGCGAGAACGAGAGAAGGCAAACTTCAAATTGAGCTGGCTCAGCTGCAATATGCACTGCCGCGTCTGACGGGACAAGGGATCAACCTTTCCCGGCAAGGCGGAGGAATTGGGGCAAGAGG…
ERCC-00131	DQ855003	Ac03459944_a1	Ac03460040_a1	CGCCGGATAAAGGCTTCTTCGGTACTATACAAGTTGTCTACGCACATTTGCCTTGGGTATTAAACTCTAGTAGGAGCGAAACTTGACATATCAAACCTCTCTGGAGAGGCATCTCCCAGACATTACGGATGATCAGGTCTCAGCGAATCCTAGCTGTGCGGATAATTTGTGGCCCGCACAACCGCAAGACACCGCCGTGTCTATTCCACAAACTTCGACATATCAATAACGCAGTAACAACGTTAAGTAGGGGGACAGGCAGTGCGTCCTAAGGGGCTTGAGGTCGCCCGATTCGCGATCTAATCTTAACAGACGAGGTGGCGTAAGATGTACCTCGTTCAATCTAAGTATGAATTTGTCCGCTGGGTAATGGTGGAATTAAAGAACATGCGTAAAACG…
ERCC-00134	DQ516739	Ac03459945_a1	Ac03460041_a1	AGGCTTTGTTATTGGTATTGACTTACAAACAGTTAAGCCATTTGAATATGATAATGTAGTTGCAATAAAAGGAGATTTCACCTTAGAAGAAAATTTGAACAAAATTAGAGAGCTAATTCCAAATGATGAAAAAAAGGTGGATGTGGTTATAAGTGACGCCTCCCCTAATATAAGCGGTTATTGGGATATAGACCACGCTCGTTCAATAGATTTAGTAACTACTGCCTTACAAATAGCTACTGAGATGCTAAAAAAAAAAAAAAAAAAAAAAAAA
ERCC-00136	EF011063	Ac03459946_a1	Ac03460042_a1	TTTCGACGTTTTGAAGGAGGGTTTTAAGTAATGATCGAGATTGAAAAACCAAAAATCGAAACGGTTGAAATCAGCGACGATGCCGAATTTGGTAAGTTTGTCGTAGAGCCACTTGAGCGTGGATATGGTACAACTCTGGGTAACTCCTTACGTCGTATCCTCTTATCCTCACTCCCTGGTGCCGCTGTAACATCAATCCAGATAGATGGTGTACTGCACGAATTCTCGACAATTGAAGGCGTTGTGGAAGATGTTACAACGATTATCTTACACATTAAAAAGCTTGCATTGAAAATCTACTCTGATGAAGAGAAGACGCTAGAAATTGATGTACAGGGTGAAGGAACTGTAACGGCAGCTGATATTACACACGATAGTGATGTAGAGATCTTAAATCCT…
ERCC-00137	DQ855000	Ac03459947_a1	Ac03460043_a1	CAAAGCAAACCTAATGAAGCCAGACACGAGATCACAGAAAATCGCTGACTATCCCGAGTGCGCGGCGAGCTACAATCCAAGATGATTATTTTTTCACGACCGGGCGCTGGTCAGGTATATCGCTGGTACAGATGGCGGCAAGCATCGTTGTCACCACTTCCTTCACGATTTCCGTTAGAGCCGAGTGGTACAGCACGTACGTTATATATGGGAGTACGGACATGCTTCCCACCTCGTCAGCCAAGATGATAGATACCCGTAGCGTGATGGTCTTATAGCTGCTCTGATGGACTTCGAAAGATCACCGTGCAGCTATTCAAAAAAGCAGCCGGGGAAAAGGTGGTCTCGCCCGAAAGCCATGACCTCCGATCACTCCTGGCCGGTAGTCGGTTTATTGCA…
ERCC-00138	DQ516777	Ac03459948_a1	Ac03460044_a1	CCCTGCTAAAAGAGGTTGGTTGTATAAGATTTGGAGAATTTATCTTAGCCTCTGGTAAAAAAAGTAACTACTACATAGACATAAAAAAAGCCACCACAAACCCAGAAATTTTAAAGTTAGTTGGAGAAATTATTGCTGAGCAAATAAAGGATGAAGATGTAAAAGTTGCTGGAGTAGAGCTTGGTTCTGTCCCTATAGCTACAGCTGTCTCAATTATTGCTCAAAAACCACTATTAATTGTTAGAAAGAAACCTAAGGATTACGGAACTAAAAATAAGATAGAAGGAGAGCTAAAAGAAGGAGATAAGGTTGTTATTGTGGAGGATGTTACTACAACTGGAGGAAGTGTGCTAAAGGCAGTTAAAGAGATTAGGGAAAATGGTGGAATTGTTGATAAAG…
ERCC-00142	DQ883646	Ac03459949_a1	Ac03460045_a1	CACCTGTCACATTTCCAATCGGCTCCAGGAAGAGAGAAGTGACGGCTTGATCCTGTAGTAATCCGGGATCGACTTAAGGGGTGCAGCGACCACGGCGGATCGGGCGTCGCAATAGTCCTCCTGTTAGGAGGGTCCTTCTAATGTTAACGCCCGAATATTAGTCATATTTTGCTAGCGCCTATCAGCGTAAGATATGATTTAAGTTACACCAGGAGAGTAGCGAGATAGAACCACTCGTTGGATCGGTCTTTCTTAATTGACTACTATCAGATCCGGCGCATGGCGCTGAGGTCAAACTACATTACAGGCCCTGGTTTCCATGGGTCAGCGCAAGTACAGGCGAGCAGATACAACCTTCCGGAGACTTCGCCTCCACACACCGGAGACCCTAACCGTACC…
ERCC-00143	DQ668362	Ac03459950_a1	Ac03460046_a1	ATGCAGCGTAGGTATCGACTCTCACTGTGGAGTCGTCTATGATGTCGTGGAGTCCTCTCAGAGTGCTGTAGGTCCTCATAGGTCGTGCTGTCTCTCTACACGCGTGCGTGAGTCTACATTTCTGCGAGTTGGTGCTCTCACTGCGGTGTCAGTGATCTCTCCGCGTGTGACATGAGTCTAGCTTCGCGGTCATGGTCTATCCCAGCGATGGATGAGACTACTCTGTACTAGATGGTCATGCCTGCGAATGAGTCGTCAGTGCCCACAATGTCTCGATAGTGCGCCGAATGTGTCTGTAATGCCTCGAATGTGTAATCGTCAACTCGTATGTGAAGTGCTAGGCTAGTATTGACATCTACGGGCGGCTATTGACGAACTCTCCGGTATATGCTCTACATC…
ERCC-00144	DQ854995	Ac03459951_a1	Ac03460047_a1	AGCTAGGATAAATTGACCCGTATGAACTGTTGCCGGCTCGGAAATGTTAAGGCTCTGCGCACGCACTTTATCATTCGCAGCCTGTTCTGTCAGCGGGTCAGCCTAGGTTACGGTGGAACCACTCGGTATCGTGCAGACAGGGATCGTAAGGCGATCCAGCCGGTATACCTTAGTCACATATACTATCGTAATATTGGCGGTTGCTGACAAGTAAATACGGCTAAACCGGTCGTTGACCAACCACTCTCGCGGGGGTCATAAATATCACTGAGCCCGGGAAGTACCCCGTGACAGACATACGAAAAGCGTGATAACGTATTCGTAGGTATTATTTCCGTTAGCTGGAGGTAAAGGGGTTCTGGTCCTAGCCGTGTTATGTCTATTTATGAGATGGTAAGC…
ERCC-00145	DQ875386	Ac03459952_a1	Ac03460048_a1	ACTGTCCTTTCATCCATAAGCGGAGAAAGAGGGAATGACATTGTTCTTACACGGCACAAGCAGACAAAATCAACATGGTCATTTAGAAATCGGAGGTGTGGATGCTCTCTATTTAGCGGAGAAATATGGTACACCTCTTTACGTATATGATGTGGCTTTAATACGTGAGCGTGCTAAAAGCTTTAAGCAGGCGTTTATTTCTGCAGGGCTGAAAGCACAGGTGGCATATGCGAGCAAAGCATTCTCATCAGTCGCAATGATTCAGCTCGCTGAGGAAGAGGGACTTTCTTTAGATGTCGTATCCGGAGGAGAGCTATATACGGCTGTTGCAGCAGGCTTTCCGGCAGAACGCATCCACTTTCATGGAAACAATAAGAGCAGGGAAGAACTGCGGATGGC…
ERCC-00147	DQ516790	Ac03459953_a1	Ac03460049_a1	CCTTGCTTAACCTTAATCTTGCCTTATTACAATATTTTTAGAAAAATAAAAAGTAAAAATAAAAGCAAATCCTTAATCTTTGGTGATATTGATGGAGAGGTATGAAATCCCTAAAGAGATTGGAGAAATAATGTTTGGCTTGTTGTCTCCAGATTACATAAGACAGATGTCAGTTGCTAAGATAGTTACACCAGACACTTATGATGAAGATGGTTATCCAATAGATGGAGGTTTAATGGACACAAGATTGGGAGTTATAGACCCAGGTTTAGTTTGCAAAACATGTGGAGGAAGGATTGGAGAGTGTCCAGGGCATTTTGGGCATATAGAGTTGGCTAAACCAGTAATTCATATAGGATTTGCCAAAACAATATACAAGATATTGAAGGCAGTTTGCCC…
ERCC-00148	DQ883642	Ac03459954_a1	Ac03460050_a1	CATCTCCATTTGGTCACGTTTACAACCGGAGTAGACGGCCATAGCAGGAGGGGTGTGCGACAGGCAGGAAGCTCTCGCGGGGTCCAAGCATTGCTGCAATGGGCGTCCTTGCTCGATGTTGACCCGAAGCTCTAACTGCATTTCAAGTCCGAATCTCTAGATATCTCGAGAGCCAATGGTTAAGGAAGGGGCGTCAATTTTGCGCGGACACGCTGCAGGATGTAATGATTAAGCCGTAGTTGAATTTATGGAGCGGTGCCCCGGGAAAGGTATAAATCGGAGGCAGGGGTTTACGGCGTCAGGATAGTTCATAGCGTACGCAGAACGAGAACAAGTGAGACGTGTATAGTTGCCATGCTGAGTAGACCTGGCGTCTACCCCTCCAAACGCATTCTTATT…
ERCC-00150	DQ883659	Ac03459955_a1	Ac03460051_a1	AGCTTGATGTGACATCACGTCCCAATCAATTTGGTTTTACTCCCCTCGATTATGCGGAGTTATCAGTAAGAGCGGGTACCGTTCTGCTGAATGCACTATGAGGGCGACCCTTGATCTTCATTCGTTCCATAGATGCAAATACCCGGGTACTAGTTGGCGAAGTTTGGCTAAAGATTGCCCACTTACTAGGTGACTGTTAACTAGAAAGTTGCATGAGGCTGGTAAGTGAGGGGCTCAGTGAAACAGGATACACCGTACCGTGACGATTCCCGTGTGGGCTTGACATTCAGCCAGCCTCCCGCTTGTACAGAGGCAGACTGTCCGATGCCTAGTATGTTCACTATACGATTTCTTGGGCTAGCTAGGTGTCTTGACCCCATATTCCAAAGATCCGAACCT…
ERCC-00154	DQ854997	Ac03459956_a1	Ac03460052_a1	TCACTAGATCAGAAGTCTCCCACTCGAGACTAATCTTGGACTATCTATGAGCACCTATTGCGCTGTGGAAGATTGCCCCTAGGTCTCTGGCGGCTCCGATTGCGGGATGAACTGGTTGGTCCGAGGAGGCATATAGGAAACGATGGGCACGCGCTATTCAGACGTTATTTGGTATGGAGTAAGAGGCCGGAAACTGGGCTCGATTGATGGATACTGATCAGTCAACTCAAGCGAGGATATCCATACCCACCGACGGTATGGTCATTAATACCCAGTATTGACTAGTCGGAGGTCTAATTTGGAACGTATTCCGCCGCACACACGAGATTCACTTACATGGACGTGAAGATTGATCGCCGGGCGACTATTATTGCACGACCTTCGCCTGCCCTCAGCTGC…
ERCC-00156	DQ883643	Ac03459957_a1	Ac03460053_a1	CACAAGAATCCCTGCTAGCTGAAGGAGGGTCAAACTATAACACCTTTAGCATTCGTACAGGCAGGCTAAGTGAATACTAACCCACCGGCAGCCCGTTGTAGTAACGTTGACCCCTGGCTCGGAGACATTTGGTGTTGCCTAGTACTAGGTGACTGGTACCGATTCATAGGTTCGCCATTCTCTTATCGAGAGCCCGAGGTAGACTATCTTCCAGATGATGCCATACGTTCACTCAATCGCGCGGCATGCACGGTGGGGCTACGAACTTGCTATCCATAGGCTCTAGATGTGGTAGAAATATGCTGCAGGGGTTCTGTCGAATTTGCTCGGCAACCGTGGCCGTGTATGCTTTCATATCCCGGCGGTGTGATCTAGCCTTCTCGCCATATGAGGGCGCTG…
ERCC-00157	DQ839618	Ac03459958_a1	Ac03460054_a1	GGTCTTTGTCACCTCCGTCAATTTGTATTAGAACCCGTGAAGGCCCAAGTAACAGGCCCAGGGTTAACATGTACGGAACATACTCCTTCCACGGAAGATTGGGGATGAAAGTTGATACCCAAACTTCATTAACACAAAGGCGATGTGGGCCGAGTACTGTGCTTACACCAACAGGGCGGCTCAACTGGGTTGGTAGCCAGCACTAGCTTATTCACAATTAAGGCCGTATGCATTCTACTGCTTATCCGGTGGTGATTGCAGCCAGGGCGGAAGTGAACACGCTTGTACGATGTGTTTGCATAAGCGGTTACCACAGGCGCTACTCTCGTCGATAGCCGACTACTAATATTCAGCCGGCGCCGGTAGATAGCGAGGCTTTGGGGGTAGCTTTAAGTGCGG…
ERCC-00158	DQ516795	Ac03459959_a1	Ac03460055_a1	GAGCTCTTTCAACAGATCATGGAACTACGGGAGAAATAAACATTTGGATAGAAAATGTAACATTTAAAAATGATGCAAAATCATATTCCTTTAATTTAACGAATCTTAATATATGGGCAGTAAATAAATCTGCTTATGAGTTGTATTGGAATCCATTTAACAAATCTATCTGGATAGATGGGAGTAATTACACTATAACTCCAAATATTGACATACCTCCAGGAGAAGTATGGAACTCTAAAACCTACAACTTCACATTTAGTGGAGTTCCAATCGTTTGGGCAAACTGCTCATTTACACTGTCAAAAAAAGATTATATCCTTTTAAATGAAGTAAGTCAAATAGGAAGTTCCTATGTTGTTGTTGAGGAGATTTATGTTGTGGGTAGTTATTTGATTA…
ERCC-00160	DQ883658	Ac03459960_a1	Ac03460056_a1	TCCTTGGTTTGAAATCAAATTACTATAGATTGCATGCAGAAGTAGGGCTTTACAAGTTTGTTCCTAATTCCGTTGAACAATAGCGAATGTATGATGGTCGGTCATTGCCGCAACCCTGAAGCAGTGAGCGTGGTTGAGTAACCACGTACTAGAAGTCCAAGGATGGTTGCAGTAGCTAGCTCAATTGCCATTGCTGGAATAGTGTCGGTAAACCACGCACCGGGGAGCCGCGTTTCGTTGCGATAACCTCATATAGTCCCAGTCTCGGACGCGAGCACCTGCAGCGTAATTAATAAGGTCAGGCTATGATTCACCACCGTGTAGGAGTTATGCGCCTTATCGCGAAGGTAGTTACTCTTGCCAGTGGGCATGAAATTGCGAGCTTGCCCTAGTAGCGTT…
ERCC-00162	DQ516750	Ac03459961_a1	Ac03460057_a1	CTCCACAGATTCCCATGTGTCCAATTCTGAATATCTTTCCAGCTAAGTGCTTCTGCCCACCAGCAACAACTATGTTGTATTTGTTGCTTAATATACCTCTAAATTTGCTATCTTCAATGCCTTCTGGATATTTTGCTGATGTAACTGTTACTGACCTTGCCCTCTCCTTGGCAAACAACTCTATTCCCATTGCCTCCAAACCAGCCCTTGTTGCTTTTGCTAATCTCTCATGTCTTTTAACCCTATTCTCGATTCCTTCCTCTAAAACTAAATCTAATGCAACATTTAAGGCATAGGTTAAATTAACTGATGGTGTGTATGGGGTTTGTTTTTTCTCTTCATAGTATTTTTTATAAGCCAATAAATCTAAGTAGAAACCAACTTTGTCATCATTCTTCT…
ERCC-00163	DQ668359	Ac03459962_a1	Ac03460058_a1	ATAGACTAGCCTGCCGGTCAATAACTGATGACGCGGAGTCAACCTGATAACCCATAGCGGAACAGTCTAACCTACGCGAGATACGTCTTACCGCACATAGGTAACCTATTCGTGACTAGCAGGCCTTATTCCGGTGCTATGAGTATCTTACCTGGTCTAGGTATCTAATTCGTGGGTCGGGTACTACATTCGTGCGATGGGTCCTCGCTTCGTCTATGAGGTCTCGTCTTCGTGAGTGCAATGTATCCGAAGTCGTAGTGATAATATGGAACTAGGCGCGATTTGACGAACGTATGCCGCATATTCGGAACGTCGCCTGGAAATTCGCCACCTAGATCGAAATTATCGGAACTCGTCGCTTATTTACGAACCTTGGGAGCCGTTCCTAAAGCTGAGTCT…
ERCC-00164	DQ516779	Ac03459963_a1	Ac03460059_a1	AGGAGCTCCAGTAGTTTTCCCCTCAAAAATTCCTGATAAGATTTCAACTTTATCCTCTTCTTTTCTTGGTGTTGAGAAGATGCTCTGCCCTGGTCTTCTCCTGTCAAGCTCTTTTTGGATATCCTCTTCAGATAAAGGCAGATTAGTTGGACATCCATCAACAACTGCTCCAACAGCCTTTCCATGACTTTCTCCAAAAACTGTAACTCTAAACATATCCCCATAGGTGTTCATTAATGTCACCAAAAATTTTTAATTGCTTAGTTTTACATTTAAAATAAAAATTAAAATAGTCAAAAAATAAAAAAGGTTTATCTGTAGAGAACATCCAAGTGTGCTGGTTCCTTAACTTTAACTTTCTTTTTCTCCATAATCTTCTCAACTGCCTTTCTAAAGTCA…
ERCC-00165	DQ668363	Ac03459964_a1	Ac03460060_a1	GATATGCGTTACGTGAGTCTGATAGCAGTTCACTACCTGGATATCTGATCCACTAGCTCGATCATGCTCACCCATAGTTTATCTGCATCACTCGTACTGAAATGCTCACATCGCAGGTAGAGCAGCATCGTAGAGCGTCAAGCTGCATCCTAGCGTCATGAGTCATAGTACCTCATGCTCACGTGATCTACCCTAGCTGACCGCTAATGACGGCAGTGCAACCTGAGATACCGACGGCATACTGTCGTCAACGTCAGGCAATGTGTCCGAACGGCGAGCTACGTCGCCTCACGGAGTAATCGCGTCCCTCTAGGTATAGTGCCGTCGGTTCAGGTCATATGTCGCGGGTTCTGCACATATCACGGACGTATCGCTATCAGACGGACGCTCTCGGACCTA…
ERCC-00168	DQ516776	Ac03459965_a1	Ac03460061_a1	CCAATGAACTCAGCTATTCTTCTTAACAAATAACTTTCTCCAGAAAATTCAAATGTATCATCTTCAGGATTCCACCTAAAAACATCATGTAATATAATATCATCAATTTTTGGGTCGTATTCAACAATCTCAGTTATACTCTCAGTTCTTCTAACAAATCTTCCTTTATAAATCAATCTAACCTGCATACATATGGCATTTAGTTGTTCAAGCATAATCTTTGGAATGTTCATTGGTTCAGCATTCAACCTCCTTATAACTGCCTCTGGGGATTTTGCGTGTATCGTTGATAACGCCAAATGTCCTGTAGTTATTGCTTGAAATAATATCTTCGCCTCCTCACCTCTAACCTCTCCAACAATTAAATAATCTGGTCTTTGCCTTAAAGCCGCTTTTAAT…
ERCC-00170	DQ516773	Ac03459966_a1	Ac03460062_a1	TATTGGTGGAGGGGCACAAGTTGCTGAAGTTGCGAGAGGGGCGATAAGTGAGGCAGACAGGCATAATATAAGAGGGGAGAGAATTAGCGTAGATACTCTTCCAATAGTTGGTGAAGAAAATTTATATGAGGCTGTTAAAGCTGTAGCAACTCTTCCACGAGTAGGAATTTTAGTTTTAGCTGGCTCTTTAATGGGAGGGAAGATAACTGAAGCAGTTAAAGAATTAAAGGAAAAGACTGGCATTCCCGTGATAAGCTTAAAGATGTTTGGCTCTGTTCCTAAGGTTGCTGATTTGGTTGTTGGAGACCCATTGCAGGCAGGGGTTTTAGCTGTTATGGCTATTGCTGAAACAGCAAAATTTGATATAAATAAGGTTAAAGGTAGGGTGCTATAAAGATA…
ERCC-00171	DQ854994	Ac03459967_a1	Ac03460063_a1	CTGGAGATTGTCTCGTACGGTTAAGAGCCTCCGCCCGTCTCTGGGACTATGGACGGGCACGCTCATATCAGGCTATATTTGGTCCGGGTTATTATCGTCGCGGTTACCGTAATACTTCAGATCAGTTAAGTAGGGCCATATGCCTCGGGAATAAGCTGACGGTGACAAGGTTTCCCCCTAATCGAGACGCTGCAATAACACAGGGGCATACAGTAACCAGGCAAGAGTTCAATCGCTTAGTTTCGTGGCGGGATTTGAGGAAAACTGCGACTGTTCTTTAACCAAACATCCGTGCGATTCGTGCCACTCGTAGACGGCATCTCACAGTCACTGAAGGCTATTAAAGAGTTAGCACCCACCATTGGATGAAGCCCAGGATAAGTGACCCCCCCGGACCTT…
