# Supplementary material for: UMI-tools: modeling sequencing errors in Unique Molecular Identifiers to improve quantification accuracy
Source: Genome Res. 2017 Mar;27(3):491–9. doi: 10.1101/gr.209601.116 (PMC5340976; doi:10.1101/gr.209601.116)
Supplement: Supplemental Material [file supp_gr.209601.116_Supplementary_File2.zip › UMI-tools_pipelines-0.0.4/data/hg19_ensembl75_contigs.tsv]

chr19_gl000208_random	92689
chr21_gl000210_random	27682
chr6_apd_hap1	4622290
chr13	115169878
chr12	133851895
chr11	135006516
chr10	135534747
chr17	81195210
chr16	90354753
chr15	102531392
chr14	107349540
chr19	59128983
chr18	78077248
chr9_gl000198_random	90085
chrUn_gl000239	33824
chrUn_gl000238	39939
chrUn_gl000233	45941
chrUn_gl000232	40652
chrUn_gl000231	27386
chrUn_gl000230	43691
chrUn_gl000237	45867
chrUn_gl000236	41934
chrUn_gl000235	34474
chrUn_gl000234	40531
chr6_qbl_hap6	4611984
chr11_gl000202_random	40103
chr17_gl000206_random	41001
chr6_cox_hap2	4795371
chr4_gl000193_random	189789
chrUn_gl000248	39786
chrUn_gl000249	38502
chrUn_gl000246	38154
chrUn_gl000247	36422
chrUn_gl000244	39929
chrUn_gl000245	36651
chrUn_gl000242	43523
chrUn_gl000243	43341
chrUn_gl000240	41933
chrUn_gl000241	42152
chr17_gl000204_random	81310
chr17_ctg5_hap1	1680828
chr17_gl000205_random	174588
chr9_gl000199_random	169874
chr9_gl000201_random	36148
chr6_ssto_hap7	4928567
chr8_gl000197_random	37175
chr6_dbb_hap3	4610396
chr7_gl000195_random	182896
chr1_gl000191_random	106433
chr4_ctg9_hap1	590426
chr3	198022430
chr2	243199373
chr1_gl000192_random	547496
chrUn_gl000223	180455
chr17_gl000203_random	37498
chr4_gl000194_random	191469
chrY	59373566
chrX	155270560
chr9_gl000200_random	187035
chrUn_gl000222	186861
chrM	16571
chr8_gl000196_random	38914
chr6_mann_hap4	4683263
chrUn_gl000211	166566
chrUn_gl000213	164239
chrUn_gl000212	186858
chrUn_gl000215	172545
chrUn_gl000214	137718
chrUn_gl000217	172149
chrUn_gl000216	172294
chrUn_gl000219	179198
chrUn_gl000218	161147
chr19_gl000209_random	159169
chr22	51304566
chr20	63025520
chr21	48129895
chr6_mcf_hap5	4833398
chr7	159138663
chr6	171115067
chr5	180915260
chr4	191154276
chrUn_gl000228	129120
chrUn_gl000229	19913
chr1	249250621
chrUn_gl000224	179693
chrUn_gl000225	211173
chrUn_gl000226	15008
chrUn_gl000227	128374
chrUn_gl000220	161802
chrUn_gl000221	155397
chr9	141213431
chr8	146364022
chr18_gl000207_random	4262
