# Supplementary material for: UMI-tools: modeling sequencing errors in Unique Molecular Identifiers to improve quantification accuracy
Source: Genome Res. 2017 Mar;27(3):491–9. doi: 10.1101/gr.209601.116 (PMC5340976; doi:10.1101/gr.209601.116)
Supplement: Supplemental Material [file supp_gr.209601.116_Supplementary_File2.zip › UMI-tools_pipelines-0.0.4/data/klein_refcoding_plus_ERCC.fa.fai]

ERCC-00002	1061	49	60	61
ERCC-00003	1023	1178	60	61
ERCC-00004	523	2269	60	61
ERCC-00009	984	2851	60	61
ERCC-00012	994	3902	60	61
ERCC-00013	808	4963	60	61
ERCC-00014	1957	5835	60	61
ERCC-00016	844	7875	60	61
ERCC-00017	1136	8784	60	61
ERCC-00019	644	9989	60	61
ERCC-00022	751	10694	60	61
ERCC-00024	536	11508	60	61
ERCC-00025	1994	12103	60	61
ERCC-00028	1130	14181	60	61
ERCC-00031	1138	15380	60	61
ERCC-00033	2022	16587	60	61
ERCC-00034	1019	18693	60	61
ERCC-00035	1130	19780	60	61
ERCC-00039	740	20979	60	61
ERCC-00040	744	21782	60	61
ERCC-00041	1122	22589	60	61
ERCC-00042	1023	23780	60	61
ERCC-00043	1023	24871	60	61
ERCC-00044	1156	25962	60	61
ERCC-00046	522	27188	60	61
ERCC-00048	992	27769	60	61
ERCC-00051	274	28828	60	61
ERCC-00053	1023	29157	60	61
ERCC-00054	274	30248	60	61
ERCC-00057	1021	30577	60	61
ERCC-00058	1136	31666	60	61
ERCC-00059	525	32871	60	61
ERCC-00060	523	33455	60	61
ERCC-00061	1136	34037	60	61
ERCC-00062	1023	35242	60	61
ERCC-00067	644	36333	60	61
ERCC-00069	1137	37038	60	61
ERCC-00071	642	38244	60	61
ERCC-00073	603	38947	60	61
ERCC-00074	522	39611	60	61
ERCC-00075	1023	40192	60	61
ERCC-00076	642	41283	60	61
ERCC-00077	273	41986	60	61
ERCC-00078	993	42314	60	61
ERCC-00079	644	43374	60	61
ERCC-00081	534	44079	60	61
ERCC-00083	1022	44672	60	61
ERCC-00084	994	45762	60	61
ERCC-00085	844	46823	60	61
ERCC-00086	1020	47732	60	61
ERCC-00092	1124	48820	60	61
ERCC-00095	521	50013	60	61
ERCC-00096	1107	50593	60	61
ERCC-00097	523	51769	60	61
ERCC-00098	1143	52351	60	61
ERCC-00099	1350	53564	60	61
ERCC-00104	2022	54987	60	61
ERCC-00108	1022	57093	60	61
ERCC-00109	536	58183	60	61
ERCC-00111	994	58778	60	61
ERCC-00112	1136	59839	60	61
ERCC-00113	840	61044	60	61
ERCC-00116	1991	61949	60	61
ERCC-00117	1136	64024	60	61
ERCC-00120	536	65229	60	61
ERCC-00123	1022	65824	60	61
ERCC-00126	1118	66914	60	61
ERCC-00130	1059	68101	60	61
ERCC-00131	771	69228	60	61
ERCC-00134	274	70062	60	61
ERCC-00136	1033	70391	60	61
ERCC-00137	537	71492	60	61
ERCC-00138	1024	72088	60	61
ERCC-00142	493	73180	60	61
ERCC-00143	784	73732	60	61
ERCC-00144	538	74580	60	61
ERCC-00145	1042	75177	60	61
ERCC-00147	1023	76287	60	61
ERCC-00148	494	77378	60	61
ERCC-00150	743	77931	60	61
ERCC-00154	537	78737	60	61
ERCC-00156	494	79333	60	61
ERCC-00157	1019	79886	60	61
ERCC-00158	1027	80973	60	61
ERCC-00160	743	82068	60	61
ERCC-00162	523	82874	60	61
ERCC-00163	543	83456	60	61
ERCC-00164	1022	84059	60	61
ERCC-00165	872	85149	60	61
ERCC-00168	1024	86086	60	61
ERCC-00170	1023	87178	60	61
ERCC-00171	505	88269	60	61
ENSMUSG00000051951	1693	88842	60	61
ENSMUSG00000025900	2764	90654	60	61
ENSMUSG00000025902	2972	93571	60	61
ENSMUSG00000033845	4264	96683	60	61
ENSMUSG00000025903	2076	101109	60	61
ENSMUSG00000033813	2018	103294	60	61
ENSMUSG00000002459	1329	105436	60	61
ENSMUSG00000033793	1074	106878	60	61
ENSMUSG00000025905	3629	108044	60	61
ENSMUSG00000033774	2705	111792	60	61
ENSMUSG00000025907	3306	114681	60	61
ENSMUSG00000087247	590	118117	60	61
ENSMUSG00000033740	2998	118903	60	61
ENSMUSG00000051285	4161	122025	60	61
ENSMUSG00000025909	3336	126378	60	61
ENSMUSG00000061024	953	129828	60	61
ENSMUSG00000025911	1844	130855	60	61
ENSMUSG00000067879	2635	132788	60	61
ENSMUSG00000025912	2727	135525	60	61
ENSMUSG00000045210	6089	138356	60	61
ENSMUSG00000025915	2593	144669	60	61
ENSMUSG00000046101	3821	147428	60	61
ENSMUSG00000099032	3497	151387	60	61
ENSMUSG00000025916	354	155021	60	61
ENSMUSG00000025917	626	155461	60	61
ENSMUSG00000056763	2594	156250	60	61
ENSMUSG00000067851	1526	158968	60	61
ENSMUSG00000042501	618	160582	60	61
ENSMUSG00000048960	6259	161273	60	61
ENSMUSG00000057715	6862	167735	60	61
ENSMUSG00000016918	4641	174882	60	61
ENSMUSG00000025938	8394	179717	60	61
ENSMUSG00000042414	881	188331	60	61
ENSMUSG00000005886	4198	189361	60	61
ENSMUSG00000025935	1816	193691	60	61
ENSMUSG00000025937	3630	195600	60	61
ENSMUSG00000067813	807	199371	60	61
ENSMUSG00000025932	2812	200308	60	61
ENSMUSG00000025930	1138	203229	60	61
ENSMUSG00000032769	888	204448	60	61
ENSMUSG00000092083	12444	205431	60	61
ENSMUSG00000025925	1005	218145	60	61
ENSMUSG00000032719	1956	219229	60	61
ENSMUSG00000067795	1508	221316	60	61
ENSMUSG00000043716	353	222930	60	61
ENSMUSG00000025921	2564	223351	60	61
ENSMUSG00000025920	4750	226146	60	61
ENSMUSG00000025939	2623	231056	60	61
ENSMUSG00000079658	2198	233821	60	61
ENSMUSG00000025940	954	236118	60	61
ENSMUSG00000025779	152	237150	60	61
ENSMUSG00000042686	2829	237367	60	61
ENSMUSG00000025777	2875	240306	60	61
ENSMUSG00000067780	6114	243291	60	61
ENSMUSG00000025776	3015	249587	60	61
ENSMUSG00000025774	490	252715	60	61
ENSMUSG00000067773	281	253276	60	61
ENSMUSG00000042596	405	253624	60	61
ENSMUSG00000025927	4809	254134	60	61
ENSMUSG00000043760	758	259104	60	61
ENSMUSG00000025929	697	259937	60	61
ENSMUSG00000041872	990	260744	60	61
ENSMUSG00000041859	595	261813	60	61
ENSMUSG00000025931	4426	262552	60	61
ENSMUSG00000041809	202	267114	60	61
ENSMUSG00000041779	5382	267382	60	61
ENSMUSG00000025933	879	272952	60	61
ENSMUSG00000025934	1029	273962	60	61
ENSMUSG00000067750	1489	275071	60	61
ENSMUSG00000041722	1448	276647	60	61
ENSMUSG00000085079	1858	278182	60	61
ENSMUSG00000028033	4124	280133	60	61
ENSMUSG00000041670	2245	284388	60	61
ENSMUSG00000073730	1322	286733	60	61
ENSMUSG00000026158	3621	288176	60	61
ENSMUSG00000026156	5064	291938	60	61
ENSMUSG00000026155	996	297167	60	61
ENSMUSG00000026154	371	298242	60	61
ENSMUSG00000026153	1692	298736	60	61
ENSMUSG00000026147	1264	300537	60	61
ENSMUSG00000026141	889	301921	60	61
ENSMUSG00000073725	4010	302941	60	61
ENSMUSG00000033569	1305	307134	60	61
ENSMUSG00000073722	175	308523	60	61
ENSMUSG00000048411	199	308763	60	61
ENSMUSG00000048874	2242	309082	60	61
ENSMUSG00000026064	3626	311442	60	61
ENSMUSG00000086727	1088	315209	60	61
ENSMUSG00000050217	248	316378	60	61
ENSMUSG00000026063	797	316693	60	61
ENSMUSG00000026058	8796	317620	60	61
ENSMUSG00000091318	2175	326625	60	61
ENSMUSG00000026134	460	328917	60	61
ENSMUSG00000004768	3789	329501	60	61
ENSMUSG00000042215	1230	333416	60	61
ENSMUSG00000042197	10820	334747	60	61
ENSMUSG00000042182	1644	345828	60	61
ENSMUSG00000026131	3922	347652	60	61
ENSMUSG00000042111	1165	351702	60	61
ENSMUSG00000026127	4963	352949	60	61
ENSMUSG00000026126	325	358093	60	61
ENSMUSG00000026125	166	358486	60	61
ENSMUSG00000026124	434	358717	60	61
ENSMUSG00000037529	180	359221	60	61
ENSMUSG00000045174	2052	359484	60	61
ENSMUSG00000037509	1957	361669	60	61
ENSMUSG00000037503	4455	363757	60	61
ENSMUSG00000026123	7241	368403	60	61
ENSMUSG00000045216	2486	375827	60	61
ENSMUSG00000037470	4380	378417	60	61
ENSMUSG00000047180	2387	382986	60	61
ENSMUSG00000037447	3933	385493	60	61
ENSMUSG00000010453	2156	389608	60	61
ENSMUSG00000001143	2686	391898	60	61
ENSMUSG00000037408	2234	394691	60	61
ENSMUSG00000001138	3106	397043	60	61
ENSMUSG00000067653	1417	400281	60	61
ENSMUSG00000103661	1878	401856	60	61
ENSMUSG00000079610	1560	403828	60	61
ENSMUSG00000026121	1758	405530	60	61
ENSMUSG00000046337	821	407416	60	61
ENSMUSG00000061518	447	408313	60	61
ENSMUSG00000037351	2515	408884	60	61
ENSMUSG00000026117	579	411539	60	61
ENSMUSG00000026116	1581	412244	60	61
ENSMUSG00000050122	1856	414112	60	61
ENSMUSG00000026114	1950	416115	60	61
ENSMUSG00000026113	4563	418268	60	61
ENSMUSG00000026112	3641	422970	60	61
ENSMUSG00000026111	668	426752	60	61
ENSMUSG00000026110	5763	427530	60	61
ENSMUSG00000026090	1544	433488	60	61
ENSMUSG00000060771	5396	435282	60	61
ENSMUSG00000037216	931	440866	60	61
ENSMUSG00000026088	809	441893	60	61
ENSMUSG00000026087	2091	442814	60	61
ENSMUSG00000061584	1925	445020	60	61
ENSMUSG00000026085	209	447058	60	61
ENSMUSG00000058407	6093	447387	60	61
ENSMUSG00000026083	4149	453644	60	61
ENSMUSG00000026082	797	457979	60	61
ENSMUSG00000037138	2327	458870	60	61
ENSMUSG00000048814	5378	461316	60	61
ENSMUSG00000026080	4046	466900	60	61
ENSMUSG00000067604	542	471094	60	61
ENSMUSG00000026078	3399	471726	60	61
ENSMUSG00000026077	2067	475280	60	61
ENSMUSG00000073702	1082	477462	60	61
ENSMUSG00000003134	1409	478643	60	61
ENSMUSG00000003135	1967	480156	60	61
ENSMUSG00000048234	1310	482218	60	61
ENSMUSG00000050967	5227	483612	60	61
ENSMUSG00000057173	220	488989	60	61
ENSMUSG00000091937	193	489275	60	61
ENSMUSG00000026074	1918	489534	60	61
ENSMUSG00000026073	677	491600	60	61
ENSMUSG00000026072	4387	492369	60	61
ENSMUSG00000070942	2506	496928	60	61
ENSMUSG00000026069	5167	499610	60	61
ENSMUSG00000026070	3192	504980	60	61
ENSMUSG00000026068	3047	508342	60	61
ENSMUSG00000026065	1571	511502	60	61
ENSMUSG00000026062	3799	513180	60	61
ENSMUSG00000041945	1762	517105	60	61
ENSMUSG00000079588	2029	518959	60	61
ENSMUSG00000045515	5918	521084	60	61
ENSMUSG00000060679	248	527163	60	61
ENSMUSG00000041907	2657	527496	60	61
ENSMUSG00000070939	3531	530332	60	61
ENSMUSG00000010290	2762	533984	60	61
ENSMUSG00000008136	1060	536891	60	61
ENSMUSG00000066877	1760	538085	60	61
ENSMUSG00000026051	458	539937	60	61
ENSMUSG00000057363	3360	540465	60	61
ENSMUSG00000041763	1518	543961	60	61
ENSMUSG00000047343	342	545585	60	61
ENSMUSG00000026049	1221	546049	60	61
ENSMUSG00000026047	853	547353	60	61
ENSMUSG00000041684	2478	548319	60	61
ENSMUSG00000026048	397	550901	60	61
ENSMUSG00000046828	2479	551385	60	61
ENSMUSG00000056870	2727	554040	60	61
ENSMUSG00000026043	1172	556875	60	61
ENSMUSG00000026042	2134	558129	60	61
ENSMUSG00000025995	463	560361	60	61
ENSMUSG00000025993	1756	560912	60	61
ENSMUSG00000041144	110	562742	60	61
ENSMUSG00000101337	135	562916	60	61
ENSMUSG00000025986	3105	563152	60	61
ENSMUSG00000026109	3953	566479	60	61
ENSMUSG00000045954	1801	570560	60	61
ENSMUSG00000026107	2478	572472	60	61
ENSMUSG00000018417	2236	575090	60	61
ENSMUSG00000062939	903	577462	60	61
ENSMUSG00000026104	3471	578479	60	61
ENSMUSG00000026103	6727	582124	60	61
ENSMUSG00000002881	2564	589062	60	61
ENSMUSG00000043015	2133	591731	60	61
ENSMUSG00000041439	3227	593998	60	61
ENSMUSG00000026102	4832	597377	60	61
ENSMUSG00000041426	708	602352	60	61
ENSMUSG00000043629	4012	603278	60	61
ENSMUSG00000026100	1577	607419	60	61
ENSMUSG00000060715	291	609103	60	61
ENSMUSG00000026098	818	609497	60	61
ENSMUSG00000026097	1451	610409	60	61
ENSMUSG00000100679	85	611947	60	61
ENSMUSG00000026096	1420	612132	60	61
ENSMUSG00000026095	903	613692	60	61
ENSMUSG00000096141	173	614673	60	61
ENSMUSG00000026094	2177	614929	60	61
ENSMUSG00000042807	6744	617259	60	61
ENSMUSG00000025983	477	624178	60	61
ENSMUSG00000041303	1936	624725	60	61
ENSMUSG00000073678	7817	626756	60	61
ENSMUSG00000052331	3509	634802	60	61
ENSMUSG00000025982	2283	638432	60	61
ENSMUSG00000025981	1007	640816	60	61
ENSMUSG00000025980	921	641902	60	61
ENSMUSG00000073676	468	642901	60	61
ENSMUSG00000025979	2410	643457	60	61
ENSMUSG00000025978	2634	645988	60	61
ENSMUSG00000046994	9536	648728	60	61
ENSMUSG00000025977	2293	658521	60	61
ENSMUSG00000038349	3292	660915	60	61
ENSMUSG00000045336	216	664324	60	61
ENSMUSG00000038331	4568	664660	60	61
ENSMUSG00000038323	1913	669367	60	61
ENSMUSG00000048495	931	671392	60	61
ENSMUSG00000025971	2667	672401	60	61
ENSMUSG00000038305	2912	675265	60	61
ENSMUSG00000054770	1372	678306	60	61
ENSMUSG00000026039	1445	679763	60	61
ENSMUSG00000063558	424	681295	60	61
ENSMUSG00000064294	1286	681807	60	61
ENSMUSG00000038242	965	683177	60	61
ENSMUSG00000079554	1736	684239	60	61
ENSMUSG00000051223	2680	686084	60	61
ENSMUSG00000026034	347	688871	60	61
ENSMUSG00000026035	1480	689322	60	61
ENSMUSG00000026036	3593	690961	60	61
ENSMUSG00000026037	1833	694712	60	61
ENSMUSG00000038174	7184	696692	60	61
ENSMUSG00000026032	449	704058	60	61
ENSMUSG00000047528	589	704613	60	61
ENSMUSG00000026031	6372	705328	60	61
ENSMUSG00000026029	1393	711905	60	61
ENSMUSG00000026028	3450	713402	60	61
ENSMUSG00000026027	2003	717008	60	61
ENSMUSG00000072295	460	719107	60	61
ENSMUSG00000038079	768	719673	60	61
ENSMUSG00000079550	1125	720534	60	61
ENSMUSG00000026024	1635	721776	60	61
ENSMUSG00000026023	803	723519	60	61
ENSMUSG00000041075	2816	724398	60	61
ENSMUSG00000047361	976	727359	60	61
ENSMUSG00000026021	912	728414	60	61
ENSMUSG00000026020	8082	729440	60	61
ENSMUSG00000067336	9785	737719	60	61
ENSMUSG00000041040	3780	747730	60	61
ENSMUSG00000026018	2402	751653	60	61
ENSMUSG00000026019	9399	754176	60	61
ENSMUSG00000026017	3482	763830	60	61
ENSMUSG00000073664	7667	767451	60	61
ENSMUSG00000049439	837	775308	60	61
ENSMUSG00000026782	4425	776239	60	61
ENSMUSG00000026014	6441	780854	60	61
ENSMUSG00000026012	3693	787465	60	61
ENSMUSG00000026011	1264	791282	60	61
ENSMUSG00000026009	2750	792648	60	61
ENSMUSG00000052062	4783	795506	60	61
ENSMUSG00000025969	7309	800449	60	61
ENSMUSG00000040865	10840	808014	60	61
ENSMUSG00000025968	805	819151	60	61
ENSMUSG00000025967	1264	820032	60	61
ENSMUSG00000046856	881	821416	60	61
ENSMUSG00000027520	5180	822446	60	61
ENSMUSG00000025964	3910	827793	60	61
ENSMUSG00000069085	468	831849	60	61
ENSMUSG00000025963	219	832387	60	61
ENSMUSG00000025962	2419	832690	60	61
ENSMUSG00000025961	1257	835212	60	61
ENSMUSG00000025959	7227	836588	60	61
ENSMUSG00000025958	7641	844034	60	61
ENSMUSG00000025956	2093	851865	60	61
ENSMUSG00000070871	2355	854091	60	61
ENSMUSG00000045005	5160	856566	60	61
ENSMUSG00000051344	6359	861892	60	61
ENSMUSG00000025955	795	868437	60	61
ENSMUSG00000070870	109	869308	60	61
ENSMUSG00000067299	91	869481	60	61
ENSMUSG00000025952	261	869636	60	61
ENSMUSG00000073658	109	869964	60	61
ENSMUSG00000044429	103	870137	60	61
ENSMUSG00000100846	88	870286	60	61
ENSMUSG00000044816	1955	870456	60	61
ENSMUSG00000025950	1529	872596	60	61
ENSMUSG00000025949	5081	874231	60	61
ENSMUSG00000025946	884	879477	60	61
ENSMUSG00000025945	105	880438	60	61
ENSMUSG00000015222	4845	880751	60	61
ENSMUSG00000055567	4350	885739	60	61
ENSMUSG00000026005	2008	890224	60	61
ENSMUSG00000026004	1770	892364	60	61
ENSMUSG00000026003	626	894226	60	61
ENSMUSG00000061816	918	895015	60	61
ENSMUSG00000026000	3264	896011	60	61
ENSMUSG00000025991	1055	899392	60	61
ENSMUSG00000062209	8161	900527	60	61
ENSMUSG00000025997	8001	908941	60	61
ENSMUSG00000053153	2541	917156	60	61
ENSMUSG00000045648	3989	919820	60	61
ENSMUSG00000026196	3364	923938	60	61
ENSMUSG00000050296	1352	927421	60	61
ENSMUSG00000026192	1069	928858	60	61
ENSMUSG00000026193	935	930025	60	61
ENSMUSG00000039395	1642	931038	60	61
ENSMUSG00000026189	386	932788	60	61
ENSMUSG00000026188	2163	933279	60	61
ENSMUSG00000026187	359	935541	60	61
ENSMUSG00000039372	3326	935968	60	61
ENSMUSG00000039354	489	939466	60	61
ENSMUSG00000039342	178	940044	60	61
ENSMUSG00000046330	308	940287	60	61
ENSMUSG00000039323	545	940681	60	61
ENSMUSG00000026185	5193	941298	60	61
ENSMUSG00000026182	272	946640	60	61
ENSMUSG00000055322	4674	947033	60	61
ENSMUSG00000061815	640	951865	60	61
ENSMUSG00000026180	1971	952596	60	61
ENSMUSG00000048480	438	954680	60	61
ENSMUSG00000006304	1092	955224	60	61
ENSMUSG00000064272	88	956397	60	61
ENSMUSG00000006299	657	956567	60	61
ENSMUSG00000026179	2101	957333	60	61
ENSMUSG00000006301	10241	959550	60	61
ENSMUSG00000073650	450	970060	60	61
ENSMUSG00000026177	679	970580	60	61
ENSMUSG00000026176	2093	971333	60	61
ENSMUSG00000026175	643	973541	60	61
ENSMUSG00000033364	4559	974347	60	61
ENSMUSG00000026174	2371	979044	60	61
ENSMUSG00000026173	2417	981553	60	61
ENSMUSG00000026135	2566	984091	60	61
ENSMUSG00000026172	764	986780	60	61
ENSMUSG00000026171	398	987673	60	61
ENSMUSG00000033276	1526	988194	60	61
ENSMUSG00000033257	6365	989862	60	61
ENSMUSG00000026170	293	996396	60	61
ENSMUSG00000006542	2079	996792	60	61
ENSMUSG00000033227	979	998968	60	61
ENSMUSG00000026167	1217	1000026	60	61
ENSMUSG00000090071	1692	1001326	60	61
ENSMUSG00000055197	811	1003127	60	61
ENSMUSG00000006546	129	1004032	60	61
ENSMUSG00000047021	186	1004244	60	61
ENSMUSG00000006538	1121	1004496	60	61
ENSMUSG00000026162	555	1005680	60	61
ENSMUSG00000026205	226	1006307	60	61
ENSMUSG00000033159	2809	1006653	60	61
ENSMUSG00000049339	986	1009589	60	61
ENSMUSG00000026197	501	1010672	60	61
ENSMUSG00000026198	437	1011244	60	61
ENSMUSG00000033124	2475	1011805	60	61
ENSMUSG00000026199	727	1014402	60	61
ENSMUSG00000026200	433	1015222	60	61
ENSMUSG00000026201	2064	1015761	60	61
ENSMUSG00000026202	2032	1017958	60	61
ENSMUSG00000096094	416	1020104	60	61
ENSMUSG00000026203	2352	1020607	60	61
ENSMUSG00000026204	714	1023097	60	61
ENSMUSG00000033061	223	1023885	60	61
ENSMUSG00000026209	2300	1024228	60	61
ENSMUSG00000026208	1621	1026629	60	61
ENSMUSG00000026207	2115	1028448	60	61
ENSMUSG00000033021	713	1030679	60	61
ENSMUSG00000033007	1110	1031466	60	61
ENSMUSG00000032997	749	1032675	60	61
ENSMUSG00000026211	804	1033553	60	61
ENSMUSG00000051703	1112	1034451	60	61
ENSMUSG00000032968	377	1035644	60	61
ENSMUSG00000026213	1363	1036090	60	61
ENSMUSG00000006576	3891	1037592	60	61
ENSMUSG00000026235	3395	1041646	60	61
ENSMUSG00000004872	2397	1045178	60	61
ENSMUSG00000032908	2940	1047677	60	61
ENSMUSG00000026245	432	1050746	60	61
ENSMUSG00000090486	978	1051248	60	61
ENSMUSG00000012187	382	1052341	60	61
ENSMUSG00000032883	1828	1052846	60	61
ENSMUSG00000079470	5339	1054839	60	61
ENSMUSG00000047330	2140	1060365	60	61
ENSMUSG00000050711	664	1062621	60	61
ENSMUSG00000054702	2414	1063359	60	61
ENSMUSG00000073643	3831	1065948	60	61
ENSMUSG00000026248	425	1069905	60	61
ENSMUSG00000026249	1123	1070436	60	61
ENSMUSG00000043230	1487	1071640	60	61
ENSMUSG00000004364	2402	1073214	60	61
ENSMUSG00000038608	2665	1075791	60	61
ENSMUSG00000054976	9941	1078653	60	61
ENSMUSG00000055980	5451	1088840	60	61
ENSMUSG00000022591	2510	1094444	60	61
ENSMUSG00000026142	2939	1097094	60	61
ENSMUSG00000067158	5062	1100162	60	61
ENSMUSG00000079465	3479	1105371	60	61
ENSMUSG00000026150	1194	1109024	60	61
ENSMUSG00000026149	830	1110300	60	61
ENSMUSG00000026159	6578	1111224	60	61
ENSMUSG00000038496	1508	1117992	60	61
ENSMUSG00000101315	578	1119588	60	61
ENSMUSG00000026166	1093	1120256	60	61
ENSMUSG00000053161	283	1121430	60	61
ENSMUSG00000026163	3177	1121780	60	61
ENSMUSG00000045658	5836	1125234	60	61
ENSMUSG00000036766	1650	1131266	60	61
ENSMUSG00000026219	3742	1133078	60	61
ENSMUSG00000073633	337	1136945	60	61
ENSMUSG00000026220	1816	1137386	60	61
ENSMUSG00000052477	2030	1139349	60	61
ENSMUSG00000089844	922	1141511	60	61
ENSMUSG00000070034	585	1142511	60	61
ENSMUSG00000070031	849	1143186	60	61
ENSMUSG00000026222	1957	1144148	60	61
ENSMUSG00000052760	1523	1146254	60	61
ENSMUSG00000036707	3123	1147955	60	61
ENSMUSG00000026223	1423	1151193	60	61
ENSMUSG00000026224	793	1152720	60	61
ENSMUSG00000049608	2740	1153607	60	61
ENSMUSG00000026226	1029	1156527	60	61
ENSMUSG00000026227	2470	1157636	60	61
ENSMUSG00000026229	253	1160228	60	61
ENSMUSG00000026228	646	1160566	60	61
ENSMUSG00000062590	2781	1161321	60	61
ENSMUSG00000079445	2085	1164229	60	61
ENSMUSG00000026234	6484	1166429	60	61
ENSMUSG00000026237	107	1173084	60	61
ENSMUSG00000036574	134	1173255	60	61
ENSMUSG00000026238	883	1173454	60	61
ENSMUSG00000026239	1018	1174432	60	61
ENSMUSG00000026240	4229	1175529	60	61
ENSMUSG00000026241	664	1179909	60	61
ENSMUSG00000053333	502	1180665	60	61
ENSMUSG00000026246	522	1181238	60	61
ENSMUSG00000079440	675	1181831	60	61
ENSMUSG00000026247	854	1182616	60	61
ENSMUSG00000036480	368	1183547	60	61
ENSMUSG00000026251	1496	1184002	60	61
ENSMUSG00000026253	1304	1185621	60	61
ENSMUSG00000026254	6531	1187099	60	61
ENSMUSG00000026255	1134	1193801	60	61
ENSMUSG00000048000	2233	1195088	60	61
ENSMUSG00000079436	190	1197439	60	61
ENSMUSG00000026258	115	1197695	60	61
ENSMUSG00000026259	1516	1197928	60	61
ENSMUSG00000079434	1404	1199604	60	61
ENSMUSG00000026288	1509	1201130	60	61
ENSMUSG00000026289	1452	1202727	60	61
ENSMUSG00000056055	510	1204284	60	61
ENSMUSG00000070738	2388	1204901	60	61
ENSMUSG00000005501	1611	1207409	60	61
ENSMUSG00000090165	677	1209109	60	61
ENSMUSG00000090175	606	1209860	60	61
ENSMUSG00000089675	637	1210539	60	61
ENSMUSG00000090124	1767	1211267	60	61
ENSMUSG00000090145	789	1213144	60	61
ENSMUSG00000054545	799	1214027	60	61
ENSMUSG00000089943	616	1214902	60	61
ENSMUSG00000090171	612	1215591	60	61
ENSMUSG00000081984	325	1216276	60	61
ENSMUSG00000089960	619	1216669	60	61
ENSMUSG00000079429	2486	1217379	60	61
ENSMUSG00000044783	2877	1219969	60	61
ENSMUSG00000036251	1294	1223046	60	61
ENSMUSG00000026295	357	1224460	60	61
ENSMUSG00000062310	1435	1224885	60	61
ENSMUSG00000049866	4914	1226442	60	61
ENSMUSG00000036206	2109	1231536	60	61
ENSMUSG00000055013	10784	1233779	60	61
ENSMUSG00000034486	1091	1244805	60	61
ENSMUSG00000067081	2550	1245977	60	61
ENSMUSG00000026301	867	1248650	60	61
ENSMUSG00000044337	2262	1249630	60	61
ENSMUSG00000034432	1708	1252010	60	61
ENSMUSG00000048126	989	1253827	60	61
ENSMUSG00000026303	3004	1254931	60	61
ENSMUSG00000090550	18	1258030	18	19
ENSMUSG00000026304	1346	1258129	60	61
ENSMUSG00000026305	2280	1259596	60	61
ENSMUSG00000070732	814	1262012	60	61
ENSMUSG00000034353	2381	1262920	60	61
ENSMUSG00000034343	5529	1265457	60	61
ENSMUSG00000026307	996	1271159	60	61
ENSMUSG00000049515	2430	1272234	60	61
ENSMUSG00000026308	1346	1274785	60	61
ENSMUSG00000047443	1780	1276234	60	61
ENSMUSG00000026309	436	1278142	60	61
ENSMUSG00000067071	663	1278648	60	61
ENSMUSG00000055866	2062	1279403	60	61
ENSMUSG00000034292	1646	1281562	60	61
ENSMUSG00000026311	5352	1283334	60	61
ENSMUSG00000007805	2694	1288856	60	61
ENSMUSG00000026313	5128	1291675	60	61
ENSMUSG00000026260	955	1296951	60	61
ENSMUSG00000042849	319	1298002	60	61
ENSMUSG00000058904	113	1298389	60	61
ENSMUSG00000046300	125	1298548	60	61
ENSMUSG00000062497	26	1298720	26	27
ENSMUSG00000061616	57	1298809	57	58
ENSMUSG00000073616	396	1298947	60	61
ENSMUSG00000044055	437	1299448	60	61
ENSMUSG00000034220	2505	1299955	60	61
ENSMUSG00000034212	240	1302582	60	61
ENSMUSG00000047067	825	1302888	60	61
ENSMUSG00000026269	1174	1303789	60	61
ENSMUSG00000026270	1272	1305063	60	61
ENSMUSG00000026271	3918	1306527	60	61
ENSMUSG00000045091	218	1310573	60	61
ENSMUSG00000014602	3314	1310893	60	61
ENSMUSG00000026272	311	1314325	60	61
ENSMUSG00000034159	1012	1314740	60	61
ENSMUSG00000084989	2218	1315813	60	61
ENSMUSG00000047793	4938	1318130	60	61
ENSMUSG00000026273	3026	1323231	60	61
ENSMUSG00000026274	1847	1326406	60	61
ENSMUSG00000026275	9232	1328346	60	61
ENSMUSG00000034107	1380	1337830	60	61
ENSMUSG00000034088	3288	1339403	60	61
ENSMUSG00000026276	3210	1342880	60	61
ENSMUSG00000034066	1072	1346242	60	61
ENSMUSG00000026277	3331	1347448	60	61
ENSMUSG00000026278	984	1350915	60	61
ENSMUSG00000026279	3903	1351996	60	61
ENSMUSG00000026280	3057	1356045	60	61
ENSMUSG00000026281	1569	1359251	60	61
ENSMUSG00000026283	3986	1360927	60	61
ENSMUSG00000073609	1965	1365060	60	61
ENSMUSG00000094651	1788	1367138	60	61
ENSMUSG00000093805	1540	1369018	60	61
ENSMUSG00000073608	8479	1370718	60	61
ENSMUSG00000034000	3134	1379419	60	61
ENSMUSG00000026285	1066	1382668	60	61
ENSMUSG00000051185	4243	1383832	60	61
ENSMUSG00000040710	13268	1388226	60	61
ENSMUSG00000040693	2742	1401778	60	61
ENSMUSG00000026331	724	1404646	60	61
ENSMUSG00000044768	40703	1405499	60	61
ENSMUSG00000040648	2779	1446979	60	61
ENSMUSG00000026333	1831	1449903	60	61
ENSMUSG00000026335	1476	1451881	60	61
ENSMUSG00000026336	277	1453462	60	61
ENSMUSG00000067028	1241	1453790	60	61
ENSMUSG00000050840	1609	1455138	60	61
ENSMUSG00000047496	7923	1456880	60	61
ENSMUSG00000056536	5555	1465122	60	61
ENSMUSG00000026319	1796	1470836	60	61
ENSMUSG00000026321	3152	1472728	60	61
ENSMUSG00000038866	3125	1476019	60	61
ENSMUSG00000044340	1165	1479263	60	61
ENSMUSG00000057329	8428	1480534	60	61
ENSMUSG00000009905	4522	1489169	60	61
ENSMUSG00000009907	6240	1493853	60	61
ENSMUSG00000067006	1625	1500303	60	61
ENSMUSG00000059956	470	1502062	60	61
ENSMUSG00000048775	440	1502626	60	61
ENSMUSG00000044594	470	1503160	60	61
ENSMUSG00000058017	55	1503704	55	56
ENSMUSG00000073602	527	1503866	60	61
ENSMUSG00000073601	501	1504488	60	61
ENSMUSG00000026327	1022	1505104	60	61
ENSMUSG00000067001	817	1506250	60	61
ENSMUSG00000062345	813	1507187	60	61
ENSMUSG00000026315	3459	1508100	60	61
ENSMUSG00000026312	7345	1511783	60	61
ENSMUSG00000047216	1604	1519337	60	61
ENSMUSG00000038702	2138	1521054	60	61
ENSMUSG00000070695	7033	1523294	60	61
ENSMUSG00000094429	861	1530511	60	61
ENSMUSG00000101373	1978	1531453	60	61
ENSMUSG00000100265	284	1533530	60	61
ENSMUSG00000101303	1643	1533905	60	61
ENSMUSG00000100305	921	1535662	60	61
ENSMUSG00000101415	2090	1536685	60	61
ENSMUSG00000100617	714	1538876	60	61
ENSMUSG00000102030	1921	1539688	60	61
ENSMUSG00000026374	6379	1541708	60	61
ENSMUSG00000026377	990	1548280	60	61
ENSMUSG00000064302	6435	1549373	60	61
ENSMUSG00000026380	7832	1555982	60	61
ENSMUSG00000048402	1977	1564031	60	61
ENSMUSG00000037035	3022	1566107	60	61
ENSMUSG00000004451	1846	1569286	60	61
ENSMUSG00000098923	1774	1571229	60	61
ENSMUSG00000026383	9722	1573139	60	61
ENSMUSG00000026384	8330	1583130	60	61
ENSMUSG00000036975	2408	1591685	60	61
ENSMUSG00000036962	407	1594220	60	61
ENSMUSG00000026387	620	1594700	60	61
ENSMUSG00000050777	678	1595397	60	61
ENSMUSG00000026385	457	1596193	60	61
ENSMUSG00000026388	866	1596764	60	61
ENSMUSG00000026389	4066	1597791	60	61
ENSMUSG00000036907	1139	1601991	60	61
ENSMUSG00000026390	371	1603215	60	61
ENSMUSG00000058665	1421	1603659	60	61
ENSMUSG00000003721	2341	1605250	60	61
ENSMUSG00000026339	5387	1607697	60	61
ENSMUSG00000050534	825	1613240	60	61
ENSMUSG00000001674	278	1614145	60	61
ENSMUSG00000036815	12897	1614494	60	61
ENSMUSG00000026341	1469	1627712	60	61
ENSMUSG00000026342	1278	1629312	60	61
ENSMUSG00000026343	1323	1630678	60	61
ENSMUSG00000026344	6615	1632170	60	61
ENSMUSG00000049690	2338	1639042	60	61
ENSMUSG00000036155	6216	1641525	60	61
ENSMUSG00000026347	3320	1647931	60	61
ENSMUSG00000026348	1709	1651373	60	61
ENSMUSG00000026349	4569	1653177	60	61
ENSMUSG00000051590	52	1657889	52	53
ENSMUSG00000036104	1300	1658008	60	61
ENSMUSG00000036086	2314	1659436	60	61
ENSMUSG00000056211	3313	1661935	60	61
ENSMUSG00000026353	2752	1665390	60	61
ENSMUSG00000026354	381	1668254	60	61
ENSMUSG00000026355	1879	1668728	60	61
ENSMUSG00000026356	914	1670725	60	61
ENSMUSG00000045382	731	1671721	60	61
ENSMUSG00000042581	2048	1672591	60	61
ENSMUSG00000026401	125	1674740	60	61
ENSMUSG00000026399	2010	1674954	60	61
ENSMUSG00000042554	321	1677084	60	61
ENSMUSG00000026405	1655	1677517	60	61
ENSMUSG00000026409	3337	1679366	60	61
ENSMUSG00000046404	5099	1682825	60	61
ENSMUSG00000042510	1091	1688095	60	61
ENSMUSG00000026415	138	1689271	60	61
ENSMUSG00000026417	1712	1689538	60	61
ENSMUSG00000042474	334	1691345	60	61
ENSMUSG00000026420	725	1691771	60	61
ENSMUSG00000026416	658	1692575	60	61
ENSMUSG00000016524	621	1693330	60	61
ENSMUSG00000016529	776	1694028	60	61
ENSMUSG00000016528	1883	1694903	60	61
ENSMUSG00000016526	1420	1696904	60	61
ENSMUSG00000026427	2375	1698454	60	61
ENSMUSG00000026430	2409	1700955	60	61
ENSMUSG00000042349	1293	1703531	60	61
ENSMUSG00000026425	6659	1705052	60	61
ENSMUSG00000055184	1744	1711888	60	61
ENSMUSG00000026432	2760	1713728	60	61
ENSMUSG00000004552	935	1716620	60	61
ENSMUSG00000052688	3923	1717677	60	61
ENSMUSG00000042268	2458	1721752	60	61
ENSMUSG00000042251	5400	1724317	60	61
ENSMUSG00000013275	3161	1729893	60	61
ENSMUSG00000026433	738	1733173	60	61
ENSMUSG00000026434	5318	1733990	60	61
ENSMUSG00000026435	1772	1739503	60	61
ENSMUSG00000026436	3979	1741431	60	61
ENSMUSG00000059149	4906	1745583	60	61
ENSMUSG00000026437	3002	1750657	60	61
ENSMUSG00000079330	2369	1753796	60	61
ENSMUSG00000066936	315	1756271	60	61
ENSMUSG00000042115	3219	1756658	60	61
ENSMUSG00000009772	1214	1759997	60	61
ENSMUSG00000042066	1872	1761338	60	61
ENSMUSG00000042046	3501	1763308	60	61
ENSMUSG00000026439	2285	1766974	60	61
ENSMUSG00000048174	1241	1769384	60	61
ENSMUSG00000053024	4271	1770772	60	61
ENSMUSG00000026442	6502	1775261	60	61
ENSMUSG00000026443	1238	1781958	60	61
ENSMUSG00000054387	9362	1783363	60	61
ENSMUSG00000026447	3283	1792988	60	61
ENSMUSG00000046062	3503	1796392	60	61
ENSMUSG00000041757	4155	1800100	60	61
ENSMUSG00000103421	1520	1804411	60	61
ENSMUSG00000102367	363	1806063	60	61
ENSMUSG00000098306	421	1806519	60	61
ENSMUSG00000070645	451	1807034	60	61
ENSMUSG00000070644	1386	1807579	60	61
ENSMUSG00000070643	1896	1809075	60	61
ENSMUSG00000090553	865	1811129	60	61
ENSMUSG00000102976	2516	1812155	60	61
ENSMUSG00000094410	7216	1815099	60	61
ENSMUSG00000102049	2067	1822502	60	61
ENSMUSG00000051998	1088	1824690	60	61
ENSMUSG00000026463	7875	1825923	60	61
ENSMUSG00000010311	870	1834036	60	61
ENSMUSG00000041577	2481	1835007	60	61
ENSMUSG00000041559	2178	1837616	60	61
ENSMUSG00000020423	2269	1839897	60	61
ENSMUSG00000026450	392	1842290	60	61
ENSMUSG00000064246	1012	1842795	60	61
ENSMUSG00000042451	880	1843890	60	61
ENSMUSG00000042429	4807	1844851	60	61
ENSMUSG00000026459	823	1849805	60	61
ENSMUSG00000026458	2456	1850728	60	61
ENSMUSG00000042305	2024	1853291	60	61
ENSMUSG00000050526	331	1855415	60	61
ENSMUSG00000026456	922	1855818	60	61
ENSMUSG00000026457	2402	1856842	60	61
ENSMUSG00000026455	1742	1859371	60	61
ENSMUSG00000042229	2492	1861209	60	61
ENSMUSG00000046367	418	1863829	60	61
ENSMUSG00000042207	4511	1864340	60	61
ENSMUSG00000026452	5981	1869053	60	61
ENSMUSG00000073557	6316	1875260	60	61
ENSMUSG00000026429	501	1881768	60	61
ENSMUSG00000042793	3825	1882364	60	61
ENSMUSG00000031506	2356	1886359	60	61
ENSMUSG00000026426	1152	1888821	60	61
ENSMUSG00000026424	826	1890059	60	61
ENSMUSG00000003051	922	1890985	60	61
ENSMUSG00000041926	338	1891989	60	61
ENSMUSG00000062580	7329	1892439	60	61
ENSMUSG00000048096	2163	1899957	60	61
ENSMUSG00000041889	1172	1902223	60	61
ENSMUSG00000041879	3127	1903481	60	61
ENSMUSG00000009418	7730	1906767	60	61
ENSMUSG00000026421	1376	1914712	60	61
ENSMUSG00000041801	1060	1916197	60	61
ENSMUSG00000026418	1144	1917461	60	61
ENSMUSG00000041782	1409	1918691	60	61
ENSMUSG00000026414	492	1920230	60	61
ENSMUSG00000026413	2485	1920817	60	61
ENSMUSG00000051985	442	1923390	60	61
ENSMUSG00000026411	1709	1923946	60	61
ENSMUSG00000026407	843	1925750	60	61
ENSMUSG00000041642	4243	1926674	60	61
ENSMUSG00000087230	391	1931054	60	61
ENSMUSG00000041605	1173	1931558	60	61
ENSMUSG00000041570	3386	1932817	60	61
ENSMUSG00000026404	309	1936346	60	61
ENSMUSG00000041498	3921	1936727	60	61
ENSMUSG00000041483	2258	1940800	60	61
ENSMUSG00000026398	3893	1943202	60	61
ENSMUSG00000026395	1240	1947246	60	61
ENSMUSG00000026394	1533	1948573	60	61
ENSMUSG00000026393	4590	1950238	60	61
ENSMUSG00000019230	6478	1955051	60	61
ENSMUSG00000079283	157	1961703	60	61
ENSMUSG00000056268	6016	1961949	60	61
ENSMUSG00000063681	487	1968132	60	61
ENSMUSG00000033964	5638	1968714	60	61
ENSMUSG00000033952	500	1974512	60	61
ENSMUSG00000026368	372	1975087	60	61
ENSMUSG00000057037	837	1975552	60	61
ENSMUSG00000070594	550	1976469	60	61
ENSMUSG00000033898	827	1977115	60	61
ENSMUSG00000026365	1753	1978022	60	61
ENSMUSG00000052726	2457	1979871	60	61
ENSMUSG00000026361	9993	1982435	60	61
ENSMUSG00000033849	8022	1992681	60	61
ENSMUSG00000018196	3868	2000963	60	61
ENSMUSG00000018199	7124	2004982	60	61
ENSMUSG00000018189	870	2012291	60	61
ENSMUSG00000026360	2576	2013262	60	61
ENSMUSG00000051079	1181	2015987	60	61
ENSMUSG00000026358	3214	2017254	60	61
ENSMUSG00000098509	1218	2020608	60	61
ENSMUSG00000026357	1326	2021913	60	61
ENSMUSG00000035131	1853	2023368	60	61
ENSMUSG00000056220	799	2025358	60	61
ENSMUSG00000032487	2768	2026257	60	61
ENSMUSG00000006007	2579	2029178	60	61
ENSMUSG00000006010	2018	2031886	60	61
ENSMUSG00000006005	465	2034044	60	61
ENSMUSG00000006014	617	2034603	60	61
ENSMUSG00000066842	1006	2035277	60	61
ENSMUSG00000023150	3471	2036466	60	61
ENSMUSG00000052748	967	2040081	60	61
ENSMUSG00000053286	565	2041131	60	61
ENSMUSG00000026484	2701	2041832	60	61
ENSMUSG00000026483	4273	2044685	60	61
ENSMUSG00000043019	3537	2049096	60	61
ENSMUSG00000032666	9196	2052778	60	61
ENSMUSG00000014980	607	2062194	60	61
ENSMUSG00000032649	2218	2062878	60	61
ENSMUSG00000026482	2936	2065239	60	61
ENSMUSG00000055547	444	2068310	60	61
ENSMUSG00000008475	1461	2068828	60	61
ENSMUSG00000026480	1975	2070400	60	61
ENSMUSG00000042772	2464	2072494	60	61
ENSMUSG00000042751	3752	2075086	60	61
ENSMUSG00000026479	2295	2079007	60	61
ENSMUSG00000026478	2706	2081427	60	61
ENSMUSG00000042708	175	2084245	60	61
ENSMUSG00000042699	464	2084509	60	61
ENSMUSG00000042684	775	2085067	60	61
ENSMUSG00000042671	8744	2086021	60	61
ENSMUSG00000026475	1736	2094977	60	61
ENSMUSG00000066800	2553	2096868	60	61
ENSMUSG00000042641	489	2099570	60	61
ENSMUSG00000045968	1220	2100174	60	61
ENSMUSG00000043282	1609	2101481	60	61
ENSMUSG00000047053	402	2103183	60	61
ENSMUSG00000026473	1775	2103718	60	61
ENSMUSG00000066797	317	2105609	60	61
ENSMUSG00000004110	8102	2105998	60	61
ENSMUSG00000056708	2352	2114302	60	61
ENSMUSG00000026471	1489	2116760	60	61
ENSMUSG00000026470	4884	2118380	60	61
ENSMUSG00000033722	1450	2123452	60	61
ENSMUSG00000026469	6028	2125013	60	61
ENSMUSG00000033701	5138	2131248	60	61
ENSMUSG00000026468	4494	2136558	60	61
ENSMUSG00000033684	1098	2141213	60	61
ENSMUSG00000033671	4022	2142416	60	61
ENSMUSG00000026466	2822	2146612	60	61
ENSMUSG00000050565	6867	2149668	60	61
ENSMUSG00000015484	3378	2156776	60	61
ENSMUSG00000060985	639	2160297	60	61
ENSMUSG00000026602	1958	2161013	60	61
ENSMUSG00000026601	747	2163110	60	61
ENSMUSG00000078193	76	2163936	60	61
ENSMUSG00000026600	6780	2164120	60	61
ENSMUSG00000101523	1480	2171079	60	61
ENSMUSG00000026596	7118	2172650	60	61
ENSMUSG00000060519	2130	2179953	60	61
ENSMUSG00000033557	3319	2182225	60	61
ENSMUSG00000026594	7968	2185806	60	61
ENSMUSG00000033544	1222	2194013	60	61
ENSMUSG00000026592	330	2195362	60	61
ENSMUSG00000070565	7222	2195824	60	61
ENSMUSG00000033488	571	2203233	60	61
ENSMUSG00000026589	2075	2203980	60	61
ENSMUSG00000004031	1818	2206176	60	61
ENSMUSG00000026587	4487	2208171	60	61
ENSMUSG00000073530	4151	2212799	60	61
ENSMUSG00000040782	2992	2217106	60	61
ENSMUSG00000015829	8609	2220274	60	61
ENSMUSG00000026725	1137	2229113	60	61
ENSMUSG00000058267	2822	2230355	60	61
ENSMUSG00000014226	1411	2233291	60	61
ENSMUSG00000026721	6106	2234892	60	61
ENSMUSG00000040423	7616	2241186	60	61
ENSMUSG00000026715	3667	2249055	60	61
ENSMUSG00000043467	17302	2252890	60	61
ENSMUSG00000026709	1660	2270547	60	61
ENSMUSG00000026708	3910	2272341	60	61
ENSMUSG00000026705	2260	2276403	60	61
ENSMUSG00000044835	2889	2278787	60	61
ENSMUSG00000026701	1803	2281811	60	61
ENSMUSG00000026700	1248	2283711	60	61
ENSMUSG00000066755	1547	2285046	60	61
ENSMUSG00000000817	1100	2286685	60	61
ENSMUSG00000040297	2565	2287870	60	61
ENSMUSG00000086277	437	2290544	60	61
ENSMUSG00000026698	3359	2291055	60	61
ENSMUSG00000040265	5374	2294576	60	61
ENSMUSG00000026694	2447	2300106	60	61
ENSMUSG00000026696	3514	2302740	60	61
ENSMUSG00000026697	604	2306379	60	61
ENSMUSG00000091060	362	2307060	60	61
ENSMUSG00000040225	3106	2307535	60	61
ENSMUSG00000026692	1275	2310819	60	61
ENSMUSG00000040181	1933	2312242	60	61
ENSMUSG00000040170	2815	2314294	60	61
ENSMUSG00000095576	274	2317222	60	61
ENSMUSG00000026691	444	2317587	60	61
ENSMUSG00000071890	283	2318125	60	61
ENSMUSG00000026586	9059	2318519	60	61
ENSMUSG00000040124	1434	2327795	60	61
ENSMUSG00000040113	941	2329319	60	61
ENSMUSG00000026585	1590	2330362	60	61
ENSMUSG00000026584	2369	2332105	60	61
ENSMUSG00000041406	830	2334600	60	61
ENSMUSG00000041396	427	2335530	60	61
ENSMUSG00000026582	1055	2336071	60	61
ENSMUSG00000026581	4715	2337230	60	61
ENSMUSG00000026580	1134	2342110	60	61
ENSMUSG00000026579	881	2343329	60	61
ENSMUSG00000040918	2077	2344291	60	61
ENSMUSG00000026578	382	2346489	60	61
ENSMUSG00000026577	2810	2346964	60	61
ENSMUSG00000026575	555	2349927	60	61
ENSMUSG00000026576	1828	2350578	60	61
ENSMUSG00000026574	1121	2352503	60	61
ENSMUSG00000026573	181	2353709	60	61
ENSMUSG00000026572	1319	2353960	60	61
ENSMUSG00000040848	5058	2355367	60	61
ENSMUSG00000040843	3703	2360596	60	61
ENSMUSG00000040836	5327	2364447	60	61
ENSMUSG00000026571	1482	2369929	60	61
ENSMUSG00000026568	644	2371502	60	61
ENSMUSG00000026567	528	2372283	60	61
ENSMUSG00000026566	1542	2372906	60	61
ENSMUSG00000040723	4076	2374560	60	61
ENSMUSG00000040713	1548	2378790	60	61
ENSMUSG00000005763	3775	2380470	60	61
ENSMUSG00000026565	10845	2384454	60	61
ENSMUSG00000026564	635	2395566	60	61
ENSMUSG00000000544	1558	2396278	60	61
ENSMUSG00000040629	431	2397928	60	61
ENSMUSG00000040612	6242	2398433	60	61
ENSMUSG00000026563	1210	2404846	60	61
ENSMUSG00000040596	7597	2406203	60	61
ENSMUSG00000086056	130	2413993	60	61
ENSMUSG00000051081	1401	2414212	60	61
ENSMUSG00000026560	1448	2415743	60	61
ENSMUSG00000060568	5542	2417302	60	61
ENSMUSG00000026558	3945	2423003	60	61
ENSMUSG00000052428	783	2427100	60	61
ENSMUSG00000026687	1281	2427963	60	61
ENSMUSG00000026688	638	2429352	60	61
ENSMUSG00000040485	201	2430067	60	61
ENSMUSG00000015843	908	2430358	60	61
ENSMUSG00000026686	2250	2431368	60	61
ENSMUSG00000052534	8076	2433742	60	61
ENSMUSG00000026683	1294	2442079	60	61
ENSMUSG00000026678	3998	2443481	60	61
ENSMUSG00000038530	2326	2447612	60	61
ENSMUSG00000070532	867	2450063	60	61
ENSMUSG00000026675	3861	2451031	60	61
ENSMUSG00000026674	6136	2455083	60	61
ENSMUSG00000026670	796	2461408	60	61
ENSMUSG00000026667	6843	2462304	60	61
ENSMUSG00000073494	2146	2469328	60	61
ENSMUSG00000102418	2148	2471576	60	61
ENSMUSG00000102752	3017	2473846	60	61
ENSMUSG00000038473	2176	2477020	60	61
ENSMUSG00000042800	159	2479299	60	61
ENSMUSG00000038463	857	2479527	60	61
ENSMUSG00000026663	5278	2480465	60	61
ENSMUSG00000026659	454	2485917	60	61
ENSMUSG00000096968	469	2486445	60	61
ENSMUSG00000038421	686	2487008	60	61
ENSMUSG00000026656	2790	2487812	60	61
ENSMUSG00000059089	509	2490715	60	61
ENSMUSG00000059498	828	2491339	60	61
ENSMUSG00000026649	773	2492307	60	61
ENSMUSG00000058076	2743	2493179	60	61
ENSMUSG00000056569	1296	2496074	60	61
ENSMUSG00000038370	1373	2497458	60	61
ENSMUSG00000005677	2196	2498940	60	61
ENSMUSG00000005674	3819	2501259	60	61
ENSMUSG00000005681	231	2505228	60	61
ENSMUSG00000058715	416	2505529	60	61
ENSMUSG00000013593	391	2506038	60	61
ENSMUSG00000006403	2209	2506522	60	61
ENSMUSG00000052423	1027	2508914	60	61
ENSMUSG00000062729	390	2510045	60	61
ENSMUSG00000053483	651	2510528	60	61
ENSMUSG00000062963	599	2511256	60	61
ENSMUSG00000013973	2529	2512051	60	61
ENSMUSG00000013997	3035	2514729	60	61
ENSMUSG00000006412	1273	2517881	60	61
ENSMUSG00000045259	508	2519242	60	61
ENSMUSG00000006411	2222	2519845	60	61
ENSMUSG00000048865	1215	2522171	60	61
ENSMUSG00000026641	1605	2523533	60	61
ENSMUSG00000103711	152	2525231	60	61
ENSMUSG00000038235	1618	2525452	60	61
ENSMUSG00000060244	619	2527163	60	61
ENSMUSG00000038209	202	2527879	60	61
ENSMUSG00000004709	2569	2528151	60	61
ENSMUSG00000004707	767	2530849	60	61
ENSMUSG00000038179	3503	2531735	60	61
ENSMUSG00000015355	469	2535363	60	61
ENSMUSG00000015316	1664	2535906	60	61
ENSMUSG00000038147	5244	2537724	60	61
ENSMUSG00000073492	2169	2543122	60	61
ENSMUSG00000015314	6178	2545454	60	61
ENSMUSG00000026556	5196	2551881	60	61
ENSMUSG00000051251	2065	2557250	60	61
ENSMUSG00000003458	777	2559416	60	61
ENSMUSG00000026553	955	2560272	60	61
ENSMUSG00000003464	2230	2561309	60	61
ENSMUSG00000026554	3054	2563683	60	61
ENSMUSG00000013698	2328	2566874	60	61
ENSMUSG00000007122	632	2569307	60	61
ENSMUSG00000007107	374	2570036	60	61
ENSMUSG00000038034	1416	2570603	60	61
ENSMUSG00000007097	3340	2572129	60	61
ENSMUSG00000038026	2708	2575631	60	61
ENSMUSG00000044708	4270	2578451	60	61
ENSMUSG00000050229	6285	2582859	60	61
ENSMUSG00000026548	458	2589315	60	61
ENSMUSG00000037995	811	2589907	60	61
ENSMUSG00000026547	1052	2590838	60	61
ENSMUSG00000026546	897	2592054	60	61
ENSMUSG00000049598	628	2593052	60	61
ENSMUSG00000053318	825	2593757	60	61
ENSMUSG00000070504	1108	2594662	60	61
ENSMUSG00000026544	960	2595855	60	61
ENSMUSG00000037942	1020	2596897	60	61
ENSMUSG00000026542	299	2598000	60	61
ENSMUSG00000037924	123	2598370	60	61
ENSMUSG00000062527	107	2598562	60	61
ENSMUSG00000058981	133	2598737	60	61
ENSMUSG00000049456	95	2598939	60	61
ENSMUSG00000005339	248	2599102	60	61
ENSMUSG00000049605	61	2599421	60	61
ENSMUSG00000079180	137	2599550	60	61
ENSMUSG00000037872	322	2599756	60	61
ENSMUSG00000005338	3967	2600150	60	61
ENSMUSG00000037860	1841	2604410	60	61
ENSMUSG00000037849	257	2606368	60	61
ENSMUSG00000070501	2231	2606716	60	61
ENSMUSG00000073491	2412	2609111	60	61
ENSMUSG00000043263	2179	2611650	60	61
ENSMUSG00000066677	1223	2613952	60	61
ENSMUSG00000073490	547	2615282	60	61
ENSMUSG00000073489	396	2615925	60	61
ENSMUSG00000090272	570	2616454	60	61
ENSMUSG00000026536	510	2617120	60	61
ENSMUSG00000039997	2432	2617745	60	61
ENSMUSG00000026535	362	2620304	60	61
ENSMUSG00000054203	401	2620759	60	61
ENSMUSG00000045381	62	2621233	60	61
ENSMUSG00000049528	208	2621363	60	61
ENSMUSG00000055033	83	2621641	60	61
ENSMUSG00000026532	1161	2621792	60	61
ENSMUSG00000050788	149	2623039	60	61
ENSMUSG00000026531	142	2623257	60	61
ENSMUSG00000059503	83	2623468	60	61
ENSMUSG00000051509	318	2623639	60	61
ENSMUSG00000066671	556	2624029	60	61
ENSMUSG00000028354	1708	2624661	60	61
ENSMUSG00000050069	3240	2626464	60	61
ENSMUSG00000026527	973	2629884	60	61
ENSMUSG00000026526	1112	2630940	60	61
ENSMUSG00000039783	2521	2632137	60	61
ENSMUSG00000026525	713	2634767	60	61
ENSMUSG00000078185	4254	2635538	60	61
ENSMUSG00000026523	565	2639929	60	61
ENSMUSG00000039748	5642	2640630	60	61
ENSMUSG00000055214	3038	2646473	60	61
ENSMUSG00000078184	816	2649628	60	61
ENSMUSG00000057335	4974	2650604	60	61
ENSMUSG00000026504	710	2655747	60	61
ENSMUSG00000019699	3487	2656575	60	61
ENSMUSG00000063659	4476	2660287	60	61
ENSMUSG00000015962	333	2664944	60	61
ENSMUSG00000015961	1403	2665349	60	61
ENSMUSG00000091476	1228	2666842	60	61
ENSMUSG00000026502	8205	2668257	60	61
ENSMUSG00000026500	120	2676665	60	61
ENSMUSG00000039630	5240	2676853	60	61
ENSMUSG00000026495	3088	2682227	60	61
ENSMUSG00000026494	7829	2685453	60	61
ENSMUSG00000055067	6964	2693519	60	61
ENSMUSG00000026492	1261	2700666	60	61
ENSMUSG00000038949	2576	2702035	60	61
ENSMUSG00000038936	822	2704740	60	61
ENSMUSG00000087236	470	2705662	60	61
ENSMUSG00000026491	1777	2706226	60	61
ENSMUSG00000073486	754	2708079	60	61
ENSMUSG00000026490	4075	2708912	60	61
ENSMUSG00000026489	2804	2713241	60	61
ENSMUSG00000010609	1045	2716278	60	61
ENSMUSG00000038855	3409	2717427	60	61
ENSMUSG00000053963	6120	2720959	60	61
ENSMUSG00000026496	976	2727287	60	61
ENSMUSG00000058729	1490	2728346	60	61
ENSMUSG00000026497	1601	2729927	60	61
ENSMUSG00000026499	1896	2731621	60	61
ENSMUSG00000060743	2727	2733675	60	61
ENSMUSG00000038806	1869	2736514	60	61
ENSMUSG00000066652	1369	2738481	60	61
ENSMUSG00000026520	620	2739939	60	61
ENSMUSG00000038793	516	2740636	60	61
ENSMUSG00000026519	1721	2741307	60	61
ENSMUSG00000038776	513	2743163	60	61
ENSMUSG00000038768	938	2743751	60	61
ENSMUSG00000026516	6827	2744771	60	61
ENSMUSG00000062169	3060	2751798	60	61
ENSMUSG00000038733	4906	2754995	60	61
ENSMUSG00000026514	2190	2760049	60	61
ENSMUSG00000050625	850	2762342	60	61
ENSMUSG00000047369	411	2763273	60	61
ENSMUSG00000004880	2084	2763837	60	61
ENSMUSG00000022995	9977	2766042	60	61
ENSMUSG00000026511	1122	2776252	60	61
ENSMUSG00000091013	258	2777459	60	61
ENSMUSG00000038633	1143	2777808	60	61
ENSMUSG00000047539	3821	2779037	60	61
ENSMUSG00000026510	959	2782988	60	61
ENSMUSG00000026509	1125	2784029	60	61
ENSMUSG00000038599	1588	2785259	60	61
ENSMUSG00000043429	192	2786940	60	61
ENSMUSG00000038576	2388	2787222	60	61
ENSMUSG00000079164	1472	2789776	60	61
ENSMUSG00000030768	540	2791419	60	61
ENSMUSG00000046836	2486	2792114	60	61
ENSMUSG00000042901	3364	2794708	60	61
ENSMUSG00000056050	639	2798195	60	61
ENSMUSG00000072258	1023	2798911	60	61
ENSMUSG00000053461	527	2800038	60	61
ENSMUSG00000039384	1593	2800700	60	61
ENSMUSG00000044854	265	2802386	60	61
ENSMUSG00000039377	606	2802722	60	61
ENSMUSG00000026621	1209	2803425	60	61
ENSMUSG00000073481	1012	2804761	60	61
ENSMUSG00000039349	2612	2805856	60	61
ENSMUSG00000026620	1970	2808598	60	61
ENSMUSG00000039318	2891	2810667	60	61
ENSMUSG00000026618	3570	2813713	60	61
ENSMUSG00000026617	1334	2817429	60	61
ENSMUSG00000026615	370	2818852	60	61
ENSMUSG00000026614	4426	2819295	60	61
ENSMUSG00000039246	861	2823861	60	61
ENSMUSG00000039239	3874	2824803	60	61
ENSMUSG00000001305	478	2828808	60	61
ENSMUSG00000039224	1232	2829360	60	61
ENSMUSG00000026611	998	2830759	60	61
ENSMUSG00000039210	4939	2831900	60	61
ENSMUSG00000026610	4415	2837068	60	61
ENSMUSG00000026609	113	2841603	60	61
ENSMUSG00000026608	1261	2841784	60	61
ENSMUSG00000037624	2870	2843193	60	61
ENSMUSG00000026605	2139	2846197	60	61
ENSMUSG00000026604	7179	2848458	60	61
ENSMUSG00000026603	381	2855823	60	61
ENSMUSG00000010175	6179	2856317	60	61
ENSMUSG00000089872	827	2862665	60	61
ENSMUSG00000026634	2280	2863632	60	61
ENSMUSG00000037568	3129	2866056	60	61
ENSMUSG00000066595	2807	2869324	60	61
ENSMUSG00000057072	215	2872284	60	61
ENSMUSG00000026632	360	2872569	60	61
ENSMUSG00000062510	4355	2873021	60	61
ENSMUSG00000026630	447	2877515	60	61
ENSMUSG00000091017	479	2878036	60	61
ENSMUSG00000026628	1611	2878629	60	61
ENSMUSG00000037499	229	2880333	60	61
ENSMUSG00000026627	1196	2880632	60	61
ENSMUSG00000026626	1630	2881914	60	61
ENSMUSG00000037474	2025	2883638	60	61
ENSMUSG00000037461	2449	2885763	60	61
ENSMUSG00000026623	6215	2888339	60	61
ENSMUSG00000026622	1898	2894724	60	61
ENSMUSG00000037434	3735	2896720	60	61
ENSMUSG00000049353	3341	2900604	60	61
ENSMUSG00000026637	529	2904067	60	61
ENSMUSG00000037395	2815	2904711	60	61
ENSMUSG00000058248	4275	2907639	60	61
ENSMUSG00000037375	1469	2912092	60	61
ENSMUSG00000016262	2274	2913692	60	61
ENSMUSG00000016200	6217	2916070	60	61
ENSMUSG00000016181	3343	2922497	60	61
ENSMUSG00000026638	2709	2925962	60	61
ENSMUSG00000079144	3614	2928863	60	61
ENSMUSG00000037318	1024	2932704	60	61
ENSMUSG00000026639	1621	2933952	60	61
ENSMUSG00000016194	1335	2935747	60	61
ENSMUSG00000009633	562	2937191	60	61
ENSMUSG00000016179	964	2937849	60	61
ENSMUSG00000026640	5358	2938916	60	61
ENSMUSG00000016494	1452	2944450	60	61
ENSMUSG00000016493	781	2945993	60	61
ENSMUSG00000016481	1927	2946894	60	61
ENSMUSG00000026616	3020	2948940	60	61
ENSMUSG00000071434	2069	2952102	60	61
ENSMUSG00000091618	2226	2954297	60	61
ENSMUSG00000040653	2032	2956620	60	61
ENSMUSG00000019762	724	2958745	60	61
ENSMUSG00000040624	3066	2959573	60	61
ENSMUSG00000040675	1339	2962782	60	61
ENSMUSG00000038587	1192	2964219	60	61
ENSMUSG00000075327	1796	2965522	60	61
ENSMUSG00000019763	2365	2967471	60	61
ENSMUSG00000061759	3926	2969967	60	61
ENSMUSG00000019767	1368	2974034	60	61
ENSMUSG00000019768	5707	2975548	60	61
ENSMUSG00000096054	4661	2981458	60	61
ENSMUSG00000096553	2468	2986240	60	61
ENSMUSG00000046916	2211	2988809	60	61
ENSMUSG00000019772	1014	2991148	60	61
ENSMUSG00000019773	677	2992238	60	61
ENSMUSG00000019774	1469	2992986	60	61
ENSMUSG00000019775	7608	2994571	60	61
ENSMUSG00000000766	4840	3002573	60	61
ENSMUSG00000064065	5370	3007649	60	61
ENSMUSG00000015202	2166	3013184	60	61
ENSMUSG00000079685	817	3015446	60	61
ENSMUSG00000019796	1951	3016336	60	61
ENSMUSG00000019795	2913	3018427	60	61
ENSMUSG00000040034	146	3021448	60	61
ENSMUSG00000040021	3913	3021672	60	61
ENSMUSG00000019794	296	3025726	60	61
ENSMUSG00000040006	576	3026086	60	61
ENSMUSG00000015757	1995	3026731	60	61
ENSMUSG00000039981	2494	3028835	60	61
ENSMUSG00000015755	3478	3031478	60	61
ENSMUSG00000047712	3063	3035073	60	61
ENSMUSG00000015305	3493	3038247	60	61
ENSMUSG00000053980	2713	3041858	60	61
ENSMUSG00000060487	1976	3044676	60	61
ENSMUSG00000019790	5765	3046744	60	61
ENSMUSG00000050994	1075	3052705	60	61
ENSMUSG00000019832	1439	3053861	60	61
ENSMUSG00000019828	3460	3055423	60	61
ENSMUSG00000090112	6434	3059058	60	61
ENSMUSG00000047648	2959	3065699	60	61
ENSMUSG00000055493	2297	3068771	60	61
ENSMUSG00000045455	891	3071170	60	61
ENSMUSG00000019820	2092	3072139	60	61
ENSMUSG00000039232	1535	3074365	60	61
ENSMUSG00000078348	3583	3075989	60	61
ENSMUSG00000019817	4145	3079911	60	61
ENSMUSG00000019815	609	3084189	60	61
ENSMUSG00000019814	356	3084872	60	61
ENSMUSG00000062866	7102	3085333	60	61
ENSMUSG00000019810	4406	3092635	60	61
ENSMUSG00000019809	1076	3097196	60	61
ENSMUSG00000019808	893	3098353	60	61
ENSMUSG00000019806	1294	3099342	60	61
ENSMUSG00000015501	3082	3100865	60	61
ENSMUSG00000039116	3010	3104080	60	61
ENSMUSG00000019868	1047	3107204	60	61
ENSMUSG00000019865	1028	3108440	60	61
ENSMUSG00000019867	865	3109549	60	61
ENSMUSG00000039910	1161	3110510	60	61
ENSMUSG00000039891	2367	3111772	60	61
ENSMUSG00000039879	2035	3114242	60	61
ENSMUSG00000078453	564	3116392	60	61
ENSMUSG00000019854	309	3117029	60	61
ENSMUSG00000071392	164	3117407	60	61
ENSMUSG00000059554	2188	3117709	60	61
ENSMUSG00000039835	2687	3120015	60	61
ENSMUSG00000019853	1295	3122810	60	61
ENSMUSG00000019852	1706	3124190	60	61
ENSMUSG00000044624	459	3126006	60	61
ENSMUSG00000019851	1322	3126536	60	61
ENSMUSG00000019850	2561	3127998	60	61
ENSMUSG00000045591	1228	3130665	60	61
ENSMUSG00000020009	681	3131977	60	61
ENSMUSG00000039760	1808	3132733	60	61
ENSMUSG00000042940	893	3134671	60	61
ENSMUSG00000020007	450	3135642	60	61
ENSMUSG00000050473	1363	3136163	60	61
ENSMUSG00000020003	1116	3137612	60	61
ENSMUSG00000071369	1633	3138846	60	61
ENSMUSG00000019996	2129	3140570	60	61
ENSMUSG00000069713	1465	3142798	60	61
ENSMUSG00000037608	2697	3144387	60	61
ENSMUSG00000019992	1224	3147192	60	61
ENSMUSG00000019990	3141	3148518	60	61
ENSMUSG00000019986	1952	3151811	60	61
ENSMUSG00000019982	1427	3153859	60	61
ENSMUSG00000019977	1429	3155391	60	61
ENSMUSG00000037542	798	3156907	60	61
ENSMUSG00000050844	801	3157800	60	61
ENSMUSG00000019970	2310	3158768	60	61
ENSMUSG00000069712	288	3161162	60	61
ENSMUSG00000097327	1343	3161518	60	61
ENSMUSG00000053219	1406	3163109	60	61
ENSMUSG00000075297	460	3164638	60	61
ENSMUSG00000078452	694	3165259	60	61
ENSMUSG00000037490	2301	3166028	60	61
ENSMUSG00000071359	2471	3168467	60	61
ENSMUSG00000045680	686	3171043	60	61
ENSMUSG00000010461	2243	3171822	60	61
ENSMUSG00000061983	77	3174166	60	61
ENSMUSG00000037455	1477	3174326	60	61
ENSMUSG00000020010	311	3175891	60	61
ENSMUSG00000037440	880	3176271	60	61
ENSMUSG00000056379	118	3177229	60	61
ENSMUSG00000019998	1717	3177430	60	61
ENSMUSG00000020000	1251	3179239	60	61
ENSMUSG00000019997	1688	3180610	60	61
ENSMUSG00000037370	4062	3182390	60	61
ENSMUSG00000019989	193	3186583	60	61
ENSMUSG00000019984	1111	3186861	60	61
ENSMUSG00000019987	507	3188054	60	61
ENSMUSG00000039166	2904	3188741	60	61
ENSMUSG00000019978	1500	3191811	60	61
ENSMUSG00000096546	471	3193399	60	61
ENSMUSG00000049420	2642	3193959	60	61
ENSMUSG00000039098	572	3196709	60	61
ENSMUSG00000051354	2003	3197390	60	61
ENSMUSG00000039089	2002	3199526	60	61
ENSMUSG00000039031	1794	3201661	60	61
ENSMUSG00000019899	457	3203566	60	61
ENSMUSG00000019889	1806	3204094	60	61
ENSMUSG00000049109	3650	3206048	60	61
ENSMUSG00000015519	746	3209840	60	61
ENSMUSG00000056316	577	3210662	60	61
ENSMUSG00000038916	1113	3211330	60	61
ENSMUSG00000004360	3700	3212543	60	61
ENSMUSG00000019883	2281	3216386	60	61
ENSMUSG00000038876	3377	3218823	60	61
ENSMUSG00000019880	1563	3222320	60	61
ENSMUSG00000075266	1252	3223973	60	61
ENSMUSG00000019792	979	3225309	60	61
ENSMUSG00000019791	380	3226368	60	61
ENSMUSG00000039697	2432	3226854	60	61
ENSMUSG00000019789	1533	3229390	60	61
ENSMUSG00000039684	197	3231012	60	61
ENSMUSG00000000295	262	3231276	60	61
ENSMUSG00000000296	655	3231606	60	61
ENSMUSG00000063760	9468	3232317	60	61
ENSMUSG00000069670	2582	3242006	60	61
ENSMUSG00000019787	2435	3244695	60	61
ENSMUSG00000019785	3052	3247270	60	61
ENSMUSG00000069668	168	3250436	60	61
ENSMUSG00000039552	1502	3250670	60	61
ENSMUSG00000039531	666	3252297	60	61
ENSMUSG00000019782	361	3253038	60	61
ENSMUSG00000071340	640	3253505	60	61
ENSMUSG00000039508	2769	3254219	60	61
ENSMUSG00000049872	859	3257098	60	61
ENSMUSG00000046031	141	3258035	60	61
ENSMUSG00000039497	1350	3258260	60	61
ENSMUSG00000047514	1949	3259696	60	61
ENSMUSG00000039480	1472	3261759	60	61
ENSMUSG00000039485	2661	3263319	60	61
ENSMUSG00000039462	1090	3266106	60	61
ENSMUSG00000019779	3263	3267278	60	61
ENSMUSG00000063953	2199	3270659	60	61
ENSMUSG00000044499	2053	3273030	60	61
ENSMUSG00000019777	2697	3275199	60	61
ENSMUSG00000069662	3121	3278004	60	61
ENSMUSG00000094311	256	3281259	60	61
ENSMUSG00000019846	598	3281583	60	61
ENSMUSG00000051736	772	3282344	60	61
ENSMUSG00000019845	1504	3283192	60	61
ENSMUSG00000062074	356	3284785	60	61
ENSMUSG00000019843	2532	3285336	60	61
ENSMUSG00000019842	1202	3287992	60	61
ENSMUSG00000019841	1347	3289278	60	61
ENSMUSG00000096687	2324	3290729	60	61
ENSMUSG00000039339	1187	3293173	60	61
ENSMUSG00000071335	722	3294461	60	61
ENSMUSG00000038528	4338	3295295	60	61
ENSMUSG00000038522	1402	3299769	60	61
ENSMUSG00000019838	3858	3301258	60	61
ENSMUSG00000038510	969	3305262	60	61
ENSMUSG00000019837	339	3306311	60	61
ENSMUSG00000075232	2204	3306719	60	61
ENSMUSG00000038481	4304	3309023	60	61
ENSMUSG00000019834	353	3313480	60	61
ENSMUSG00000063428	1974	3313902	60	61
ENSMUSG00000045555	440	3315972	60	61
ENSMUSG00000038446	1624	3316483	60	61
ENSMUSG00000019831	1177	3318234	60	61
ENSMUSG00000046922	685	3319512	60	61
ENSMUSG00000038417	542	3320272	60	61
ENSMUSG00000091415	1283	3320905	60	61
ENSMUSG00000019826	698	3322291	60	61
ENSMUSG00000019823	663	3323100	60	61
ENSMUSG00000019822	345	3323838	60	61
ENSMUSG00000078451	127	3324252	60	61
ENSMUSG00000019818	2328	3324445	60	61
ENSMUSG00000075225	486	3326893	60	61
ENSMUSG00000100181	187	3327433	60	61
ENSMUSG00000100855	25	3327669	25	26
ENSMUSG00000019813	1455	3327830	60	61
ENSMUSG00000038332	1572	3329391	60	61
ENSMUSG00000071324	3288	3331107	60	61
ENSMUSG00000048756	5441	3334603	60	61
ENSMUSG00000038302	1070	3340198	60	61
ENSMUSG00000019804	927	3341349	60	61
ENSMUSG00000019803	2537	3342409	60	61
ENSMUSG00000038280	2165	3345088	60	61
ENSMUSG00000019802	3752	3347353	60	61
ENSMUSG00000044770	3910	3351321	60	61
ENSMUSG00000038248	2931	3355396	60	61
ENSMUSG00000045008	1439	3358439	60	61
ENSMUSG00000038240	1170	3359983	60	61
ENSMUSG00000038214	3553	3361254	60	61
ENSMUSG00000045886	141	3364930	60	61
ENSMUSG00000019797	178	3365155	60	61
ENSMUSG00000047139	1585	3365399	60	61
ENSMUSG00000075184	1627	3367074	60	61
ENSMUSG00000019863	406	3368792	60	61
ENSMUSG00000019864	1947	3369286	60	61
ENSMUSG00000019866	2343	3371329	60	61
ENSMUSG00000038160	1527	3373793	60	61
ENSMUSG00000038151	2713	3375409	60	61
ENSMUSG00000019849	599	3378231	60	61
ENSMUSG00000019848	1210	3378957	60	61
ENSMUSG00000071317	533	3380269	60	61
ENSMUSG00000063804	4589	3380874	60	61
ENSMUSG00000038822	1080	3385621	60	61
ENSMUSG00000056073	2800	3386854	60	61
ENSMUSG00000038774	883	3389782	60	61
ENSMUSG00000019913	5060	3390743	60	61
ENSMUSG00000089672	540	3395969	60	61
ENSMUSG00000062593	452	3396581	60	61
ENSMUSG00000019909	134	3397104	60	61
ENSMUSG00000019905	72	3397304	60	61
ENSMUSG00000019900	924	3397459	60	61
ENSMUSG00000062224	671	3398462	60	61
ENSMUSG00000049641	684	3399208	60	61
ENSMUSG00000019893	381	3399967	60	61
ENSMUSG00000019891	1517	3400418	60	61
ENSMUSG00000019861	2928	3402024	60	61
ENSMUSG00000038624	439	3405082	60	61
ENSMUSG00000023068	3985	3405610	60	61
ENSMUSG00000038602	3717	3409725	60	61
ENSMUSG00000038594	270	3413549	60	61
ENSMUSG00000038583	2324	3413923	60	61
ENSMUSG00000058298	998	3416331	60	61
ENSMUSG00000019857	1568	3417409	60	61
ENSMUSG00000019856	485	3419049	60	61
ENSMUSG00000003746	3830	3419642	60	61
ENSMUSG00000038122	3347	3423599	60	61
ENSMUSG00000047669	1027	3427083	60	61
ENSMUSG00000050953	1959	3428209	60	61
ENSMUSG00000054758	2728	3430264	60	61
ENSMUSG00000019878	1062	3433101	60	61
ENSMUSG00000019877	1521	3434244	60	61
ENSMUSG00000019876	5843	3435980	60	61
ENSMUSG00000019874	638	3442002	60	61
ENSMUSG00000019872	652	3442732	60	61
ENSMUSG00000058537	702	3443458	60	61
ENSMUSG00000075045	979	3444235	60	61
ENSMUSG00000038039	1696	3445330	60	61
ENSMUSG00000019920	3362	3447136	60	61
ENSMUSG00000003226	318	3450618	60	61
ENSMUSG00000038010	391	3450987	60	61
ENSMUSG00000003227	2293	3451466	60	61
ENSMUSG00000037990	3557	3453879	60	61
ENSMUSG00000019917	1258	3457559	60	61
ENSMUSG00000098188	2946	3458901	60	61
ENSMUSG00000019916	2441	3461978	60	61
ENSMUSG00000069622	499	3464523	60	61
ENSMUSG00000009646	506	3465094	60	61
ENSMUSG00000009654	1079	3465672	60	61
ENSMUSG00000009647	2111	3466850	60	61
ENSMUSG00000020111	1335	3469078	60	61
ENSMUSG00000020109	2214	3470517	60	61
ENSMUSG00000020108	998	3472849	60	61
ENSMUSG00000020107	1817	3473945	60	61
ENSMUSG00000044475	510	3475910	60	61
ENSMUSG00000058297	3969	3476492	60	61
ENSMUSG00000057337	5063	3480627	60	61
ENSMUSG00000004207	1027	3485856	60	61
ENSMUSG00000012819	1036	3487000	60	61
ENSMUSG00000020101	4010	3488135	60	61
ENSMUSG00000090439	471	3492293	60	61
ENSMUSG00000020100	3815	3492835	60	61
ENSMUSG00000020099	3017	3496777	60	61
ENSMUSG00000020098	497	3499908	60	61
ENSMUSG00000020097	3024	3500495	60	61
ENSMUSG00000020096	686	3503687	60	61
ENSMUSG00000059901	1570	3504448	60	61
ENSMUSG00000037202	392	3506126	60	61
ENSMUSG00000020092	1697	3506606	60	61
ENSMUSG00000037171	1033	3508395	60	61
ENSMUSG00000020091	1426	3509509	60	61
ENSMUSG00000043126	1123	3511022	60	61
ENSMUSG00000037151	2067	3512245	60	61
ENSMUSG00000020089	497	3514410	60	61
ENSMUSG00000020088	2017	3514997	60	61
ENSMUSG00000020087	582	3517111	60	61
ENSMUSG00000020085	2179	3517838	60	61
ENSMUSG00000020086	1059	3520135	60	61
ENSMUSG00000058806	942	3521275	60	61
ENSMUSG00000046687	359	3522296	60	61
ENSMUSG00000020083	2542	3522832	60	61
ENSMUSG00000044312	897	3525480	60	61
ENSMUSG00000037031	2723	3526455	60	61
ENSMUSG00000020081	1106	3529287	60	61
ENSMUSG00000037012	3061	3530583	60	61
ENSMUSG00000020080	772	3533759	60	61
ENSMUSG00000020079	267	3534607	60	61
ENSMUSG00000097129	1525	3534942	60	61
ENSMUSG00000020078	2172	3536574	60	61
ENSMUSG00000020077	1549	3538900	60	61
ENSMUSG00000036955	3684	3540574	60	61
ENSMUSG00000020075	2189	3544383	60	61
ENSMUSG00000020076	325	3546672	60	61
ENSMUSG00000036923	540	3547066	60	61
ENSMUSG00000020074	1040	3547696	60	61
ENSMUSG00000047146	8359	3548853	60	61
ENSMUSG00000071253	2149	3557415	60	61
ENSMUSG00000036875	936	3559663	60	61
ENSMUSG00000020070	3791	3560714	60	61
ENSMUSG00000020069	1409	3564668	60	61
ENSMUSG00000020072	2856	3566218	60	61
ENSMUSG00000020067	1300	3569185	60	61
ENSMUSG00000020064	872	3570606	60	61
ENSMUSG00000020063	2219	3571646	60	61
ENSMUSG00000036764	771	3573983	60	61
ENSMUSG00000060843	1079	3574866	60	61
ENSMUSG00000062561	2221	3576026	60	61
ENSMUSG00000042846	2125	3578366	60	61
ENSMUSG00000019873	4711	3580590	60	61
ENSMUSG00000037876	1861	3585479	60	61
ENSMUSG00000075000	952	3587435	60	61
ENSMUSG00000037868	1889	3588520	60	61
ENSMUSG00000057134	3676	3590504	60	61
ENSMUSG00000074999	1838	3594305	60	61
ENSMUSG00000037855	3035	3596255	60	61
ENSMUSG00000037846	2158	3599404	60	61
ENSMUSG00000019947	930	3601661	60	61
ENSMUSG00000019945	338	3602670	60	61
ENSMUSG00000060044	3954	3603077	60	61
ENSMUSG00000019944	2924	3607286	60	61
ENSMUSG00000090622	2660	3610322	60	61
ENSMUSG00000019942	2153	3613144	60	61
ENSMUSG00000069601	6358	3615522	60	61
ENSMUSG00000048701	4383	3622085	60	61
ENSMUSG00000037762	2232	3626623	60	61
ENSMUSG00000043259	1717	3628956	60	61
ENSMUSG00000037747	2305	3630873	60	61
ENSMUSG00000047692	893	3633316	60	61
ENSMUSG00000014329	2571	3634323	60	61
ENSMUSG00000003923	3653	3637054	60	61
ENSMUSG00000019927	990	3640831	60	61
ENSMUSG00000037710	760	3641901	60	61
ENSMUSG00000060733	4818	3642755	60	61
ENSMUSG00000053830	788	3647717	60	61
ENSMUSG00000019923	2969	3648618	60	61
ENSMUSG00000052613	8421	3651772	60	61
ENSMUSG00000009070	1316	3660433	60	61
ENSMUSG00000040009	2547	3661870	60	61
ENSMUSG00000020175	3256	3664541	60	61
ENSMUSG00000009681	2727	3667915	60	61
ENSMUSG00000033444	2670	3670751	60	61
ENSMUSG00000020178	1304	3673547	60	61
ENSMUSG00000033416	5218	3675008	60	61
ENSMUSG00000033427	1863	3680376	60	61
ENSMUSG00000020180	2650	3682352	60	61
ENSMUSG00000046807	3683	3685110	60	61
ENSMUSG00000006345	1553	3689080	60	61
ENSMUSG00000006344	2691	3690722	60	61
ENSMUSG00000006342	795	3693521	60	61
ENSMUSG00000020196	899	3694411	60	61
ENSMUSG00000001666	419	3695406	60	61
ENSMUSG00000001665	1476	3695931	60	61
ENSMUSG00000001663	720	3697531	60	61
ENSMUSG00000009093	244	3698326	60	61
ENSMUSG00000033318	638	3698638	60	61
ENSMUSG00000033307	209	3699350	60	61
ENSMUSG00000009092	652	3699626	60	61
ENSMUSG00000000902	505	3700352	60	61
ENSMUSG00000000901	659	3700947	60	61
ENSMUSG00000049422	525	3701680	60	61
ENSMUSG00000000903	417	3702295	60	61
ENSMUSG00000033255	825	3702782	60	61
ENSMUSG00000049764	3495	3703702	60	61
ENSMUSG00000020226	1222	3707319	60	61
ENSMUSG00000020229	87	3708625	60	61
ENSMUSG00000020230	717	3708795	60	61
ENSMUSG00000033208	1208	3709605	60	61
ENSMUSG00000020231	1982	3710897	60	61
ENSMUSG00000001151	782	3712976	60	61
ENSMUSG00000009114	895	3713871	60	61
ENSMUSG00000033126	4028	3714862	60	61
ENSMUSG00000001150	469	3719039	60	61
ENSMUSG00000033105	2692	3719597	60	61
ENSMUSG00000009115	306	3722397	60	61
ENSMUSG00000001155	310	3722772	60	61
ENSMUSG00000020241	2613	3723187	60	61
ENSMUSG00000001119	1025	3725907	60	61
ENSMUSG00000001120	1434	3727103	60	61
ENSMUSG00000074919	1182	3728660	60	61
ENSMUSG00000001436	2716	3730015	60	61
ENSMUSG00000001435	1617	3732876	60	61
ENSMUSG00000078444	564	3734601	60	61
ENSMUSG00000020260	932	3735238	60	61
ENSMUSG00000020262	4531	3736303	60	61
ENSMUSG00000032977	1770	3740973	60	61
ENSMUSG00000000290	657	3742836	60	61
ENSMUSG00000009291	1829	3743585	60	61
ENSMUSG00000020265	2738	3745562	60	61
ENSMUSG00000009293	1536	3748409	60	61
ENSMUSG00000094012	196	3750016	60	61
ENSMUSG00000069583	281	3750279	60	61
ENSMUSG00000094913	208	3750610	60	61
ENSMUSG00000069582	318	3750885	60	61
ENSMUSG00000069581	530	3751290	60	61
ENSMUSG00000096573	988	3751910	60	61
ENSMUSG00000051652	3525	3752996	60	61
ENSMUSG00000009292	2911	3756697	60	61
ENSMUSG00000020284	1244	3759756	60	61
ENSMUSG00000020277	1390	3761084	60	61
ENSMUSG00000000731	282	3762561	60	61
ENSMUSG00000000730	1407	3763001	60	61
ENSMUSG00000000732	1790	3764495	60	61
ENSMUSG00000053329	565	3766378	60	61
ENSMUSG00000032834	1114	3767016	60	61
ENSMUSG00000000374	1274	3768212	60	61
ENSMUSG00000001211	6098	3769715	60	61
ENSMUSG00000064317	139	3775978	60	61
ENSMUSG00000061032	526	3776183	60	61
ENSMUSG00000005054	305	3776781	60	61
ENSMUSG00000032788	4188	3777155	60	61
ENSMUSG00000055704	2949	3781476	60	61
ENSMUSG00000032763	429	3784556	60	61
ENSMUSG00000032714	1077	3785056	60	61
ENSMUSG00000071185	221	3786232	60	61
ENSMUSG00000005355	1558	3786538	60	61
ENSMUSG00000078442	221	3788185	60	61
ENSMUSG00000005357	406	3788491	60	61
ENSMUSG00000062873	215	3788967	60	61
ENSMUSG00000094673	165	3789231	60	61
ENSMUSG00000042774	339	3789498	60	61
ENSMUSG00000046493	244	3789906	60	61
ENSMUSG00000060205	123	3790218	60	61
ENSMUSG00000060301	2222	3790407	60	61
ENSMUSG00000091888	101	3792730	60	61
ENSMUSG00000055515	681	3792896	60	61
ENSMUSG00000091468	450	3793652	60	61
ENSMUSG00000091381	15	3794155	15	16
ENSMUSG00000052151	817	3794234	60	61
ENSMUSG00000042570	1095	3795236	60	61
ENSMUSG00000020317	417	3796413	60	61
ENSMUSG00000045912	5494	3796918	60	61
ENSMUSG00000020312	2236	3802585	60	61
ENSMUSG00000035963	417	3804922	60	61
ENSMUSG00000020310	205	3805409	60	61
ENSMUSG00000020308	192	3805663	60	61
ENSMUSG00000020307	557	3805922	60	61
ENSMUSG00000054206	495	3806552	60	61
ENSMUSG00000023175	515	3807137	60	61
ENSMUSG00000020331	606	3807724	60	61
ENSMUSG00000020329	136	3808404	60	61
ENSMUSG00000035890	700	3808606	60	61
ENSMUSG00000020325	1187	3809381	60	61
ENSMUSG00000020323	1988	3810669	60	61
ENSMUSG00000035863	1502	3812754	60	61
ENSMUSG00000035852	543	3814381	60	61
ENSMUSG00000006498	1910	3815015	60	61
ENSMUSG00000035835	1843	3817038	60	61
ENSMUSG00000057729	280	3818993	60	61
ENSMUSG00000020125	125	3819341	60	61
ENSMUSG00000061780	146	3819532	60	61
ENSMUSG00000013833	711	3819762	60	61
ENSMUSG00000035781	1111	3820548	60	61
ENSMUSG00000035773	1975	3821741	60	61
ENSMUSG00000019564	3725	3823866	60	61
ENSMUSG00000035754	1661	3827717	60	61
ENSMUSG00000035745	280	3829487	60	61
ENSMUSG00000013858	500	3829835	60	61
ENSMUSG00000004665	1545	3830407	60	61
ENSMUSG00000035722	251	3832059	60	61
ENSMUSG00000035697	735	3832414	60	61
ENSMUSG00000004667	518	3833243	60	61
ENSMUSG00000075706	429	3833869	60	61
ENSMUSG00000035673	177	3834369	60	61
ENSMUSG00000003068	1359	3834648	60	61
ENSMUSG00000035640	1583	3836129	60	61
ENSMUSG00000003072	911	3837820	60	61
ENSMUSG00000035621	2709	3838882	60	61
ENSMUSG00000045193	1144	3841772	60	61
ENSMUSG00000035595	351	3842999	60	61
ENSMUSG00000003070	1504	3843419	60	61
ENSMUSG00000020156	696	3845030	60	61
ENSMUSG00000020153	311	3845819	60	61
ENSMUSG00000020150	280	3846199	60	61
ENSMUSG00000069565	951	3846565	60	61
ENSMUSG00000063457	195	3847613	60	61
ENSMUSG00000020135	2641	3847911	60	61
ENSMUSG00000020133	1322	3850660	60	61
ENSMUSG00000020131	574	3852068	60	61
ENSMUSG00000035504	411	3852715	60	61
ENSMUSG00000043822	574	3853250	60	61
ENSMUSG00000035486	315	3853897	60	61
ENSMUSG00000048696	1056	3854299	60	61
ENSMUSG00000035478	966	3855454	60	61
ENSMUSG00000020163	277	3856518	60	61
ENSMUSG00000020167	1248	3856899	60	61
ENSMUSG00000045518	3306	3858231	60	61
ENSMUSG00000003341	406	3861674	60	61
ENSMUSG00000047417	1608	3862150	60	61
ENSMUSG00000035397	1921	3863848	60	61
ENSMUSG00000003346	613	3865901	60	61
ENSMUSG00000035370	3539	3866696	60	61
ENSMUSG00000078441	1173	3870393	60	61
ENSMUSG00000003345	1185	3871685	60	61
ENSMUSG00000003344	1457	3872953	60	61
ENSMUSG00000020190	1827	3874498	60	61
ENSMUSG00000003348	1993	3876437	60	61
ENSMUSG00000055862	257	3878527	60	61
ENSMUSG00000020198	1133	3878852	60	61
ENSMUSG00000061589	2956	3880085	60	61
ENSMUSG00000035278	767	3883154	60	61
ENSMUSG00000020211	892	3884033	60	61
ENSMUSG00000020216	120	3885021	60	61
ENSMUSG00000035242	400	3885224	60	61
ENSMUSG00000051067	1666	3885712	60	61
ENSMUSG00000035215	159	3887469	60	61
ENSMUSG00000035206	1132	3887694	60	61
ENSMUSG00000059406	200	3888908	60	61
ENSMUSG00000020219	940	3889175	60	61
ENSMUSG00000062075	1843	3890212	60	61
ENSMUSG00000015312	786	3892149	60	61
ENSMUSG00000048240	3579	3893084	60	61
ENSMUSG00000043670	2441	3896822	60	61
ENSMUSG00000046822	2849	3899403	60	61
ENSMUSG00000004937	1024	3902399	60	61
ENSMUSG00000004929	771	3903504	60	61
ENSMUSG00000035041	857	3904387	60	61
ENSMUSG00000035027	1231	3905340	60	61
ENSMUSG00000035011	5100	3906745	60	61
ENSMUSG00000004934	1050	3911993	60	61
ENSMUSG00000034994	524	3913124	60	61
ENSMUSG00000053603	936	3913720	60	61
ENSMUSG00000034974	422	3914771	60	61
ENSMUSG00000004939	1255	3915264	60	61
ENSMUSG00000034958	2620	3916621	60	61
ENSMUSG00000034949	858	3919366	60	61
ENSMUSG00000004933	1334	3920356	60	61
ENSMUSG00000034932	199	3921776	60	61
ENSMUSG00000004931	393	3922060	60	61
ENSMUSG00000034917	312	3922541	60	61
ENSMUSG00000034902	2304	3922922	60	61
ENSMUSG00000034889	408	3925328	60	61
ENSMUSG00000034881	740	3925824	60	61
ENSMUSG00000034872	133	3926640	60	61
ENSMUSG00000020232	843	3926857	60	61
ENSMUSG00000034854	2543	3927778	60	61
ENSMUSG00000020234	929	3930427	60	61
ENSMUSG00000020235	1578	3931453	60	61
ENSMUSG00000078440	1041	3933175	60	61
ENSMUSG00000078439	698	3934315	60	61
ENSMUSG00000055053	5196	3935124	60	61
ENSMUSG00000034818	4878	3940524	60	61
ENSMUSG00000020238	1426	3945547	60	61
ENSMUSG00000044199	1230	3947060	60	61
ENSMUSG00000034792	840	3948374	60	61
ENSMUSG00000034781	2337	3949291	60	61
ENSMUSG00000054452	820	3951730	60	61
ENSMUSG00000034771	930	3952663	60	61
ENSMUSG00000034758	368	3953708	60	61
ENSMUSG00000074862	2665	3954164	60	61
ENSMUSG00000034748	1594	3956955	60	61
ENSMUSG00000054708	1060	3958711	60	61
ENSMUSG00000096856	3228	3959852	60	61
ENSMUSG00000094076	3228	3963197	60	61
ENSMUSG00000062931	298	3966542	60	61
ENSMUSG00000044581	1474	3966908	60	61
ENSMUSG00000073427	1970	3968452	60	61
ENSMUSG00000094186	378	3970536	60	61
ENSMUSG00000063320	879	3971020	60	61
ENSMUSG00000034674	2368	3971995	60	61
ENSMUSG00000020251	1634	3974520	60	61
ENSMUSG00000020246	3242	3976263	60	61
ENSMUSG00000020248	2121	3979659	60	61
ENSMUSG00000020250	1920	3981915	60	61
ENSMUSG00000034612	4471	3983930	60	61
ENSMUSG00000034591	3484	3988611	60	61
ENSMUSG00000020255	2954	3992217	60	61
ENSMUSG00000020256	3322	3995302	60	61
ENSMUSG00000034560	2335	3998743	60	61
ENSMUSG00000020263	1025	4001198	60	61
ENSMUSG00000087651	1004	4002322	60	61
ENSMUSG00000020032	3584	4003406	60	61
ENSMUSG00000046841	1229	4007131	60	61
ENSMUSG00000020034	1174	4008462	60	61
ENSMUSG00000034453	1430	4009719	60	61
ENSMUSG00000020037	1892	4011272	60	61
ENSMUSG00000035620	1388	4013259	60	61
ENSMUSG00000050035	1833	4014752	60	61
ENSMUSG00000060935	3433	4016697	60	61
ENSMUSG00000049038	410	4020287	60	61
ENSMUSG00000020038	1196	4020785	60	61
ENSMUSG00000050490	229	4022064	60	61
ENSMUSG00000020042	2540	4022378	60	61
ENSMUSG00000001785	1069	4025024	60	61
ENSMUSG00000035529	1507	4026192	60	61
ENSMUSG00000085111	1584	4027788	60	61
ENSMUSG00000001783	494	4029462	60	61
ENSMUSG00000050108	1326	4030064	60	61
ENSMUSG00000001786	3924	4031494	60	61
ENSMUSG00000059602	3687	4035583	60	61
ENSMUSG00000020044	4290	4039413	60	61
ENSMUSG00000020048	419	4043838	60	61
ENSMUSG00000044937	663	4044381	60	61
ENSMUSG00000056366	257	4045119	60	61
ENSMUSG00000054027	4314	4045444	60	61
ENSMUSG00000035459	551	4049893	60	61
ENSMUSG00000047129	520	4050553	60	61
ENSMUSG00000020052	1788	4051163	60	61
ENSMUSG00000020051	796	4053062	60	61
ENSMUSG00000020053	9289	4054007	60	61
ENSMUSG00000035383	254	4063514	60	61
ENSMUSG00000035365	1872	4063836	60	61
ENSMUSG00000035351	384	4065821	60	61
ENSMUSG00000020056	696	4066293	60	61
ENSMUSG00000020057	2297	4067100	60	61
ENSMUSG00000035311	1759	4069517	60	61
ENSMUSG00000060002	6702	4071459	60	61
ENSMUSG00000020059	469	4078354	60	61
ENSMUSG00000020061	854	4078930	60	61
ENSMUSG00000004359	1087	4079898	60	61
ENSMUSG00000060904	1826	4081103	60	61
ENSMUSG00000004356	464	4083023	60	61
ENSMUSG00000020062	3488	4083558	60	61
ENSMUSG00000035189	1685	4087222	60	61
ENSMUSG00000074802	4699	4089053	60	61
ENSMUSG00000047638	772	4093930	60	61
ENSMUSG00000019935	2917	4094796	60	61
ENSMUSG00000069539	2097	4097861	60	61
ENSMUSG00000019948	515	4100056	60	61
ENSMUSG00000019951	2075	4100643	60	61
ENSMUSG00000058589	10131	4102978	60	61
ENSMUSG00000019979	4462	4113377	60	61
ENSMUSG00000019975	2336	4117995	60	61
ENSMUSG00000061904	750	4120433	60	61
ENSMUSG00000019961	3605	4121277	60	61
ENSMUSG00000019988	1554	4125024	60	61
ENSMUSG00000020014	585	4126667	60	61
ENSMUSG00000020015	2074	4127343	60	61
ENSMUSG00000008398	2983	4129515	60	61
ENSMUSG00000015889	233	4132611	60	61
ENSMUSG00000020017	3348	4132911	60	61
ENSMUSG00000015890	1143	4136378	60	61
ENSMUSG00000036168	1967	4137622	60	61
ENSMUSG00000020018	603	4139685	60	61
ENSMUSG00000097407	1559	4140416	60	61
ENSMUSG00000020019	1857	4142082	60	61
ENSMUSG00000020020	1417	4144069	60	61
ENSMUSG00000036112	3680	4145609	60	61
ENSMUSG00000036099	11013	4149468	60	61
ENSMUSG00000020021	3847	4160728	60	61
ENSMUSG00000005897	2834	4164757	60	61
ENSMUSG00000020022	663	4167702	60	61
ENSMUSG00000053420	222	4168440	60	61
ENSMUSG00000020023	4726	4168801	60	61
ENSMUSG00000020024	910	4173687	60	61
ENSMUSG00000074785	2323	4174658	60	61
ENSMUSG00000045867	1053	4177101	60	61
ENSMUSG00000020027	2139	4178307	60	61
ENSMUSG00000062981	240	4180563	60	61
ENSMUSG00000074781	3395	4180870	60	61
ENSMUSG00000020029	2694	4184385	60	61
ENSMUSG00000036499	3603	4187187	60	61
ENSMUSG00000036478	4497	4190914	60	61
ENSMUSG00000019929	1022	4195585	60	61
ENSMUSG00000036446	1061	4196706	60	61
ENSMUSG00000019932	897	4197866	60	61
ENSMUSG00000019936	1595	4198877	60	61
ENSMUSG00000047025	659	4200562	60	61
ENSMUSG00000079183	1537	4201295	60	61
ENSMUSG00000019943	3470	4202939	60	61
ENSMUSG00000019952	2088	4206548	60	61
ENSMUSG00000090035	3355	4208734	60	61
ENSMUSG00000055108	964	4212208	60	61
ENSMUSG00000019960	1653	4213252	60	61
ENSMUSG00000090665	1946	4214996	60	61
ENSMUSG00000046934	556	4217038	60	61
ENSMUSG00000019966	4826	4217691	60	61
ENSMUSG00000094314	49	4222665	49	50
ENSMUSG00000091101	45	4222782	45	46
ENSMUSG00000096744	43	4222895	43	44
ENSMUSG00000095673	56	4223006	56	57
ENSMUSG00000096640	47	4223130	47	48
ENSMUSG00000036676	3988	4223305	60	61
ENSMUSG00000019971	569	4227427	60	61
ENSMUSG00000046567	1438	4228073	60	61
ENSMUSG00000056912	916	4229642	60	61
ENSMUSG00000019888	3383	4230821	60	61
ENSMUSG00000019890	669	4234328	60	61
ENSMUSG00000044921	813	4235076	60	61
ENSMUSG00000036602	1711	4235990	60	61
ENSMUSG00000019892	518	4237837	60	61
ENSMUSG00000019894	1456	4238471	60	61
ENSMUSG00000091779	539	4240079	60	61
ENSMUSG00000097427	508	4240734	60	61
ENSMUSG00000097878	508	4241358	60	61
ENSMUSG00000097550	508	4241982	60	61
ENSMUSG00000094144	499	4242606	60	61
ENSMUSG00000095022	499	4243221	60	61
ENSMUSG00000090854	499	4243836	60	61
ENSMUSG00000036019	3121	4244411	60	61
ENSMUSG00000036009	233	4247652	60	61
ENSMUSG00000019897	1093	4247956	60	61
ENSMUSG00000053825	4248	4249175	60	61
ENSMUSG00000035948	1003	4253561	60	61
ENSMUSG00000019906	5250	4254668	60	61
ENSMUSG00000000435	1318	4260073	60	61
ENSMUSG00000035923	522	4261480	60	61
ENSMUSG00000035916	493	4262078	60	61
ENSMUSG00000091455	96	4262647	60	61
ENSMUSG00000019907	391	4262812	60	61
ENSMUSG00000035873	829	4263297	60	61
ENSMUSG00000035864	3784	4264307	60	61
ENSMUSG00000020181	1460	4268202	60	61
ENSMUSG00000020185	5136	4269794	60	61
ENSMUSG00000020186	393	4275083	60	61
ENSMUSG00000035798	3025	4275570	60	61
ENSMUSG00000020189	4485	4278733	60	61
ENSMUSG00000035759	614	4283360	60	61
ENSMUSG00000058799	2832	4284072	60	61
ENSMUSG00000020205	734	4287039	60	61
ENSMUSG00000063334	3883	4287853	60	61
ENSMUSG00000056888	438	4291888	60	61
ENSMUSG00000020213	188	4292401	60	61
ENSMUSG00000020214	897	4292680	60	61
ENSMUSG00000035694	1367	4293759	60	61
ENSMUSG00000035681	4279	4295236	60	61
ENSMUSG00000074748	3275	4299654	60	61
ENSMUSG00000097185	2094	4303051	60	61
ENSMUSG00000050663	2639	4305247	60	61
ENSMUSG00000006764	1162	4307997	60	61
ENSMUSG00000020130	1760	4309246	60	61
ENSMUSG00000020132	1157	4311103	60	61
ENSMUSG00000069520	2002	4312367	60	61
ENSMUSG00000020137	2757	4314470	60	61
ENSMUSG00000034163	981	4317340	60	61
ENSMUSG00000020140	1993	4318405	60	61
ENSMUSG00000092210	647	4320499	60	61
ENSMUSG00000034127	817	4321224	60	61
ENSMUSG00000020151	2178	4322182	60	61
ENSMUSG00000074734	1120	4324464	60	61
ENSMUSG00000020154	5918	4325670	60	61
ENSMUSG00000054934	2452	4331814	60	61
ENSMUSG00000020166	1774	4334414	60	61
ENSMUSG00000034057	402	4336285	60	61
ENSMUSG00000064181	1406	4336781	60	61
[truncated: 18,142 more rows]
