# Supplementary material for: UMI-tools: modeling sequencing errors in Unique Molecular Identifiers to improve quantification accuracy
Source: Genome Res. 2017 Mar;27(3):491–9. doi: 10.1101/gr.209601.116 (PMC5340976; doi:10.1101/gr.209601.116)
Supplement: Supplemental Material [file supp_gr.209601.116_Supplementary_File2.zip › UMI-tools_pipelines-0.0.4/data/mm9_ensembl67_contigs.tsv]

chrY_random	58682461
chr8_random	849593
chrY	15902555
chrX	166650296
chr13	120284312
chr12	121257530
chr11	121843856
chr5_random	357350
chr17	95272651
chr16	98319150
chr15	103494974
chr14	125194864
chr19	61342430
chr18	90772031
chrM	16299
chr1_random	1231697
chr13_random	400311
chr3_random	41899
chr9_random	449403
chrUn_random	5900358
chr4_random	160594
chr7	152524553
chr6	149517037
chr5	152537259
chr4	155630120
chr3	159599783
chr2	181748087
chr1	197195432
chr7_random	362490
chrX_random	1785075
chr9	124076172
chr8	131738871
chr16_random	3994
chr10	129993255
chr17_random	628739
