# Supplementary material for: UMI-tools: modeling sequencing errors in Unique Molecular Identifiers to improve quantification accuracy
Source: Genome Res. 2017 Mar;27(3):491–9. doi: 10.1101/gr.209601.116 (PMC5340976; doi:10.1101/gr.209601.116)
Supplement: Supplemental Material [file supp_gr.209601.116_Supplementary_File2.zip › UMI-tools_pipelines-0.0.4/data/Soulmillon_et_al_2014_barcodes.tsv]

A1
AAACGC
AAAACT
I1
CTTCGT
GCTAGA
A2
AAAGCG
AAAATC
I2
CTTGAG
GCTTAC
A3
AACACG
AAACAT
I3
CTTGGA
GGACAT
A4
AACAGC
AAACTA
I4
CTTGTC
GGCAAT
A5
AACCAG
AAAGTT
I5
CTTTCG
GGGATT
A6
AACCCA
AAATAC
I6
CTTTGC
GTACAC
A7
AACCGT
AAATCA
I7
GAAAGG
GTCAAG
A8
AACCTC
AAATGT
I8
GAACAG
GTGACT
A9
AACGTG
AAATTG
I9
GAACCT
GTTCGA
A10
AACTCC
AACAAT
I10
GAACGA
TAGTGG
A11
AACTGG
AACATA
I11
GAACTC
TCCAAC
A12
AAGAGG
AACTAA
I12
GAAGGT
TCGAAG
A13
AAGCCT
AAGATT
I13
GAAGTG
TCTGCA
A14
AAGCTG
AAGTAT
I14
GAATCG
TTCCTC
A15
AAGGAC
AAGTTA
I15
GACACT
TTGTCC
A16
AAGGGT
AATAAC
I16
GACATC
TTTGGC
A17
AAGTCG
AATACA
I17
GACCAT
CCAACC
A18
AATCCC
AATAGT
I18
GACCTA
CCTTCC
A19
AATCGG
AATATG
I19
GACGAA
CTCTCC
A20
AATGGC
AATCAA
I20
GACTAG
GGACCA
A21
ACAAGC
AATCTT
I21
GACTGT
GTACCG
A22
ACACAG
AATGAT
I22
GAGAAG
ACCCCC
A23
ACACGT
AATGTA
I23
GAGACA
ACCCGG
A24
ACACTC
AATTAG
I24
GAGAGT
ACCGCG
B1
ACAGAC
AATTCT
J1
GAGCAA
ACCGGC
B2
ACAGCA
AATTGA
J2
GAGCTT
ACGCCG
B3
ACAGTG
AATTTC
J3
GAGGAT
ACGCGC
B4
ACATCC
ACAAAT
J4
GAGTAC
ACGGCC
B5
ACCAAG
ACAATA
J5
GAGTCT
ACGGGG
B6
ACCACT
ACATAA
J6
GAGTGA
AGCCCG
B7
ACCAGA
ACTAAA
J7
GAGTTG
AGCCGC
B8
ACCGAT
ACTATT
J8
GATACC
AGCGCC
B9
ACCTCA
ACTTAT
J9
GATCAC
AGCGGG
B10
ACCTGT
ACTTTA
J10
GATCCA
AGGCCC
B11
ACCTTC
AGAATT
J11
GATCTG
AGGCGG
B12
ACGAAC
AGATAT
J12
GATGAG
AGGGCG
B13
ACGACA
AGATTA
J13
GATGGA
AGGGGC
B14
ACGAGT
AGTAAT
J14
GATGTC
CACCCC
B15
ACGATG
AGTATA
J15
GATTGC
CACCGG
B16
ACGCAT
AGTTAA
J16
GCAAAC
CACGCG
B17
ACGCTA
ATAAAC
J17
GCAACT
CACGGC
B18
ACGGAA
ATAACA
J18
GCACTT
CAGCCG
B19
ACGTCT
ATAAGT
J19
GCATAG
CAGCGC
B20
ACGTGA
ATAATG
J20
GCCAAA
CAGGCC
B21
ACTACG
ATACAA
J21
GCCATT
CAGGGG
B22
ACTCAC
ATACTT
J22
GCCTAT
CCACCG
B23
ACTCCA
ATAGAT
J23
GCCTTA
CCACGC
B24
ACTGAG
ATAGTA
J24
GCGAAT
CCAGGG
C1
ACTGCT
ATATAG
K1
GCGATA
CCCACG
C2
ACTGGA
ATATCT
K2
GCGTAA
CCCAGC
C3
ACTGTC
ATATGA
K3
GCGTTT
CCCCAC
C4
ACTTGG
ATATTC
K4
GCTAAG
CCCCCA
C5
AGAACC
ATCAAA
K5
GCTATC
CCCCGT
C6
AGACAC
ATCATT
K6
GCTCAA
CCCCTG
C7
AGACGA
ATCTAT
K7
GCTGAT
CCCGAG
C8
AGACTG
ATCTTA
K8
GCTGTA
CCCGGA
C9
AGAGAG
ATGAAT
K9
GCTTCA
CCCTGG
C10
AGAGGT
ATGATA
K10
GCTTGT
CCGAGG
C11
AGAGTC
ATGTAA
K11
GGAAGT
CCGCAG
C12
AGATGG
ATTAAG
K12
GGAATG
CCGCGA
C13
AGCAGT
ATTACT
K13
GGAGAA
CCGGAC
C14
AGCATC
ATTAGA
K14
GGATGA
CCGGCA
C15
AGCCAT
ATTATC
K15
GGATTC
CCGGGT
C16
AGCCTA
ATTCAT
K16
GGCATA
CCGGTG
C17
AGCGAA
ATTCTA
K17
GGCTTT
CCGTCG
C18
AGCGTT
ATTGAA
K18
GGGAAA
CCGTGC
C19
AGCTAC
ATTGTT
K19
GGGTAT
CCTCGG
C20
AGCTCT
ATTTAC
K20
GGGTTA
CCTGCG
C21
AGCTGA
ATTTCA
K21
GGTAAC
CCTGGC
C22
AGCTTG
ATTTGT
K22
GGTACA
CGACCC
C23
AGGACT
ATTTTG
K23
GGTGTT
CGACGG
C24
AGGAGA
CAAAAT
K24
GGTTCT
CGAGCG
D1
AGGCTT
CAAATA
L1
GGTTTG
CGAGGC
D2
AGGGTA
CAATAA
L2
GTAACC
CGCACC
D3
AGGTAG
CATAAA
L3
GTACGT
CGCAGG
D4
AGGTCA
CATATT
L4
GTAGAG
CGCCAG
D5
AGGTGT
CATTAT
L5
GTAGCA
CGCCCT
D6
AGTAGC
CATTTA
L6
GTAGTC
CGCCGA
D7
AGTCAG
CTAAAA
L7
GTATGC
CGCCTC
D8
AGTCGT
CTAATT
L8
GTCAGA
CGCGAC
D9
AGTCTC
CTATAT
L9
GTCCAA
CGCGCA
D10
AGTGAC
CTATTA
L10
GTCCTT
CGCGGT
D11
AGTGCA
CTTAAT
L11
GTCGTA
CGCGTG
D12
AGTGTG
CTTATA
L12
GTCTAC
CGCTCG
D13
AGTTCC
CTTTAA
L13
GTCTCA
CGCTGC
D14
ATACCC
GAAATT
L14
GTCTTG
CGGACG
D15
ATAGGC
GAATAT
L15
GTGAAC
CGGAGC
D16
ATCAGG
GAATTA
L16
GTGATG
CGGCAC
D17
ATCCAC
GATAAT
L17
GTGCAT
CGGCCA
D18
ATCCCT
GATATA
L18
GTGCTA
CGGCGT
D19
ATCCTG
GATTAA
L19
GTGGTT
CGGCTG
D20
ATCGGA
GTAAAT
L20
GTGTAG
CGGGAG
D21
ATCGTC
GTAATA
L21
GTGTGT
CGGGCT
D22
ATCTCG
GTATAA
L22
GTGTTC
CGGGGA
D23
ATGACC
GTTAAA
L23
GTTACG
CGGGTC
D24
ATGCGA
GTTATT
L24
GTTAGC
CGGTCC
E1
ATGCTC
GTTTAT
M1
GTTCAG
CGGTGG
E2
ATGGCT
GTTTTA
M2
GTTCTC
CGTCCG
E3
ATGGTG
TAAAAC
M3
GTTGAC
CGTCGC
E4
ATGTGC
TAAACA
M4
GTTGCT
CGTGCC
E5
ATTCCG
TAAAGT
M5
GTTGTG
CGTGGG
E6
ATTCGC
TAAATG
M6
GTTTCC
CTCCCG
E7
ATTGCC
TAACAA
M7
GTTTGG
CTCCGC
E8
ATTGGG
TAACTT
M8
TAACCC
CTCGGG
E9
CAACAC
TAAGAT
M9
TAAGGC
CTGCGG
E10
CAACCA
TAAGTA
M10
TACAGG
CTGGCG
E11
CAACGT
TAATAG
M11
TACCGA
CTGGGC
E12
CAACTG
TAATCT
M12
TACCTG
GACCCG
E13
CAAGAG
TAATGA
M13
TACGCT
GACCGC
E14
CAAGGA
TAATTC
M14
TACGTC
GACGCC
E15
CAAGTC
TACAAA
M15
TACTCG
GACGGG
E16
CAATCC
TACATT
M16
TACTGC
GAGCCC
E17
CACAAC
TACTAT
M17
TAGACC
GAGCGG
E18
CACAGA
TACTTA
M18
TAGCAC
GAGGCG
E19
CACGTT
TAGAAT
M19
TAGCGT
GAGGGC
E20
CACTCT
TAGATA
M20
TAGGAG
GCACCC
E21
CACTTG
TAGTAA
M21
TAGGCA
GCACGG
E22
CAGACT
TAGTTT
M22
TATCCG
GCAGCG
E23
CAGATC
TATAAG
M23
TATCGC
GCAGGC
E24
CAGCAT
TATACT
M24
TATGCC
GCCACC
F1
CAGGTA
TATAGA
N1
TATGGG
GCCAGG
F2
CAGTAG
TATATC
N2
TCAACG
GCCCAG
F3
CAGTGT
TATCAT
N3
TCACAC
GCCCCT
F4
CATACG
TATCTA
N4
TCACCA
GCCCGA
F5
CATAGC
TATGAA
N5
TCAGAG
GCCCTC
F6
CATCCT
TATGTT
N6
TCAGCT
GCCGAC
F7
CATCGA
TATTAC
N7
TCAGGA
GCCGCA
F8
CATCTC
TATTCA
N8
TCAGTC
GCCGGT
F9
CATGAC
TATTGT
N9
TCATGC
GCCGTG
F10
CATGCA
TATTTG
N10
TCCAGT
GCCTCG
F11
CATGTG
TCAAAA
N11
TCCATG
GCCTGC
F12
CATTGG
TCAATT
N12
TCCCAA
GCGACG
F13
CCAAGA
TCATAT
N13
TCCCTT
GCGAGC
F14
CCAATG
TCATTA
N14
TCCTAG
GCGCAC
F15
CCAGTA
TCTAAT
N15
TCCTCT
GCGCCA
F16
CCATGT
TCTATA
N16
TCCTGA
GCGCGT
F17
CCATTC
TCTTAA
N17
TCGACT
GCGCTG
F18
CCCAAT
TGAAAT
N18
TCGAGA
GCGGAG
F19
CCCATA
TGAATA
N19
TCGATC
GCGGCT
F20
CCCTTT
TGATAA
N20
TCGGTT
GCGGGA
F21
CCGAAA
TGATTT
N21
TCGTAC
GCGGTC
F22
CCGTAT
TGTAAA
N22
TCGTCA
GCGTCC
F23
CCGTTA
TGTATT
N23
TCGTGT
GCGTGG
F24
CCTAAC
TGTTAT
N24
TCGTTG
GCTCCG
G1
CCTACA
TGTTTA
O1
TCTACC
GCTCGC
G2
CCTGAA
TTAAAG
O2
TCTCGT
GCTGCC
G3
CCTGTT
TTAACT
O3
TCTCTG
GCTGGG
G4
CCTTAG
TTAAGA
O4
TCTGAC
GGACGC
G5
CGAAAG
TTAATC
O5
TCTTCG
GGAGCC
G6
CGAACT
TTACAT
O6
TGAAGC
GGAGGG
G7
CGAATC
TTACTA
O7
TGACAG
GGCACG
G8
CGACAA
TTAGAA
O8
TGACGT
GGCAGC
G9
CGAGAT
TTAGTT
O9
TGACTC
GGCCAC
G10
CGATAC
TTATAC
O10
TGAGAC
GGCGAG
G11
CGATCA
TTATCA
O11
TGAGCA
GGCGCT
G12
CGCATT
TTATGT
O12
TGAGTG
GGCGGA
G13
CGCTAA
TTATTG
O13
TGATCG
GGCGTC
G14
CGGAAT
TTCAAT
O14
TGCAAG
GGCTCC
G15
CGGATA
TTCATA
O15
TGCACA
GGGACC
G16
CGGTTT
TTCTAA
O16
TGCGAT
GGGAGG
G17
CGTAGT
TTGAAA
O17
TGCGTA
GGGCAG
G18
CGTATG
TTGATT
O18
TGCTGT
GGGCCT
G19
CGTCAT
TTGTTA
O19
TGGAAC
GGGCGA
G20
CGTCTA
TTTAAC
O20
TGGAGT
GGGCTC
G21
CGTTGA
TTTACA
O21
TGGATG
GGGGAC
G22
CGTTTC
TTTAGT
O22
TGGCAA
GGGGCA
G23
CTAACG
TTTATG
O23
TGGTCT
GGGGGT
G24
CTAAGC
TTTCAA
O24
TGGTGA
GGGGTG
H1
CTACAG
TTTCTT
P1
TGGTTC
GGGTCG
H2
CTACCT
TTTGTA
P2
TGTAGG
GGGTGC
H3
CTACGA
TTTTAG
P3
TGTCAC
GGTCCC
H4
CTACTC
TTTTCT
P4
TGTCCT
GGTGCG
H5
CTAGAC
TTTTGA
P5
TGTGAG
GGTGGC
H6
CTAGGT
TCTTTC
P6
TGTGGA
GTCCCC
H7
CTATGG
TTGGAT
P7
TGTGTC
GTCGCG
H8
CTCACT
ACCGTA
P8
TGTTGC
GTCGGC
H9
CTCATC
AGACCT
P9
TTACGG
GTGCGC
H10
CTCCTA
AGGGAT
P10
TTAGCC
GTGGCC
H11
CTCGAT
ATCGAG
P11
TTCACC
GTGGGG
H12
CTCTAG
CAAGCT
P12
TTCCCA
TCCCCG
H13
CTCTGT
CACCAA
P13
TTCGAC
TCCCGC
H14
CTGAAG
CAGTCA
P14
TTCGGT
TCCGGG
H15
CTGAGA
CATCAG
P15
TTCGTG
TCGCGG
H16
CTGCTT
CATGGT
P16
TTCTGG
TCGGCG
H17
CTGGAA
CCACAT
P17
TTGACG
TCGGGC
H18
CTGTAC
CCGATT
P18
TTGAGC
TGCCCC
H19
CTGTCT
CGACTT
P19
TTGCAG
TGCGCG
H20
CTGTTG
CGATTG
P20
TTGCCT
TGCGGC
H21
CTTACC
CTAGTG
P21
TTGGGA
TGGCCG
H22
CTTAGG
CTTCTG
P22
TTGGTC
TGGCGC
H23
CTTCAC
GAAGAC
P23
TTTCCC
TGGGCC
H24
CTTCCA
GATCGT
P24
TTTGCG
TGGGGG
