# Supplementary material for: UMI-tools: modeling sequencing errors in Unique Molecular Identifiers to improve quantification accuracy
Source: Genome Res. 2017 Mar;27(3):491–9. doi: 10.1101/gr.209601.116 (PMC5340976; doi:10.1101/gr.209601.116)
Supplement: Supplemental Material [file supp_gr.209601.116_Supplementary_File2.zip › UMI-tools_pipelines-0.0.4/data/soumillon_refcoding_plus_ERCC.fa]

>ERCC-00002 DQ459430 Ac03459872_a1 Ac03459968_a1
TCCAGATTACTTCCATTTCCGCCCAAGCTGCTCACAGTATACGGGCGTCGGCATCCAGAC
CGTCGGCTGATCGTGGTTTTACTAGGCTAGACTAGCGTACGAGCACTATGGTCAGTAATT
CCTGGAGGAATAGGTACCAAGAAAAAAACGAACCTTTGGGTTCCAGAGCTGTACGGTCGC
ACTGAACTCGGATAGGTCTCAGAAAAACGAAATATAGGCTTACGGTAGGTCCGAATGGCA
CAAAGCTTGTTCCGTTAGCTGGCATAAGATTCCATGCCTAGATGTGATACACGTTTCTGG
AAACTGCCTCGTCATGCGACTGTTCCCCGGGGTCAGGGCCGCTGGTATTTGCTGTAAAGA
GGGGCGTTGAGTCCGTCCGACTTCACTGCCCCCTTTCAGCCTTTTGGGTCCTGTATCCCA
ATTCTCAGAGGTCCCGCCGTACGCTGAGGACCACCTGAAACGGGCATCGTCGCTCTTCGT
TGTTCGTCGACTTCTAGTGTGGAGACGAATTGCCAGAATTATTAACTGCGCAGTTAGGGC
AGCGTCTGAGGAAGTTTGCTGCGGTTTCGCCTTGACCGCGGGAAGGAGACATAACGATAG
CGACTCTGTCTCAGGGGATCTGCATATGTTTGCAGCATACTTTAGGTGGGCCTTGGCTTC
CTTCCGCAGTCAAAACCGCGCAATTATCCCCGTCCTGATTTACTGGACTCGCAACGTGGG
TCCATCAGTTGTCCGTATACCAAGACGTCTAAGGGCGGTGTACACCCTTTTGAGCAATGA
TTGCACAACCTGCGATCACCTTATACAGAATTATCAATCAAGCTCCCCGAGGAGCGGACT
TGTAAGGACCGCCGCTTTCGCTCGGGTCTGCGGGTTATAGCTTTTCAGTCTCGACGGGCT
AGCACACATCTGGTTGACTAGGCGCATAGTCGCCATTCACAGATTTGCTCGGCAATCAGT
ACTGGTAGGCGTTAGACCCCGTGACTCGTGGCTGAACGGCCGTACAACTCGACAGCCGGT
GCTTGCGTTTTACCCTTAAAAAAAAAAAAAAAAAAAAAAAA
>ERCC-00003 DQ516784 Ac03459873_a1 Ac03459969_a1
CAGCAGCGATTAAGGCAGAGGCGTTTGTATCTGCCATTATAAAGAAGTTTCCTCCAGCAA
CTCCTTTCTTAATTCCAAACTTAGCTTCAGTTATAAATTCCCCTCCCATGATTGGGATTT
TATAAACTTTTCTTCCATATAATTCATCTTTCTTCTCATAACCGTCTCCGAAAAACTTCA
ACTTAAATCCAACCTTTAACTGCTCATCAGCCATGTCTCCCACAGCATCAAAAATAGCAG
TTGTTGGACATGTTAAGACACACTGCCCCAATCTCTCTAACATTTGATGCTCTAACTCTG
ACTTTTTAGGGTGGCATATCTGTATTATAAATCCTGGTCTTCCATCTGGTGTTTTTGATG
GAGGGACATATTTCTCAATTCCTGCTTCTGCTGGACACATTATAACTGAACAACCAAAAC
CTGTTGCCTCTGTAGCTGCAATCTTAGCCCACTTCTTTGTAGCTGCTGTTATTAAAACTC
TTGAAACCCATATTGGGAATGCTTCTGCAAATGTATCTTCAATATATACTCCATTTATTT
CCATAGTTTCCCTCCATTAAGATTTTAACAATTATAGTTTATCTTAGGGGCTATTAATAT
CTTATCATTTGGTTTTTAATATTCGATAAATCCATAAATAAAAATATATCAACAATAATT
TTAAATAATCTAAGTATAGGTAATATAACAATTAAAAAGATTTAGAGGGATAGAATTGAA
CGGCATTAGGAGAATTGTTTTAGATATATTGAAGCCGCATGAGCCAAAAATAACAGATAT
GGCATTAAAATTAACATCATTATCAAACATTGATGGGGTTAATATTACAGTCTATGAAAT
AGATAAAGAGACTGAGAATGTTAAAGTTACAATTGAAGGGAATAATTTAGATTTTGATGA
GATTCAGGAAATTATTGAAAGTTTGGGAGGGACTATTCACAGTATAGATGAGGTTGTTGC
AGGTAAAAAGATTATTGAAGAGTTAGAACACCACAAGATAAAAAAAAAAAAAAAAAAAAA
AAA
>ERCC-00004 DQ516752 Ac03459874_a1 Ac03459970_a1
TCTTGCTTCAACAATAACGTCTCTTTCAGAAGGCATTGGTATCTTTTCCCCACTTCCAAG
CATTTTTTCAACTAATCTTATGTTATTAACCATTTCCTTAAATTCTTCTGGGTCTGCTGA
CAAAGCATGATCAGGACCTTCCATATTTTTATCTAAGGTAAAGTGCTTCTCAATAACATC
CGCTCCTAAGGCAACAGAAACTACTGGGGCGAGTATTCCCAATGTATGGTCAGAATATCC
CACAGGGATATTGAATATACTTTTCAAGGTTTTAATAGCGTTTAAATTGACATCTTCATA
AGGGGTTGGGTAAGATGAAATACAATGCAATAAAATAATATCCCTGCATCCATTATTTTC
TAAAACTTTAACTGCTTCCCAAATTTCCCCAATATCAGACATTCCTGTAGATAAAATCAC
CGGCTTGCCTGTTTTTGCCACTTTTTCTAATAAGGGATAAAAGGTTAAATCACCAGAGGC
AATTTTAAATCAGGCACATAAAAAAAAAAAAAAAAAAAAAAAA
>ERCC-00009 DQ668364 Ac03459876_a1 Ac03459972_a1
CAATGATAGGCTAGTCTCGCGCAGTACATGGTAGTTCAGCCAATAGATGCCTAGTACGCT
GACGGCATTCAGAGTACGCTGATCGGCTTATGACGTATGTGACGCAGCTCTTAGCGCAAT
GTATGTGCTGTTATCGAAGCCTATGGCTGAGTATGTAACGCTATGGCGTGCTAGTCGTCT
CATATACGTCTGATGACCTCGTATCATGTTATAGGGCTGCGAACTGTCGATGATGGTCAC
GACTCTGTCGATAGCTGTGTGACTCATTCAGAAGGTGTGCAGCCTATATGATACGCAGTC
GCATCCTATCTTACGTGTCAGTACTATGTGTGAGTGCTCCGCCCTAGTGCTGATGTATGC
CCCATAGTGCTCAGTGGAGTCTCTCTTAGCATAGTGTCCGCTCATACATTAGATGGACGG
CTCATTAGTATCATCGTCGGCTGATATAGGTCGTGGCTCCCTGTATATCGAGGTGAGTCT
ATCTGGATCAACGTCGCACTATGATGTGCAAAGTGTCGTCCATGTATAGACAGTGCGCGT
ATCATATAGGATGCGGCGATCTCATACAGCGTTACGGTCGCTGCGTACTGTATAAGGATG
CTCTGTGAACTGTCATCGGTCCGATCAATTAGTCTAGTGTGCGTTATTCAGATCGAGTGA
GTACATGATTCGTCAGTGTGGATCAATTACAGTTAGGCCGCTGACACATTAGTAACGTCG
GCAAGCACTTAGTCGTGTCGTAAGCCAGTGTGTCGTGTCTTAGACGACTGTGTGTGATTC
TCGAGCGATTTATACATCCGTGACAGCGCTTATAGTGTGCTGACAGACTGGTTGGTTATC
CAATGATCGACCTGGAGTCTAATATCTGACCACGCCTTGTAATCGTATGACACGCGCTTG
ACACGACTGAATCCAGCTTAAGAGCCCTGCAACGCGATATACAGGCGCTGCTACCGATAT
AAAAAAAAAAAAAAAAAAAAAAAA
>ERCC-00012 DQ883670 Ac03459877_a1 Ac03459973_a1
CGAGAGATGTTTGTAGGTGCGGAATGTGTGCGGTCTACCTTAGCTGTAGTGTGCGATGAA
CCTACACACAACGTGGTATAGTGGCCGATCTTAGAGTGATCCTATCACTCCTTACGCACC
AGAAGGGATCTGCATACCAGGCGGAGAACTTGGAAGGCGGCTAGATCACTGAATTGCGGG
AATCGGCATTTCGCATTCTTAGGATCTAAACCTTAGACCTCCGCGTGCGATTGCACCTGC
TTGGTACAGAGTTACAAGCCCCCCGCACTTTCTTTGCGGTCGTTAAGAGGGAAATCGCCC
AATTAGCAGAGTGTCAGGTGTTACGCGCGATTGAGCCGTCAGAAGAATCGATAGAGCCGC
GTCGGGACCTTGATGGTATCTCTGCCTCAGCTAACCTGCTAGGTCCGTCCCCTGGGGATG
ATCAGGACTGCGGATAGTAAATTGCGGGTTTGAAGCCGGACTTGCCGCCTAGGCAAAGCA
CAAAAACATCGGACATGTAGAAGTCTCATCGAACTCCTTTCCCGTTCATGCAGATACTTC
AACTGTGACTAGTGGGGTTCGGGAGCACCCGCACTACTTCATTCTTGGCGGTGGGCCACT
TTATGTGACTGTACATGGGACTTCTACTCATACCAATGTAAAGTATAGTTAACGCCCTGT
CCACTCTACTCAGGCGTAATCATCGCGGAAGGCTATCCACAGCCCATCAGCGGTCTACAT
GTCCCAGCAGATTCACCTGTCCTGCGGGTCCGCGTCACAGCCTATTCTGAGGCTCTAAAG
ACTATGCGAACCAGGTGTCCCAGTCGATCAGACGACGAAGTCGGGAAGGAAGCATGGATA
CCAAAAAGGCTTTATATACTGGGTTATCCTAGGGGATGTTTTTACCGGACTGGTCAGCCT
CGGTGCGCTCGGCCTAGGCGCTTACTGCATGGGGGCTGTGGGCAATTTGGTATTTCTCAG
GACTATGGACAAAAAAAAAAAAAAAAAAAAAAAA
>ERCC-00013 EF011062 Ac03459878_a1 Ac03459974_a1
ACCGAGCTCAGATGTGAAGGATCTTCTTGGAGGATTAAAAAAATGATTATCTGTAAAACC
CCACGTGAACTTGGTATCATGCGGGAAGCAGGGCGAATCGTGGCTTTAACTCATGAAGAG
TTAAAAAAGCACATTAAACCAGGAATCTCGACAAAAGAATTGGATCAAATTGCCGAACGT
TTTATTAAGAAGCAGGGTGCAATCCCATCTTTTAGGGGGTATAATGGGTTTCGCGGGAGC
ATTTGCGTATCAGTTAATGAAGAACTCGTTCACGGCATACCTGGCAGCAGGGTGCTGAAG
GACGGTGACATCATCAGTATTGATATCGGTGCTAAATTAAATGGTTATCATGGTGACTCT
GCATGGACATATCCGGTAGGAAACATCAGCGATGATGACAAAAAACTTCTGGAAGTGACA
GAGGAGTCTTTATATAAAGGCTTGCAGGAAGCAAAACCAGGTGAACGTTTGTCGAATATT
TCCCACGCAATACAAACGTATGTCGAAAATGAGCAGTTTTCAGTTGTTAGGGAGTATGTC
GGACATGGTGTTGGTCAAGACTTGCATGAGGACCCGCAAATTCCTCATTACGGTCCGCCC
AACAAAGGACCACGGCTTAAACCTGGCATGGTTCTCGCTATTGAACCTATGGTGAACGCT
GGCAGCCGCTACGTGAAAACATTGGCTGATAACTGGACGGTTGTAACGGTAGATGGGAAA
AAGTGTGCTCATTTTGAACATACGATTGCGATTACGGAAACGGTTTTTGAATACTGACGA
GAGTAAAAAAAAAAAAAAAAAAAAAAAA
>ERCC-00014 DQ875385 Ac03459879_a1 Ac03459975_a1
AAAAGAAGAAGGAAAGTAGAGGAGATCAAGATGTCAAACGAAACAATTAAATTAGTCATT
GCGGGACCGCGTGGAAGAATGGGGCAGGAAGCTGTTAAATTGGCAGAACGAACACCACAT
TTTGACCTTGTAGGGGCCATAGACCATACATACGATCAGCAAAAATTATCTGATGTGATG
CCTGTTGAGTCAGATGCTTTCATTTACACAGATATCCTTGCCTGTTTTACAGAAACACAA
CCGGATGTCTTGATTGATTTAACAACGCCCGAAATCGGAAAAGTACATACAAAAATTGCA
TTAGAGCACGTAGTCCGTCCAGTTGTCGGAACAACCGGTTTCTCAGAAGCTGATTTAAAA
GAGCTCACATCTTTAACAGAAGAAAAAGGGATCGGAGCCATCATCGCGCCAAATTTTGCG
CTCGGTGCGATACTGATGATGAAATTTTCAAAAATGGCTGCCAACTATTTTGAGGATGTT
GAGATTATTGAGCTTCATCATGACCAGAAGCTTGACGCACCAAGCGGAACTGCGCTTAAA
ACAGCGGAAATGATTTCAGAAGTCCGTAAAGAAAAGCAGCAAGGACATCCGGATGAAAAA
GAAATTCTCCCAGGAGCAAGAGGAGCGGAGCAAAACGGTATTCGCTTGCACAGCGTCCGT
CTTCCGGGACTGATCGCGCATCAGGAGGTCATGTTCGGCATGGATGGCCAAACGCTTCAG
ATACGCCATGATTCTTATAACCGTGCTTCTTTCATGTCAGGCGTTAAACTGTCAGTCGAA
CAAGTCATGAAGATTGATCAGCTTGTGTATGGTTTAGAAAATATCATTGATTAGACGGGG
GGATAAACAATGAAAATTGCTTTGATCGCGCATGACAAGAAAAAACAGGATATGGTTCAA
TTTACGACTGCCTATCGGGATATTTTAAAGAATCATGATCTATACGCAACCGGAACCACA
GGGTTGAAAATTCATGAGGCGACAGGTCTTCAAATTGAACGTTTTCAATCCGGCCCTTTA
GGGGGAGACCAGCAAATCGGTGCACTGATCGCTGCCAATGCACTCGATCTTGTCATTTTT
TTGCGCGACCCGCTGACCGCGCAGCCGCATGAACCGGATGTCTCGGCATTAATCCGTTTA
TGTGATGTGTATTCCATTCCGCTCGCCACAAATATGGGTACTGCGGAAATTCTTGTGCGC
ACACTTGATGAAGGTGTTTTCGAATTCCGTGACCTTCTTCGGGGAGAAGAGCCGAATGTA
TAATGCTGACGTTCTTGCTTTTGGCGCCCACAGTGATGATGTCGAGATCGGAATGGGCGG
CACAATAGCGAAGTTTGTCAAACAGGAAAAAAAAGTAATGATATGCGATTTGACAGAAGC
GGAACTCTCTTCTAACGGTACGGTCAGTTTGCGTAAAGAAGAAGCAGCTGAAGCAGCCCG
CATATTAGGCGCAGATAAAAGAATTCAGCTAACGCTTCCAGACCGCGGCCTAATAATGAG
TGATCAGGCAATTCGGTCAATTGTCACTGTCATCAGAATCTGTCGGCCAAAAGCGGTTTT
TATGCCGTATAAAAAGGATCGCCATCCGGATCACGGCAATGCGGCTGCACTGGTGGAAGA
AGCGATCTTTTCCGCCGGAATCCATAAATATAAAGACGAAAAAAGCCTTCCGGCGCATAA
AGTCAGCAAGGTTTACTATTATATGATAAATGGTTTTCATCAGCCGGATTTTGTTATTGA
TATCTCGGATACAATAGAGGCAAAGAAACAAAGCCTCAACGCCTACAAAAGCCAGTTTAT
CCCGTCAAAGGATTCCGTTTCTACTCCTCTGACGAATGGGTATATTGAAATCGTTGAAGC
GAGAGAAAAGCTTTACGGTAAAGAAGCGGGCGTGGAGTATGCCGAAGGTTTCTTTTCCAA
ACGGATGCTGAAGCTTGAAAAAAAAAAAAAAAAAAAA
>ERCC-00016 DQ883664 Ac03459880_a1 Ac03459976_a1
GTTGTAACGAATGTTAATTTAGGAGGCAAGAGTTTGTGGGCGCGGACTTGCAGCTCGTAA
CGCTCTAAAAGGGTTATGCCGCTGAGGCGGGACCATAGTCAGGAAGTTTGTCCGATCCGC
TCCAGTTGTCAAGAGTAGAGGATTTCGTGTTCGCCGATACTGCCGAAAACGTCATACCGA
AGCAATTCTGTCGTCACTCTGTATGTCCGTGCCCCACCTTCGAGTATGAGTTTTAAAGTT
CGTGCAGAGACATAGCTCGCGCACTCCCTGTGTGATGCCGGTCGGCCGACACATGCTTCA
ATGTGCCTTGAACTTGCATTCGAAAGAATGTCCTTATCTTGATCGGCCATTGTAATGCAA
CGCTCTCCTTTCATTGACACGAGGTTCGTAGATGGCTGTTACTCGCGGACGTTAAATAAA
ACTATCAGCGTCAGCGGATTAGGAGGCTTACGGGGGAACCTACAATTGTTCGCCGCATGG
TCCGAAGGCGCCATGTCCCTCAGCGGAGCGACAACAATTACTACTGGAGCTATTGTAAAT
ACGCAGCAACAAGCGTCCAGACATTTGCCGCTGACCTCCAGTCGCATGGACGGGGGAGAA
CAGCTGGAGCAATGCATCATTCGCTGAGGGACATCCAATCACGGAATCAAGGAAGAATTA
CCAATTTTACCTGTAACGAAACCAATTTATTACTGACGCAGAGTGAATCACATCTATAGC
GGTTACGACCCTCCAGAGTGATCCGACGGCGATGTGTCTTTGACCCCCGTGTGACTGGTG
TTCCTGTCGTATCCGCAACATGTTTACTCATCACTACGTTAAAAAAAAAAAAAAAAAAAA
AAAA
>ERCC-00017 DQ459420 Ac03459881_a1 Ac03459977_a1
GAGAACTGAAAGTGAGTCCCAACGAGAGAGGTGCATCTGTCCAGTGAGAGCTGACTGTCT
GCGACAACACTAGTCGGTCCAGGCATGGATTTCGCGACCTCACAACTTAAGGAGGCGGTA
AATCAGATGACAGCGCGACCCTGTAATGGGTGACCTGCTAGTGGAGGTGGCGCGGTGTCC
CAGATACAAGGATCTCGATGTAGTACCCTCACATAACTTTGCTCCCTGAAATAACATTCG
ATCACTCTAATGAATCCCTTAAGCCAGGAGCGTTAGTGTCAAACGCAACGCCCCGGGTTC
ATGATCCTGGATGGCTGGTCGAACCAGGGAGATGTCACTCTAATAGGTGCCAAATGTACC
GCAGAACCTCGTAGGCGTTCGCCCAATTGGACCCGAGGTATAATGTAGACGGGCACGCTG
ACTGGGCAAAAGATTACAATCCCAGTTACCATACAGTCGCCCGGTCAGGATCGGGGCATG
AAGGCAATATGTTGGCGCATCCCAGTCTTTCCGTAGAAACAGTGGCTAACGACGGAGATA
CTGCCGGGCAAGAAACCTTGACCAAGTATGCGCGCCTTGTGAGTCTCCATGGACTTGCTG
CACCTACAAATCCGGAAGGGCGCTTATAGTGCTTGCTAGCACTCCCTGGAATATCTTAAT
CCCGCCAGCTCATGGGACGGGAGGAATGTGTTAGACCATAAACAGAGGGCTGGCCAACAA
TCAGAGGGAAGTAAGCCCCGCAAAAGGATTCTGCGGGAACCGAATTACACAACGTAAGGA
CGTACCTGCTCCTACCCCCGAACCACTGTCAATACGATAATGCGCCCAAAACGAGGGATC
GAGACGGTCGGAGTGGCAGTCCAGCTTAAACAGGTGCTCGCCGAAACTAGCTGGCCAGGG
TGAGGCATGGATTCAAAGCCAATGACCGAAGAAAGTTCCGACATACAATTACTCGGCTTT
TGGCAATACCCAGGCGAGAGGTAAGCCCAAGCCATACCGGGAATGACCTGAGATCCACTT
AGTAAGTCTTACGAGATGATCCCGACCCAGGACTGGAGCTAGGCGGTTGCGCAAGTAACT
TCATCATGTATCGCTGGGGAATAATGTTCCTGGAAAAAAAAAAAAAAAAAAAAAAA
>ERCC-00019 DQ883651 Ac03459883_a1 Ac03459979_a1
CTTTAATGGTTGTACATACTTGACGGATTGCAGTGAGTGTATTCCCGTCCCATCGTATGG
GTAACCCATAGGGGCGTGTCATTCAGCACTTCGGATAGTGTTTGACCGCGTCGCTCCCAT
GTCGCCTTTCAGGAGAAATAGTACAGGCTGCTGGCTCATGTTTCCTTCTACGCTGCACTT
GCGGGCATAGAGGTCGGTTGCGATCTATATTCGGAGATAACTATTCACCCAGCGCCACTC
GAATATCCCCTCTTCTGAGCAAGAGGCCAATAAATGCTCAAAAACGAGCGATTGTCCAAC
GACATAAAGGGAGACTGTAAGGTCCTAGCGCTCTGTCTGTTAGTGAGAGCCCTAGGTAAA
CACGGTCGTTATCCCCTAGAGCGTGAAGCGGCTGTAGATATCTCTGAATCTTCGACCTTG
GTGTAGATGGGGCTAGGTCAAAAAGCGGTAGCGATTAGCACTTGTATACACTCTCCCCCT
ACTAAGTATGTAAGGCCTGACCGGAGATTTGTCCATGCTCACCAGGACCGATAGTTGGGC
CCCGGTAATCTTGCCGCCGTAGGGAGTACGAGCAGTGCACCGTTGAAACAAGCACAGGAG
GTATGAAGCATCAGACCTGAAAAAAAAAAAAAAAAAAAAAAAAA
>ERCC-00022 DQ855004 Ac03459884_a1 Ac03459980_a1
CCCGGGCCAATTGCCTCTATAACTAGAGCTGAGCCCACCATTAAAGCGATTTTTTCGCAC
TTAGCCGTAATAAATATAATGATCCCGCGGTGTAGTAATTCTACGGAATGCACGGAATGT
CATAAGCAGAAGGACGTGATGTGCAACCTACTCCCCTTTCCCAAGTAAATGTACGGGAAT
TATCGTTTCGTTACCGACAACCATGGGGCCACGTGGCCAGTTTGCCCCTATTAGGTGGAT
AGGCACTGAGTACAGAATATATAAAGCGTGACGGATGAAAACGCACCCATTGTCACCGAT
TGTGACTAGTTGACCCTATCACCCCTACTGTGTTCAGACGTCGTTCTACTAAAGGCCCGT
GCCGCCGGAAGCTCATTTAAAAAGAACTCGTAAGTAAGCCGGCGACATATCTAGCAAAAC
ATAGTCCCCCTTCTGCTCAGAGGTTATCCATAAGTGACTTACCAGATGGAGTGCCAAGGT
ACAGACCTCCCTCCCAACTGGTTCCTGCAGGACGTTGCTATATCACTTCTGGCCGTCCTT
ATGGGTTACCCCTCGCGAGTGCCATCGCATCGACTGACACACCTGCATTCTATTTTATGC
TCTACTGACGGCGACGAGTTTTTTGTAGCGTCGATCGCGGAGTTAAGGTCATTGGGGAAT
AGAACCATAGCGCTTGGGTTTGTGACTTTCTCCCTAGATACGCGTTTGCTGACTGCGCTA
CATGGATAAAAAAAAAAAAAAAAAAAAAAAA
>ERCC-00024 DQ854993 Ac03459886_a1 Ac03459982_a1
ACGGAGGAGCTTTGGCATACTAGGCTAGCGAATCTGCAACTAACGCAAGTTACATCCTAG
CTAGCGAAGGGCGTCCCAATTTTCGCTAACCCGACGCGACGCATAAAAAGCGAGAATAAC
GCCTAAGGGATGTACAATGGATGTTGATTATGCCTTCGGGAATGAGGGATGATTTGCGAA
AAACAAGTCAATACCTAACCAAATCCGCTAATGGACACCCGTAATCGTGCCCAAGTTTAA
CTGGTCGGTAGGTGGCAGGCAAAGCGCTAGTATCCCTAGGCGCGACACTATAAGTTTACA
ACTGCGAGAATTGACACTATGAGCGCGCATACTGGGGCCAGAATAGGCAATACCATGTGC
GTCCCTGTGTGAACAGCTCGCGGCCATCAGAAGTTGGGATTGACGCATGATCTTGATCGA
GCATACGGCTTCCACCAACCCATAGTACTTGGTAACTATAGCAATCAAGCACGCGTGAGC
ACAACGCTATCCAAATTACTACATTAACTGGAAAAAAAAAAAAAAAAAAAAAAAAA
>ERCC-00025 DQ883689 Ac03459887_a1 Ac03459983_a1
GGGGTCCATTATAGTGCAGGCGTGGTAAAGTAGCATTAGAACCCTACTACTTAGCCCGCG
CAACTCGTCCTATTAAAAGTCGGAAGGATTAGGGAAGTTAACCTCCGTTAGGGCCTCATT
GGCGCGCCTCCACGTATCTGTATTCCCGTGTCCCGACTGGCTAATAAGAGATATGGTGCA
GCGTGAACGCGGACCGAACTCCGGTGTGCGCCGGTTCATGTTACTCGAAAAATAGACCCT
ACTTGCGCCATGTCATCTTTCACTACGGGGTAGTCTCTCGGCCAGGCTTTGAATCGCCTC
ATCCGCTTCTCAATGGTTCTGTCCTGACCTCTGGAGTTAATCTTCGTCTCATAGAGTAAC
CAGGCGACGCACCACGCCTAGTTGGTACCACCACTAGAAGCCCGGTTCGCTGGCTCAGTG
CTAATATTCTGGAGGTCAGCCGACAGGTCACATGAGCCTACTCGTCTCGTCAAACACCCG
CCTAGCCATGATTAACAAATACAGTGATTAAGTGTGTTTTGACCCTAGTGTTAGGTCGCT
GGTACTTAGCAAGGGGAGTTGCATATGTGGTCTCTGTTTCGGGTTATATCTATCATTTAC
TTGACACCCTATTGGTTTATCACAGTCCTTCCACACGACCATACGCGTTGTAAGAATACC
CTCTAGCGTTGGAGAGAATAAGTTCGATGTTCAATTCACAAAACCGAGCAAAGGCTTGTC
GACAGCTTCTACTAGTATTCACTACCAAAACGCGTACCGACTTTAGGGCGGTAGAGAGAA
TTGCCATTGCCACGAGGTTCTCCAGAATACAGGGTCCAGGCGGCCCCCAGCATCGGAGTG
CCTGAACTGGCGGGGATGCCCAAGATTGTAGAGGGCCTAACGAGTTTGATACGCCCGGGA
CTACGGGGCATTGTCTGCCGCGTCTGTTTCAGGTAAACGATCAACCGGAGACCAGGTTAT
TCCCATGTCGGTCCCCAGGCTTATACTGCGGAGATAGGCTGATGATGGTAGGTGCCTTGC
TCTAGCAAAAACGCGCACAGCTTATGAGCATAGCGGCTGGGCGTAGGTCAGAGAGGGTAT
GTAAGATCTCTCCTCTATCGGTGTGCGTCTACTCTGCCCCCTTCGACACAAATGTACATC
GCGGGAAACGGATACGCCTTACGCCCCAAGGTTTAGCGTATCAAAAAATGCAACGATTCC
GATGTCGAACCTTGGATAGGAGCGACCGATTACGTGTTAATTGGCCCTGTACCTTTCTGG
TCCGTTGATTATCACTCATCCCCAGGTTGTTATGGTCTACCGTGGAAGCCTCGTCAATGA
ATACTTTGAGCGCGATTGAAGTGCTCCGCTACATCGCGGCTATCATTAAAAATTCCCCTT
TAACAAAGGTTGTGGACGTCAACGGCCCTGCAGTAGCGTTCCTTGGACCCGGTTCGAGTA
CCCAGAGCAGACTACGTATATATCCAAGTGGTTATGTCCGACGGCATTTTGCCAGGTTAG
TATCTTCGGCAATGAGTTGCGTCTACGGCTAATCGAGAGCACTTGTCAGTACGCGCAATT
ACTACATGGAGTGTATTCGTTTTGAGCGCTGATACAGTTCTCCTATCAAGGTCGCAAAAG
GTTGTCTAGAAAAGGGCCGTGCGCGCAGTCTACTGCTACCGGCGACTTTACGACGAAGTT
AGGCATCAGACGACCACATGACGGAGAATTACGTACGCCACTTCAGACGTTCTGCCTGCG
TGCTCTGCAATATAGGCGTAGCAACGAAGCTCGGTCGTGAACTGCTATAGGAATAGCCTG
ATACGAGCGCACAACAAGAACGAACCAGCGAAACTACCCAGATAACATCGCTCCCCGGCA
TTACTCTGACGGGGGTTGTCACTAGGCTGGTGGGTCCTTTCGCCTCTCATGTCAATTCCC
TTTGTTGGGCTGCTTGGAAGTACTGATACTAGAGTAGCCTAGTAATACCTAAAAAAAAAA
AAAAAAAAAAAAAA
>ERCC-00028 DQ459419 Ac03459888_a1 Ac03459984_a1
AAGAAAGTATTCCATTCCGGCTCATGGTCCCGGCTAGACCTGCAAGATCGAAGGTACTCA
ATGACACCAGTGACTGAGCGGTCAGCCCGGAAATAGCCAGAAATGTTACCATCCCCGCAT
GTTACACAAACGTCGGGCTGACGGAACCCATGAGAACCTATGGTGAATAGACAGTAAACG
AGCGCAAAGGCGTGCTGCCAAGGGCTCCCACCGAATGTAGAACTGATCTGATTTCCGTGA
CAGGGAAACGCAATGCGAGGTTCCGCAAGTCCACCTATAATCTGTGACCGCTCGTAGAAC
ATGGTTAGGGCCTGATTCAGTTAAATCAAGCCACCTCTGACAGAACGACGAGTCAGTGGA
ATCGACTTCACACCTCAGAGTCCACTCACGTGCTGTAAGTCAAAACCCAGTGAACTTCTC
AACCGTGTAGCGCTCCTAGAACATTCAGGCGCCACTGAGGGGCATATGGATGAAGCGTGA
TACGAATTACCTCCAACGAATGCCAGCTGGGAGGAGGATAGGGACTATGTCTTCGTCAAT
GCTCCCGTCAAATGCCTTTCTAAATACCTTTTCGACCTCTCTGTGTGGAATGGGGTCTAG
AACCAAGGACTAAAGCGGTGCACGAGGCCCTTTGGATATGTCCTTCTTGGGAGGGCCCAC
AGCCAAAGCCACCCATCACAGCTGGAATCTAATCTTGTGACCCAGTATTAACCGTGAGAT
CTACACAACCGACAAGCGCTAGCTTCCTCCCCGGTCAAGTAGTAATGCCGGGATGACTTT
GCGTGTCCTATAGCGATCGAGCCCTCGAATTCACGTCGTCAAAGTGGAATGATCAGATTA
AAGGGCTGTCGGGAGGGATGTGTAGGCCACTAACACCCCTCTGCACGAACTATAGATACG
TCTTTCATCGGTACGCTCGAAAGCGCAGGTGGCTCCCAAATCGTGGGGAGTTAATCGAGC
TGCGGATTGGTCCCCACGCCTTACGGCAGCGAACATAATCCCGCTGATGTGAAGTCGATC
TACAAGGTAAACAACGGGGAATATAATTCAGTTGAACCGGTGTGGAGCCTGCACTTGGAA
CGCTGCATAAGGGACCCAACAGCCCCAAAAAAAAAAAAAAAAAAAAAAAA
>ERCC-00031 DQ459431 Ac03459889_a1 Ac03459985_a1
GGGAGAAAAGCTTCTTGCCTAGTTACAGCACGAAGATTGGGACCCATCGATCAGCGCCTC
CGTGCAATGGCGCCTTGGTACACTCTCTAAAATGCAGTCGGTAGCGGGGCATGTAGTTAC
TGCGGTGATATTAAGCTAGTGAGTAACCTTATATCGAACTGTCTACCAAATTGATGTATC
TACATTAGCCGTACGATGAGACAATGAACCGTGTCTACGCTCGGGAGCATTACCCCTATC
ATGAGCCTACAAGCACCTGACTAGACCAGGAGACAACTTGAGCGAGACACTAGCGAGAGG
TGCCGATATAAGGTACATTGTTGCGGATGTCAACATCGCATTTTTATCCCCTGGCGGGAT
GCAACTAACACCAGTAATGTCGTTCTCCACGACCCCCTACCCGAAAACTTACTCGTATGA
GTACTTTCGCGACGACTCGGCTGTGTAGTTTCCAAGCAGGCCCCTGGCTAGACCCATTTG
TACCACGCGGAGGATCATCGGAATCCATAATCGGCCACAAACTAGCCGGCTGGAAACCTT
GTGATATCATGAACGAGGAGTAAGAGCTGGTTAGTGAATCACCTTGAGGGCGAGGAACAC
AACAATTCTGCGGGTTAGCAGGAAGGTTAGGGAACTCGCTCATAGCATATTAGTACCGCT
ATCTCCTTTCCTTGGCGCGACATCTCCCAAAGTTAGGCTGATTCTGCCGCCTGTGATCGC
TATCCTTATTTGTGGCAGAATATGTCGATGCAAAAAACCTTAATTCGTGCTTCATACATC
ATCCCCGAGAACTCCACGGCTCCACTCCCGCTTATCACGCGTGGGTGCTAAATGATACGA
AGTGTGGCAGTCTATGTTAACTTGGAGCATCATATTTATTTCTGTTCACGGATGAAGGCC
TATATCAATGATCATTAAAGACATTCCGTCATCGGCTACATGCAAAGAGGCTTTTCCACC
CTGTTTCGGTGATTCAGGTGTCGAGCGACCATTATCTGTCGGCTCATCACCGAACCGGCC
GTGATAGAGTCTTCGCATCAGGTTACACCATGTCGACTGATAGTAACTGTGGTTCGAGTT
ATGCGTGTTGACACACCGTTGAGGCGCCCTATTTAAAAAAAAAAAAAAAAAAAAAAAA
>ERCC-00033 DQ516796 Ac03459890_a1 Ac03459986_a1
GCACGCCCTATTTAACTGGAAACCTTCCAAGATTCGGAGAGCATATAAGTTGGGCCGAAA
GCTCAGCTGTGAGCTTTGCAAACTCTGTCTTAGGAGCTAAGACAAATAGAGAAGGTGGGC
CATCAGCATTAGCAGCTGCAATTATTGGAAAAACACCATATTATGGATATCACTTAGATG
AAAATAGAAAGACAACACATATCATTGAGTTAGATGGACAATTAATCTCTAACTTTAAAT
ATGGAGAGAGTTTTTATGGAGCTTTAGGTTACTTAGTTGGGAAGATTGTTAAGAATGGCA
TTCCATATTTTGAAAATCTATATAAATTAAATCCAAATAACGATAATTTAAAATCCTTGG
GAGCTGCAATGGCTGCAAGTGGTGGTATCGCCTTATATCACGCAAAAAACTTGACAGCTG
AATGCAGAGTTAAAGAAGTTGTTAATGATAAAATTGAAAAGATATCTATTGGAGTTGAGG
AGATAAAGGAAGCTTATGAAAAATTAAATACAACAAATGAAGAGCCAGATTTAATTTGTA
TTGGTTGCCCTCACTGCAGTTTAATGGAAATTAAAAAAATTGCTGAACTTTTAAAAAATA
AAAAATTGAATGCTGATTTATGGGTTTGCTGCTCTCTTCATATTAAAGCAATAGCAGATA
GAATGGGATATACAAAGATTATTGAAAAAGCTGGTGGAAAGGTAGTTAAAGACACCTGTA
TGGTTGTTTCTCCAATTGAGGATTTAGGTTGTAAAAGAGTTGCAACAAACTCTGGAAAAG
CTGCTGTTTATCTACCAAGCTTTTGTAAGAGTGAAGTAATTTTTGGAGATATTGAGGAAT
TGTTAAAAGGGAGATAATGCTGAATCCAATAATCTTATTTTTGGCTATTATTTTTGATAG
AATCATTGGGGAGTTGCCAGAGAGTATTCATCCAACGGTTTGGATAGGGAAGTTGATAGC
TTTTTTAGAGAACATATTTAAATCTACAAATTGCAAAAATAAATATAGAGATTTTTTGTT
TGGCTCACTAGCAACGTTTATTACTCTATTAGTTGTGGGAGTTATAGCTTTTTTTGTTGA
TAAATGCATAATGCTGTTACCATCTCCTTTAAACTATATTATCTATGGTTTTTTGTTATC
AACAACTATTGGCTACAAATCATTATTCGAATTCTGCAAAAAGCCGATTGAATATATAAA
AAATGGTGATTTAGAGGGAGCAAGGAAAGCTGTTCAGCATATAGTTAGCAGAGATGCCTC
AAAGTTGGATAAAGAGCATGTATTATCGGCTGCAGTAGAGAGCTTATCCGAGAACATAAC
AGACAGTATAATTGGAGCTTTATTCTATGCTATATTTTTTGGTTTGCCTGGAGCCTTTGT
TTATAGGGCGATAAATACATTAGATGCAATGATTGGTTATAAAAATGAGAAATATCTATG
GTATGGGAAGTTAGCAGCAAGGTTGGATGATATTGCCAATTTTATTCCTTCAAGAATAGC
AGGGATTTTGCTAATAATTACTGCCCCATTTTATAAAGGAGATGTTAAAAAGGCAATATA
TGGGTTTTTAAAAGAAGCTAATAAGGTTCCATCACCAAACTCTGGTTATACAATGGCTAC
ATTGGCAAATGCATTAAATATAACTTTGGAGAAGATAGGATATTATAAACTTGGTAGTGG
GAAAATAGATGTTGAAAAATCTTTAAACGCTTTTAAGGCAGTTGATTATACAGTCGTTGT
GTTTTTAATTATTTATACCTTAATTTGGTGGATAACATGATAAGTAAAGCTTATTACACT
ACAGAGATTCCAGAGGATAGATTTGAAGCTCTGAGTTGTATTAAAGATAGTCAAAAACCT
CTTAAAATTATATTACTTGGAGGAGTTGATAGTGGTAAAACAACATTAGCTACTTTTTTG
GCAAATGAGCTTTTAAACTTAGGATTTAAAGTTGCTATAGTCGATAGTGATGTAGGGCAG
AAGAGCATTTTACCTCCAGCAAAAAAAAAAAAAAAAAAAAAA
>ERCC-00034 DQ855001 Ac03459891_a1 Ac03459987_a1
GGTATTACCCAGCACTCGTATGGCGCCCCATCGTTGTATCAGCAGGAGCATATGTTGCTC
TTGATTGTATCACTTCGCGAGAAAGACCCCTTGAATACACGAGCTGCCGTCCGGATAACG
ATGTAATAGCCTATGGAGGGGAAGTAGTCATGTCTGCGGACTATTGGTAAGAGCACCGCC
TCGTCGTACGTGGACACGAAGCTGTTCGGCCGCACGCAAGTACCTCCCACTTAGAAAGCG
AATAACCCAACGACCGTGTTCAACCCTGGCCGTCTCTCAACCAGGTATGCAATCAACGAC
ATTGGCCCAGATGTAGGGCCGTCTTGGTGGATTGAAACTCGGATCGATCACGTATGGTCT
AGACCTTATACAACACCTGTGCGTGCGTCTGCGTCTGGCGATGGTGGGTAGCGGTCCGGA
CCACGATCGTACTGTAGGCGGCCCAAATGCGGATCTTTAGGTTGACCGATTGTACATCTC
GCCATAGCCCTTTTCGTCACAACCTTTATAAAAGGGGTCAGGCCACTGTGTGAATCAGAT
GGCAAGCCCGTATCCGTATAGAAACATACGTTTCTCTGGCCACGACCAATAATTATGCAC
TGTTGGCTCGGAAGCGGGTCTACGGAGAACATTAGATATCGACCTAATATCCTGATAGCT
AGCTTTCCCGAGGATAGGCGAGGATGGGCGTGCTAGACACAGGAGCATTGCATCACATGA
ATAAAGGGCTACGTACGCAGCGGCGTTAAGACAGACTTAGACTGATCACTATGAAATGAT
AGACACCATGTCGCAATTTGCTCCCTCACTCATATCGTTGTATCATAAAGTTGATCCTAA
TCACAAACCGAGTAACGAGCCAGACTAATCCGGAACATTCGTAAGCGATAGTGGTTGGCT
CCTCCCGGTCGCCGAACTGATATCATAGCTAAGTATGCTGGCCTCGGTTAACCGCGAAGG
CATATACAATGGATTCGCTGTCCGCGTAGCAATATAAAAAAAAAAAAAAAAAAAAAAAA

>ERCC-00035 DQ459413 Ac03459892_a1 Ac03459988_a1
GGGAGAGGTATCGTAAAGGTGAATCCTGTGGCTGTAGGAAGCAGTTCATATGACCAACGG
GCGCCCTAGGGTATACTCCAGAATCGAATGTTACCAGAAAATAGGGGAACTGGTCGCTCC
TAGGTAAGGTTGCCTGTCCCCGCACTGTACGAAGGTCCGGTCAACGGAAGCAGGCACACG
CGCTATCTGAGTCCAAATACTTGATCCGGCCGGAAAATTAGAGGTGACGGCTTCCCACTA
CTGATCTCACTGACGTGCAATCATCCTGTGTCCGGAGCAATGACAGTGTCCAGTCTGTTA
TGGACGAGCTGGACGATTCACAGATAAGGACAGTCGCCCGGATACCGCAAACTAAATCTT
GCCTGCCTCCGAGGGTGTGTGAAGGATAACTGTCGCCCTTAAGTAAAGATCTACCATTCG
CCGGGGCAACGCGGCTCTCTGATGCTACGACCAAAGTGGTTGACATTACGCCAGTAATGG
ACTAAGGTTGAATTTGAGCGGATGGGCTCAACTGCGTCGTAACCGGTAGATACAGGGCAT
ACGAGCCTCCCTATTTAACGGCATCATCCCGCGTAGTGCTGGTCAACCGACTGTCTATTG
AAGTCAGGTTTCGGCTACATCAGCTGGAACGTTCCCGTAGCTACTATAATCAGGCAATCT
GTCCCGAAGAGCCCACACCCTGACTTGGCCGTAAGGGAGCCCTAAATCAGTTAAATACGG
GGAAGGAGTCTCGCCCTCCGGGTGATCCATCTTATTTACCAAAGAACATGTCCACGCCTG
TGGGCTCTGAAGATGGGCGACACATGTCTACCCTGGCATAACGCCCAGCTTGATAAGAGT
GAAACGACCCATCTGACACAGGCCGGCATAGAAGACCAGCGCAATGCGAGGGCCACACAT
AGGAGTGTGAAAATCTACATCAACATACTTCGGCCGTGGCTGAACGAGGGAGTGCTTGTA
CAATCCCGTTGTTTGGTGTGGCAGATTCCGGGAAATGAGCAAACGCTTCTCCCATGAACA
CACTCACAGCCATAAGTCCTACCTTGCTAACATCGCCCCGAATGCAGAGCCACCTACTGG
GGTTGTCTGAGAACACTCCATGGGTCAAAAAAAAAAAAAAAAAAAAAAAA
>ERCC-00039 DQ883656 Ac03459893_a1 Ac03459989_a1
GAGCATGGCCTAACTGAATGCGCCTGCAGTATCTTTCTTAGTATATCAAGATCCGTAATA
TAACGGTTTGCGCGACTACGGTTACCGTCTTTATAAGTGAACAAAACCGGCTACCAGCAT
GTCGTATTTCGCCACCCATATAAACCCCACTTCGTCCTCAAGGAATCCAAAAGTCGGACG
GCGTGGCTTGTCATCTTCGTCAGAAGGTTCGAAACCAGTAAAAAGACGCGATAGATAGGC
CTAAGTGGGCCTCCCCTTTGCCAAAATCACGACGAAGTGACTAGTGCAGGCGTCGTATAC
TTACTCCTCATGTTCAGCCCACGCTGCATTGGTAGGCTGTTAGAAGCCGTGACCGAACAG
GGTATGATGACCTCGCCATGGGCACCCTTGTATTCTCGGGGGCGGATGTAGAAATCAAAG
CTGTTTACTAACCATGTACTGTCCTAAGAGATTGGCTGTGACCGGTCCCGGACACTGCGT
CAACGCAGGTCGCTCACGATCGGCGTGCGCATTTTCGTGAATCATGTATAGTGGTTCTCG
TTAGATACACATGTAAGCTGAATGGGGCCCTACCCAACCGGTTGGGTCTATAAGGCAGAT
GTGCGACGCACCTATTGGTAGGCCAATCTTATGGTTTGCCTCTTGTACTGAGGGTACCGC
AGAGGTCCACTGGTTAGCTCACACTATGATCTAGGAGCAGTTGGGCGGTAAACGGCAAAA
AAAAAAAAAAAAAAAAAAAA
>ERCC-00040 DQ883661 Ac03459894_a1 Ac03459990_a1
AACTACGATCCCATGAGAACACCTGTAGATACTCAGGTCTCCGCGGACCTACGCCGCGGA
CGATGATAAAGTCCGAGAAACCACCGGATTGCCCCAACAGACGGCCTAGCCCATCGAACT
AGGGAAATGAACTATATCGTAACCAAGCCGGGTAGCTGCGGTGGTGCTAGACTAGATGTT
AGCGTTCAGTCGAGCTGTTACGTGTAACGCCATTGAGACCCTTACCCTTTACCGGTCGGC
GGATACGTCCAGCTTCGTCACTGCGTTCGAGCCTTCTACACGATCCAAGTTACCAGCGCA
GTTTAAGGTACGTCGCTTCGACCAGAACGAGAGTTCGCAGCAAGGGGGAGGAGTTGGATT
CTTAGGGAATGAGGCTGAACCTAACTCCTCGCTACATTCCTATTGTTTTCCCGATCGGCT
TCATCGGGACGCCGGAGACCGCACCTTTGCCCGTTTAAGCTCGGACGGGATGCCACGGTT
CTGTTCCACAACCCGGTCGGAGCACACCCTCTCTATGCTGCGTCTATGCCTTCCGGGTGG
TTGAGGTGAGCCATGTGGTCTTAGAATCCGGTTGTATTAGACAGTATTGTGCTTGACGTC
GTGGTATCGGGTGGTTGTGAAGGATACAGATATTCTATGGGCAGCGATGGGGCTTCCTCA
GTCCGTCTACGGCCCACCAGACAAACAACTCGGGATACAAATTGAGCACCCGCGGACCGG
AAAAAAAAAAAAAAAAAAAAAAAA
>ERCC-00041 EF011069 Ac03459895_a1 Ac03459991_a1
CCGAGCTCAAGATGCGTTAATTATGTGGGTGACGATAAATGAGTGAGCAAAAAGACATGT
ACGTATTAGGAATTGAAACAAGCTGTGATGAGACTGCTGCAGCTATTGTGAAAAGCGGGA
AAGAGATCATTTCAAACGTAGTAGCCTCTCAAATTGAAAGCCATAAGCGCTTCGGAGGCG
TTGTTCCGGAAATTGCTTCAAGACATCATGTTGAACAAATCACTTTGGTTATAGAAGAGG
CGTTTCGCAAAGCTGGCATGACGTATAGTGATATTGATGCGATTGCAGTAACAGAAGGTC
CGGGACTGGTGGGAGCGCTTCTTATCGGAGTGAATGCCGCTAAAGCATTGAGCTTTGCAT
ATAACATTCCGTTAGTAGGCGTTCATCATATAGCCGGTCATATATACGCGAACCGTCTTG
TAGAAGACATCGTGTTCCCGGCACTGGCATTGGTCGTTTCAGGAGGCCATACAGAACTGG
TTTATATGAAGGAACATGGATCATTTGAAGTCATTGGGGAAACCCTTGATGATGCGGCAG
GAGAAGCCTACGACAAAGTGGCGCGGACGATGGGATTGCCATATCCGGGTGGACCGCAAA
TTGACAAGCTAGCTGAAAAAGGGAATGACAATATTCCGCTTCCTCGCGCATGGCTTGAAG
AAGGCTCTTACAACTTCAGCTTTAGCGGATTGAAGTCTGCGGTGATCAATACGCTTCATA
ATGCATCCCAAAAAGGGCAAGAGATTGCTCCGGAAGATTTGTCTGCCAGTTTCCAAAATA
GTGTGATCGATGTCTTGGTAACCAAAACGGCGCGCGCGGCAAAGGAATATGATGTCAAAC
AGGTCCTTTTAGCCGGAGGAGTAGCTGCAAACAGAGGCCTCAGAGCTGCATTAGAAAAGG
AATTTGCCCAGCATGAAGGGATTACGCTTGTCATTCCTCCATTAGCTTTATGCACGGATA
ATGCTGCGATGATTGCTGCTGCTGGTACAATTGCTTTTGAAAAAGGAATTCGCGGTGCAT
ATGATATGAATGGCCAGCCCGGCCTTGAATTGACTTCTTATCAAAGTCTCACGAGATAAT
AGCGTGAGACTCCCGGGTACAAAAAAAAAAAAAAAAAAAAAA
>ERCC-00042 DQ516783 Ac03459896_a1 Ac03459992_a1
ACCAACTCTGGCCTTTGTGTTGCTATTCCCCAAGCACACAATCCAGTATAACATCTTCCA
CAAACTCTACAGCCAAGAGCAACCATTGCAGCAGTTCCAATATAGACAGCATCTGCTCCT
AAAGCTATAGCCTTAAATACATCTGCTGAACATCTGATTCCTCCACTTGCTATGATGCTA
ATTTCGTTTCTCAAACCTTCCTCTCTCAATCTTTGATCTACTGCGGCAATAGCCATTTCT
ATTGGGATTCCAACATGGTCTCTGAATACCTTTGGTGCTGCCCCTGTCCCTCCTTTATAT
CCATCTATAACAACTGCGTCAGCATCACTTGTTGCTATTCCAACAGCAATAGCTGGAGCA
TTATGGACAGCTGCAATTTTAACAAACACTGGCTTTTTCCATCTTGTTGCTTCTTTCAAA
CTTCTAACTAATTGAGCTAAATCCTCAATTGAGTAAATGTCATGGTGAGGAGCTGGTGAG
ATAGCATCACTTCCCTCAGGAATCATTCTTGTTGCTGAAATTTCTGCTGTAACCTTCTCT
CCAGGTAAGTGCCCTCCAATTCCAGGCTTAGCTCCCTGCCCTATTTTAATCTCTATTGCA
GAACCTTTCATAAGATACTCTTCATTAACTCCAAATCTTCCACTTGCAACTTGGGTAATT
ATGTGGTCTGCATAAGGGTAGAGAGCTTTTGGCAATCCTCCTTCACCAGTTCCCATGAAT
GTTCCACATTCTTTAACTGCCTTAGCAAATGATAGGTGAGCGTTTAAAGACAAAGCTCCA
TAAGACATATGGGCAATCATTATTGGGGTATCTAACTTTAAGTTTGGAGCTATTTTTGTT
TTTAACTTAGCTTTTTTAATCTTCTTGCCATCAATCTCTTCTTCAACAAATTCAAACTCT
AACTGCTTTGGTTTTTTACCAATGTAAGTTCTTAATTCCATTGGCTCTCTCAATGGGTCG
ATGGATGGGTTTGTAACTTGCATGCATCTAAAACAATCTAAAAAAAAAAAAAAAAAAAAA
AAA
>ERCC-00043 DQ516787 Ac03459897_a1 Ac03459993_a1
AATACCTTTACAAATGCTTTAACAAGAGGAAATTGTGTTTTTGCCAATTTAAGACCTAAT
TTAATAGTTAAACCATTAACCTTAGTTGTTCCAAGGCATAATATAGAGAGTGAGATACAG
GATGAGCTATTTCAGGGAGTTATTCAGTATGCAGTTGCCAAGGCAGTTGCTGATTTAGAT
TTAGATGAAGATTTAAAGGTTGTTGTCTCTGTTAATGTCCCAGAGGTTCCAATAACCAAT
TTAAATAAAAGAAAACTCTTCCAATACTTCTATGCCTCAGCAAAGTTAGCTATAAACAGA
GCTTTAAATGAATATCCTTCAAAAGAGAAGGTAAAGAAAGAGAAATATAGAGCTTTGCAT
CCATTAGTTGGATTTAGGGATGTTAGATTGGAGTATCCTCCATATCTACAAATTGCTTTG
GATGTCCCAACTATGGAGAATTTGGAATTTTTGTTACAAACAATTCCAAATAGCGACCAC
ATCATCTTAGAGGCTGGAACACCACTAATTAAAAAGTTTGGTTTAGAGGTTATTGAAATA
ATGAGAGAATATTTTGATGGCTTTATTGTTGCTGATTTAAAAACCTTAGACACTGGAAGG
GTTGAGGTAAGATTGGCATTTGAAGCAACAGCTAATGCAGTGGCAATAAGTGGAGTAGCA
CCAAAATCAACAATAATTAAAGCTATCCACGAATGTCAAAAATGTGGTTTAATCAGCTAT
TTGGATATGATGAACGTCTCTGAACCTCAAAAATTATATGATTCATTAAAATTAAAGCCA
GATGTTGTTATCTTGCATAGAGGGATTGATGAGGAGACATTTGGAATTAAAAAGGAATGG
AAATTTAAGGAAAACTGCTTATTAGCAATTGCTGGAGGAGTTGGTGTGGAGAATGTTGAA
GAGCTTTTAAAAGAATATCAAATATTAATCGTTGGTAGAGCAATTACAAAATCAAAAGAC
CCAGGAAGAGTAATTAGGATTTTATAAACAAGATGGGTTAAAAAAAAAAAAAAAAAAAAA
AAA
>ERCC-00044 DQ459424 Ac03459898_a1 Ac03459994_a1
AGATAGTGACTAGGGTAAATGCCAAGCCGTCTTATAAAAGCGGTAGCGAGAGATCTTAGA
ACTCCCGGCGAACGCCCCAACTTATGCGATGTCCAGCCCCAAACGGTTGATTAGATCGGT
AGCTCCCGAACTAAGAGACCCTAAACGCTATCCGTGGACTGTGTAGGTAGGCCGTCGTCC
TAAGTGGCCTCGTGAACTAACGCCTGCTGCTATGTCCCAATGAAGGGTACATGCCCTCTT
CCCGTACTACGCCGATACAAAGTCCCGAACGAGCTTACGAAATATAGCGCTTAACCATGG
GGCCACCATAGGTGCCTGGTACAGACGTGTCAGACGAGCCCTCGGCTAGCTCATAATTGC
GGCCGTTCATATAAACCTCAGCGTCTGGTCATGTCTGTACCACAACGCTCCCGGTTCTTC
GACGCTCAGTTCGGTACCCAAGATAGCGGACTCTCAAAGAACGATTCAGTAGTCGCCGTA
CCCATGTAGGCCTTAAGAGGTCTAATTAGCTCTAGGAAACACAACCCCGGGATTTGGGAT
ACGCCACCAACACGAATCCAGCCGCATCGCACGCGTCGAAGTCCTCCGTGCTTGTGTGAG
TCGACACATAGGATCGGGCACGGAGAGATCGGCGGTTGAAGTATGGAGCGTAGGTCTCGA
TCTCGTACAAAACGACTATGACCATTGGGCGTTGTACTCATTATCGTTACGATTTTACGG
TGGCAAACGAAGCTACCAAGTAGATGCCGACGTCGAGTGGATCCACGCAGTCCGAGACAG
CGCACACTCGCTGTAGAGGGTTTCAATCCGACTAAGACGGCGGGATCTACTACTTCTGCG
AGTTTAGATTAACTGTATCTCCCGAATGCGCGTTCTAAAACCCTGACGTGATGGGACGGG
TGAAGCACCGGGTTTTCGCCGGTTAGGTAAGGTAAAAATATGACCTTACCCTACGTTGAT
TGTGGTCATTACAGCAAGAGGTGGGTTATAACGCAATCTATGTTCGCATGCTATGTTATT
TGACCCCTGCGGTAAGATTATTCACTCGTCATGGATAACCGGATAATCCCGTATAACCTG
TGGGTATTATAGGCGACAATTCGAAAAAGGGCGAATTCAGGCCTGAATTCTGCAGAAAAA
AAAAAAAAAAAAAAAA
>ERCC-00046 DQ516748 Ac03459899_a1 Ac03459995_a1
ATCTCCTCTAACTTTGGAGAGGTAGGAATGGGAGTATTTGCACTTGTGGTAACGGTATTT
GCATTATTGATGGTTTTTACTATGTTGGGTATGCTGTTCGATTTCTTAAAGGACTGAATA
TTCGGTGGCAGTATGGGATTTCTAAAAATAATGTTAAGAATTTTTGCTGGTTTTTTGCGA
CGTTGGTGTTGTATTCTATAGCTCCATTATGGCCGTTATATGGAATCATTGGAGTGCCAG
TAATTCTACCACGCCTTATATTTAAAGACAAAAAGAAGTGTCTAACAACAACATCCACAC
TACTACTCCTTGTCATATTTCTTCCTGAATTGCTGATTCTTATTGGATTTCTGATATTTC
CTATTGTTATGGGCTATTACATCTCTAAGGAATTGGTGAAGTAAAATGGTGAAGCTTATG
AATTTGTGGAGTGAGAGGATTAAAGATAGGGAAGTTGTTGAAGTTATTGGCTGTGAGAGA
GTGCCATTGATGAAACGTAAAAAAAAAAAAAAAAAAAAAAAA
>ERCC-00048 DQ883671 Ac03459900_a1 Ac03459996_a1
TCTGTAAATCCCGTAAACGAGTAGTACGAATCCGGACTTGAATACACGCGTCAATCCCTT
TTATATCCTAGAATGGACCGTGTGGACGGCAACTCAGAGATAACGCATATCTATGTGCTC
GCTTGCCCATCAAAGAAGAGACGGCGACCAAACGGACGACATATAGTGACATGGTCAACC
CGTACGCCTGCTTCGTAAGCCGACGGTCCTTTGAAGAGGCTGGCGAATCATGTCGTTTGT
GCTTACTATTACATGCTAGCTTGGTTGGGGCATCTCGGGACAACGTCTATGTACAATAAA
CACAAAGCCGCGTAGTTATCTTCCGCGAGTTCCGCCCAATACATTGGCGGTGACTTGAGA
CCGCTAAAATGCACATAGAAGCCTCAAACATGGTAAGACTATAGATAAGCGGCGCGAAAA
CACGGCATTTGGAATGATGTGTACTGGGAATAAGACGACGTCGCTATGGCCTCTCCGGAA
GGCGGTGTATGTGCCAAGCGATGTTTCATTAATGTAACGGACAGGTCGCTGAGGTGGCTT
TCGTTGGGGGCGCCGTCTTTGGGGGAGATTGCGTCAATTTTGACTGTCAGATCAGCGACT
AGATTTTAGGCAGATTAGTGTGCCACCTGAATCAATAGAACAATATCAGTTATGGCGGTG
CAGTATACTATACAATGGGTTGGGCGCATCTGCATGTCTCATGCTGTCATGGCAATCGAC
CTCTAGTCTGGGGTGATCCGAGGCGCTTCTCTTATTAGGAATAGTGCAGGACCCGAAACC
GCCATAGGGAAAGGGTGAGCGAGGTAGCAGCGTAATAATTCGCGGTGGGCAGGAAATGCT
TAGTGTTCTGTCTCAAGACCTAAGCGACAGCGTGACCTTGTTTCACTTACCTCTGAAGCT
CTTCGACGTTATAGATATTGGCATCCCTAAACAACGAGTACCTTGTGCTACGACAGAAAA
GTGACCTGAAAAAAAAAAAAAAAAAAAAAAAA
>ERCC-00051 DQ516740 Ac03459901_a1 Ac03459997_a1
TTACAATAGATGCGTTTAGAGTAGCTGGGGGAATTTTGCTCTTTAAAATAGCTTGGGACA
TGCTTCACGCAGAAATTCCAAAAACAAAGCACAAACCAGATGAAAGATTAGACCTTGAAG
ATATTGATAGTATAGTTTATGTCCCATTGGCTATTCCTTTAATCTCTGGCCCTGGAGCTA
TAACAACAACCATGATTTTGATTAGCAAAACCCAGAGTATCTTAGAGAAAGGGGTTGTTG
TTCTCTCTATAAAAAAAAAAAAAAAAAAAAAAAA
>ERCC-00053 DQ516785 Ac03459902_a1 Ac03459998_a1
ACATCTGTATAAAAAACACTACAGGGTGGTAACATGGTTCTATATAAAATTAGAAGATCA
AAAAACGATCCCTGTCCATCAATACCTTCAGCGGTAATTATAGGATATTCTGTTGGATTA
AAATTAATTACTGGACATGGAGCTCAGAGCTTAAGCAATATGGCTGGTTCTTATGCTGGA
AAGGAATTGGGAATTTACGCAATGAATAATGGTTATGAATTTAAGGATATTAAAGATATT
GAAAGATTTCTTAACCAGTTAGATTTTGCAAAGATAGAGATGAATGAGGAAGAGGATGAA
ATTATAGTAAAGATATCAAAATGCAATCTCTGCCCAAAGAGAATTTGTGGCTATGAATTT
GAAGGAACAGCATGCCCTTGGGGAGGATTGTTAATTGGATTTATAAGTGAAACTTTAAAG
TATAATTTAGGCTACCAAATGAATTTAAAGCCAGCTGAAACATGTATTATTAAATTAAAG
AAGAAATAAAACTTATCTAATATTAAAAAACTCCAAAATCTCATAAGGATGCTTTAATAC
AATAACATCCTCCAACTCCATCAATTTTCTTGTATTTTCAGCATCTATCTTTCTAACCCT
CATCTTAATCTCTTTTCCCTCAATTATTGCATTATAAGGGCAAACTTTTTTACAATTTCC
ACATCCTAAGCATTTAGATAATAATATCTCAACAAAATTATCCCTCTTAACTATAGCTCC
ATTTGGACAGACGTTTATACATTTTAAACAGAGTTTGCATTTCTTTTTATCAATTGCATA
AGGAAGTTTTGTTGTTACAATCCCAGCTTTATAATCAACTGGAACTATTAAAGATTTAAC
AAATCCTTTCCCTGCCTGAGCTATAGCATTTGTTACTAAGCTATCTGCAATGCCATTAAC
AACCTTAGCAACGGTATTTCCAGTAGCTGGTGAGCAAATTAAATAATCATACTTTCCTAA
GCTCAATCTTCCAGTGATTGTGATGAGTAAGGATGTTCTAAAAAAAAAAAAAAAAAAAAA
AAA
>ERCC-00054 DQ516731 Ac03459903_a1 Ac03459999_a1
GATAAAATTGGTTTTGCCTTTCAGCAATTCAACTTAATTCCTTTATTAACTGCCTTAGAA
AATGTTGAACTTCCACTGATTTTTAAATATAGGGGAGCAATGAGCGGAGAAGAGAGGAGG
AAGAGAGCTTTAGAATGCTTAAAGATGGCAGAGTTGGAGGAGAGATTTGCCAATCACAAA
CCAAATCAGTTGAGTGGAGGGCAACAACAGAGAGTTGCTATAGCGAGGGCTTTGGCAAAC
AACCCACCAAAAAAAAAAAAAAAAAAAAAAAAAA
>ERCC-00057 DQ668366 Ac03459904_a1 Ac03460000_a1
CTAGTGCATCCTCGTGGCATCATGCGTCTCCTCAGTAGGTCTGCGACTGATCCTAGTGCA
ATGCGTCTGAGCCTGAGCTACAGCGATATAGCCTGGATTGTGAGCGTATTTGCTGTCAGA
ACCTCAGCTCATCATGTATGATGCTGTACCATCCTGCGATACTGAAGATGCACCGCTATA
ATGCGAGGCTCTCCGCTAAAGTGGAAGCTGCTCGTTCTCAATGCGAGCGAGTCGAATCCA
ATGCCGTAGCTGCGATAACGATGCCGCTGACTCTACGGTAATGCACGATCCTCTACATTG
ATAGCAGATAGTCTAACGGGATAGCATAAGTGCAAGGCTCCTAGCATGTAGTCACAGGTG
CTCAGATATAGTCATCGCTGCAATCAGCTAGTCATCTTGTCAGGATGCTACTCACTGCGT
GCAGAAGATTCGCACGACTTCAGAGGATGGCACTCGTCATTAGAGTGATGTTCTCGGATC
GACACTGCTGGTCTGCGAATGACTCGCATTCACTAACATGGAGCATCGTTATCTAAAGGG
GATGCACGTTATCGTCGAGTGGCCGTCATGTCTATGCAGTGCGGCCTATGTCTCATTAGC
GAGTCGTATGTATCATGTCGGGCTCGAATGTTGCACACGTCTGCGTAATGGTGACCGCTA
GTCCCACATGGTGCTTCGTAGCCACAAATGTCGTTAGGTAGACCGACGTTATCGCGCTAT
ACCCGATGTCAACGCGAGTTAGACCGTATCGTCCCCAGTGCCCTAAGATGGTCAAGCGTG
CTCCTACGTTAGTATCAGTTTCCCTATTGGTACGTCTGGCGTACTTCTGAAACGTGATGG
GCGGCTGGTTACCCGTATATGGGCTCGGTTGACCTCTATTGGGCGTTGTTGACCCGAATT
CGGTATCCTCGTCGTTAAATGGCGAACGTCGTCTGCTATAGGCAAACGTCTGTCGGTCAT
GGCAAATGTTACTCGTGTGTGCAAGAAATTACTCGCTGTCAAAAAAAAAAAAAAAAAAAA
A
>ERCC-00058 DQ459418 Ac03459905_a1 Ac03460001_a1
GGGAGAGTAGGGCCCACTTGTCGATTCGTTTGACTAAACATGGAGAAAGCATCCGAGGGT
GGGCAGATCCGCCTAAGCAAGGTACCATTTAATCCCGGTCCCACGAAAGAGTTAACCTAT
ACGCTCAGATGGCGCCATGGTGCGTTCGGAGCCACTTTCTGCGAATTGTCCACCACTGCC
CTCTCGTGTGATGATCAACATACTATCTTCTGCGGAGACCACCACTCACGTGTGTAGGTG
AGCCATGTTGAATCCATCAGGCACCCGTCCCGGCGTATGAGCGTCTGGAGGCTCACCAAC
AAAACTTACATAAGACCGGAACTCGAGAGTCTGGCATCATCGTGAACAGAGGCACGAGAG
TGAGCTGTGAGTCCTGACTGAGCATGTCTCGAAAACTGTGATAGATTAAGCCATGGACCA
AGGACCAAGAGATCGACGGGCTTGGATATTGCCGCAAGGCTGAAGGTAACACCTTCAGCT
TCAAAATGCTTGAATACTCAGCCGTCCATCACTTCGACCGGGGTTAAGCTAAGATCTGGT
GGCGGTAGCCCGTCAAACGAATTGGCATCGGACAAGACAAATCAACCAAAGAATCTACGG
TTGCCATGCCATGGTCTGCGTAACGACACCCGAGGTCCTTTTTATGGCGCCAGGCATCGA
CGCTGTAAAACCCTTCCGTTGTCCTGAGCAGGTTATAACGACATCAAGCGACAGCGACAA
AGAAGGCGGGAAAACTGTGGACTCCCGGCTATGTCAAATACGCTGAGTCACCCAACAGAA
ACGTTATCCGCTTGGCAAACGAATACATGGAAAGTGGGGCCGGTCGGATCACCAAGATAA
GTGGTGTCACGAATAGCCCTCGCTTGCTCTAATCATGGGATGGTACATCGTCATTGCTAT
TGGATGCAAGACGAATCCTGGCAACAGCCCTCCGGACTCAGTAGGTCCATGGATTTAACT
ACAACAGGAAGCCGGTCAACTGTGGAAGACTACCAGTATTCGAGCTGGATAAAGAGGCTC
GGCACCATGGTATAGATGTAATAGGAACCATGAAACTCCCATGTCGCAAGCACTAACAGA
GCTGTAACCTCCCTCCATTAGCGGTAATCGGGAAAAAAAAAAAAAAAAAAAAAAAA
>ERCC-00059 DQ668356 Ac03459906_a1 Ac03460002_a1
ATTTGATCGTAACTCGGGTGACCAATGACCATATACGGCGTATTAAGGTCGTACCCTCGG
TCTCAACTTGTCGTATGGGACTTTCAAGTACCTTAGCTCGTCGGACGCTTTAGATGACTT
ATCCATAGTCCTAAGTCCGGCGCCGGTTAAGCCGCTATTAGCGTGTGTGGACTCTCTCTA
GGAGCGGCTTCGCACAAATTACTGCTCAATCCTAGATACGTTGCGCTCTTTGGTAAACGG
CTCAGATCTTAGCACTCGTGCAGTTCTACGATGGCAAGTCGTGCCTCGTTCTCGTGTAGA
ATATCAGCTAATAGGGTCGGCTCAACAGTGTATCCGGTGGACAAGCACTGACACGCGATG
ACGTTCGTCAAGAGTCGCATAATCTCAGAATCCGTACAGCCGCATCGGGTTCACGGCTAT
AAAACAGCGTCATCAGCGTAGGGTATCGCTTCGCGTGTCATGACTTGGGCCACGTCTCTT
TCTCGCACATTAGGCTAGATTAAAAAAAAAAAAAAAAAAAAAAAA
>ERCC-00060 DQ516763 Ac03459907_a1 Ac03460003_a1
ATCGACAATAAACAAAGAAATAGAACTTTTAACACCAGAAGGAAAAATATTTTTGAAGAA
AATTGGTTATGTTGATTACTATGAGGCAGGTAGTTTAAAATTAGCTGAAGAAACAGCAAA
AAGAGATGAGGACGTTATTATATTAAAAAATCATGGAGTAGTTTGTTTAGGTAAAGATTT
GATAGATGCATATATAAAAGTGGAGGTTTTAGAAGAACAAGCTAAACTTACACTTTTAAA
CCTTCTTGTAAAGAAATAGTGGGGATTTTTAAATTTATTTAACTCTTTCTAATTCACTAA
CAATACTCCAAATTTGTGTTCTTGTGTGAAGTGGCATGTTTGGGTCGTTGCTAATCTCAT
CTAAGATGTGGATTGCTGTTGCACTTCTAACGATTGGCTCCTCCCCCTCTTTTAAAACAG
CTTCTTTAGCCTTTTCAGCAGCAGCTCTAATGTTTCTTGGAACGGTTGTATCGTTAATTA
TCTCATCCAAATCAAAGCAAAAAAAAAAAAAAAAAAAAAAAAA
>ERCC-00061 DQ459426 Ac03459908_a1 Ac03460004_a1
GGAGAAGCTTGGCAAACACTACCGGGCATAGATAAAGACGCGGGGCCAAGCATGCCGACA
TTGGGATACTTCCATGTTACGGGGCATGGAGGCGCAGCTATCCCACCCTCGTGCGCAAGA
TGGACAACCGAGCGCGGTAGTAATCGCGAACTGCCAGGCACTTATTGTAGAGGTGAATCG
CTAACTAACTCGGTGTAAGTTTCCGTCGATGAACAGGCATCGGAGAGGGCTCTACGGGCC
ACCCAGTAGTGACGTCAGGAGTGCATAAGGAAGCAGATTGACCGTGGCGCAGACTCGCGA
TATGAATAAGACTCTAGGGGGTGTACAATTGATCGTTGCGTACGGAATCGTGCGACCTCA
AAAGTTAAGCGCGAGGGTCACCTTGCTCCGCGCGAGCAGCCTTTGTCCAGGCCTAGTCCT
TGCATTCGACCTATCGCACCGAGCGTCTCACCCAGCTAGTACGAAATTAACTGATAGAGA
TGGTTAACCCCCTCAGAGCGACTGGTTTAAGTCTAGGACCGGACAAACGGTACGATTACG
TCTTAGCATCAAGTGGTGCCTGATCTCGTGATAGACAACGTGAGAGTATTTGGATGTATG
GCTAGTTACGCAGAGCATGTGGCATTATTCTCATGTTTTGCGGCGGAGCGACTCAATTTA
TCCGAACCATGGGAGATCGTCATTCTTGTGGTGCAAAAAAATCACGGGCCCTGATACTGG
TCGAAGTTGCGCCCTATGCTTACACGGCGCACGCCGCGGTGGAGCGATCGAGACCTCTCG
GATCTGAAATAAACCCGCAACGTGAGGTAGTGTTACGCATACATTCGCCCACGCTAACTG
ATGCGTTGTATTTCTCGGAGTCTTTACCATGAGAATTGGCATATGGAAATCCTGTCATAC
CACGGGTCGATACTTGTTCTCCGTCTGAAGCGAACAACGAAGCATGTTGACCGTCTAAGA
TGATTTTTCCGACAGAGTGACGCATATAACACCTCTGGTCTTACAATGATTCGAAGACAC
GTGAGACGCACTAGAGGCTTAACCTGGCAGATTGTGATCTCCGATGGTAATGAAGTCGCC
GTACTATCTCTTACTTGCATGACGCGACTACCAAAAAAAAAAAAAAAAAAAAAAAA
>ERCC-00062 DQ516786 Ac03459909_a1 Ac03460005_a1
ACTATTGGAGAGAAAGATATCAGCCAGACCTATTTAGTAGCTCCACAGGCGCTAATAAAA
GAGGCAGTATCATTAATTGGAAAGAGTGCTGTTGAGGGGATGATTAGAAGAAGTTCAAAT
AAATTATTCAAATAATCATAATAAAGTAATACTTATACTGAATATTCGAAATTATTATTT
TGGAATTTTACAATATAGGTGATATTATGGCATTAAAATTCACCATTGAAGAGTTATCAA
ATCAAAAAAGAGATACATTAGGAAGAAATATTGACGTAACTGTTTTTAGATTAATAAGAT
TTATGGATTTGGAAAGATATTTAGGAAGAGGGGCTCATGGAGTTATTTACGAATGTGGAA
GAGAGCTTGGACTGGCATTAAATCCAAAAACTATTGAAGATGTAGTTAAGTTTTGTGAGG
AATATAAAATTGGAAAGGTGGAGATAGTTAATAAAGAGCCATTGTAAATTAGGGTTTATG
AATGTATCTCTTGTTCTGGACTTCCTGAGGTTGGAGAGACATTATGTTGGTTTGAAGGAG
GCTTTATTGCTGGATGCTTAGAAAAAATATTAAACAAGAGAGTTAGAGTGAAAGAAACTC
ACTGTGCAGGTTTGGGGCATGATTTCTGTCAGTTTGAGGTAAAAGTCCTTTAATGATATT
TTTTCATCTCATTTATTATATATTCTAAAGCTTCAAAACCCTCTTTTCTATGTCTTGCAA
AAACGGCTATTGAAGCAATCCTCTCCCCAATACTTAAAAATCCAGTGTTGTGGTAAAATA
AGATATCAATAACATCAAACTTATTTTTTGCCTCCTCAATAACTAACTTCAACTTTTCTA
AGATGTCTTCATCTATCTTCATTCCTTTTGATGGAACTTTTTCTCCATCTTTTAAATCAT
ACTCCCTAACAAATCCATTGAAAGTTACAATACATCCAAATTTCCCTTTGTATTTTTCAA
TACATTCATCCATCTTTTTGAAAACTCTTCATACTCGTTAAAAAAAAAAAAAAAAAAAAA
AAA
>ERCC-00067 DQ883653 Ac03459910_a1 Ac03460006_a1
GCCGTACTTACACCCTACGTTGCTGATCTCGGCGCTCGTACATTTACACTTGTAGTTGAA
GGTCGGGCGATGAGGCGTTCGTTTGGCCAACCTCGTTACATTGCACAAATGCCGGATTTG
GCTACTATATATACTCCCTGATCAAGGGTCGAGTTGTCTGTGCATTAGCTCGGAGCTAAT
GAGCACGTCGGTCACGGACACTGCGAAGCACGACGAAATGGCTCTCATTGCGATTGTGGC
CCTTGTTGCAGACAATTGTCAGGCGGGACGGGCCAGGAATGACAATAGAACATTAATCTA
ATTTACAATTTGACGCCATGACGTATTAAACATTCGGGCATGCAAATCACCGATTTTAAG
ATCCCCTGTACGGCTGCGTCCACACTAGCATGATGTAAATCGATTTGGCGGTGACCGCTG
ATCCTTAACAAAAGGGGGTGGTTCAAATGTAAAACAAGTAGGTGCGAGCAAACGTCTGGT
GCTCTAATGGCAAACATCTGCAATCAGCGAACCTCGCGGTATGGCAACTCACTAATTGTC
CGTGCGACGACAAATTACCGAGGGAGGCACTTATGAGTTATCTTCGCTGTGATATCTCCT
TCGACTAGCGCGGTCAGTCCAAAAAAAAAAAAAAAAAAAAAAAA
>ERCC-00069 DQ459421 Ac03459911_a1 Ac03460007_a1
GGGAGAAGTACCAATATCAGACTCCCGAGACATAAGGGGTGTGCACGGCATGGATGTGTC
GCTAACCTCCTGGTCCTATAAAGCAACACTCATGGCACCGTGTGCTGAAGGCTCCAAACG
GGTCGATACCAGAAGGGTCGATTCTTTCTTCCAATACATTGTCGGTGTCAATGCTGGAGG
CCCAGGAGACGAAATCCTCGGTCAGGTTGTTACTTGAAGGGTTCAACACGAGCTCAAATT
TGTCCAGGGGTGGTCACCAGCGGGTCTCGAACAGAGGTGAAACGGGATAAATACCCGAAA
CATTCATAACCCTGCCAGTCATTATAAGCAAGCCGCTGACTTGGACACCACAACGTGTGG
AACCTCAGGTAAGCTGGTCCGGGAATCTTGGTCGCGAAGCGACCCCATTGAGTAGGCAAT
CCAAACCCTGCAAACAATAGGTGGCCATCCGGTCAAATAATGTGGGAGATGCGCACATCA
TGAGAGCGACGTATTGAACTCAAGGGACGGTGGTCCCAGGAGAGGGATTACCACATGTTG
AAGCTCTTTCAAATCGATTATCCCAATCTGCGCACTGTAAGGTAACCAACCGCAATAATC
CCCAGAACACTGCCCTGGTATCTATCGATTTGGAAGTCCAGACTCTAGTGATGCCGGCTG
GTCGCGACAAGAAAACATAATTCGCAAAGGGCCCCTGTCTCATTTGGCGTCTTGTACCCA
AACACCATACTTGGGAGGGTGTTGCGGCCGCATATCAACGACTAGAGGCCGTCAGAATGA
GTCTTCAACACATATCGCTGAAGAAATGTCACTCCCATGGTGGCTGATATAGAAACATAT
CCTCGCGGACTTCATCGCCGGGCACAAGGCTACAAGATGGACTGGAACGCCGTGTCAACC
TCGTAACAACTCCCCATGCAATTCACTCACCGAGTAGCCTATAATGGGGAATGTAGACGG
GGCCCTATCTCAAATGTGTGCACCTCTATCCCCACCAAGTATAGTCGACTTAAGGGCGGA
TCAAATGGCGCGCTGCCATACAAATCCGGTTCCAAGCATGACTCATGGGCAGTACGCCGG
TTAGTGGGAAATACGGCTGTCAAACGCTGGTCCAAAAAAAAAAAAAAAAAAAAAAAA
>ERCC-00071 DQ883654 Ac03459912_a1 Ac03460008_a1
CATGCGAGAGGCCTTGAGCCGTTGGCCGATCGCATACAGAGACTATTGCATCAAGGTAAC
ACTTATTAATCCCCATCGTCATAATCGCTAGATTCTAGGTATTTCGGATCTTCCTAGTTA
TCAGAAACATGTTAATTGGGCTCGGGCGTCTGCGCCAGGCCTTCGTAGTCCATACCACGA
TCTGTATTTTGCACCTTTCGCTATGCTGAGGTTGTTGACATAAGGATTAACTGCTGTGGT
GTGTCATACTCGGCTACCTCCTGGTTTGGCGTCAAACAACTTCCAAGATTATCTCATACT
ATAAAAAGACGACATGCACCGCCGTCCTTAAGTGCTTACGACAGAGGGTCGTTATCTCTC
TCGGTCTCGGTGCGCCTCTTCACGGAGCAGCATGACCTGCTAACCTGCATCAGCCAATGT
CCCGTCTCGAGCTGGCCTACGGATGCGTGAGCAAAGGTGCTAACTCTTTTCATAACCCGG
AGATGAACTACCACGCTTCCTGCGTGGGTCCCGCGAAAACGAAGCAAGGAGATTCTTCGC
GACCTGGCCCATTCACTACATAACAGAGTTAAGACTTAGATCAGCGAGCAGGTGTACGCC
CCGGACCTTGGGCTACTTAAAAAAAAAAAAAAAAAAAAAAAA
>ERCC-00073 DQ668358 Ac03459913_a1 Ac03460009_a1
TGTGATAATTTCGACGAGGCGTTACATATTCTGAGAGGGGTGATTAAGTCTGCTTCGGCC
TGGGATGGTCTGTCTACGTGTGCGTAGTTCTGTCATAGCGTCGAGGATTCTGAACCTGTC
CATAGTATCCTGTAAGCGTCCAATGTACCTATATCGTGGACCCAAAGTCGATACGTCCGA
TTAAGCGACGTTGGTCTAGGTAACGAATTATACCCTCGGGTTACGAATTATGGCTGTGCC
TAACGAATCTGGGACGTGCCTAAGTAATCTGGTCCGCGACTAAGATGTACGGTGATCGTG
GACGCTTGACCGGACTTATGCGTCGCCTTCCGAGTTATTGGATGGCGTTCCGTCCTATTG
GATACTATTCCGTGCGTGTGCGACACGTTCCGAGCATATGCTAACAGTTCCGTCACTATG
TAACGCTTGACGTAGATTGCTATCAGGTTACGATGACTGCTAAGCCATTACGCGACATTC
TGCAAAGTTACGTCGCATTCTCTCACGTTACGGCTGATTCTCTAGGCTTACGCGCATGAG
CTCTAGGTTCCGGGTACTATCGAACGTGTCATTGGTACTAAAAAAAAAAAAAAAAAAAAA
AAA
>ERCC-00074 DQ516754 Ac03459914_a1 Ac03460010_a1
TGGACATTAATTAGGGCTGAAAGCCCTAACTTAATGGACGGGAGGTATCCCAATAGGAGG
TTTCCTCCTATGGTTTTCAAAACAATCACCATCATGCTATTAATGATATTAAAATCCCAA
CTATACCAAAGAATATCCCAATTATCCATAAAACTGTAACTAAGTGAGGCTCTCTCATTG
GTTTATACTTCAATATAAGCCTTGGTAGGGATAGATAGCCACCTATATAGTATAGCTTCC
CATCTTCTTTGAGAGTTGTTGGTTTATGCTCATCCCTACTCATAACCCCAGCACTTAGAT
ATTTTAAAGAGGCATCTATCACATAAGGCATCATTATAACTAAAAATGGGATATATTCCT
TATAAACTACTGCTAAGACAGCTAAGAAAGCTCCAATTGGTAGAGTTCCAACATCTCCTG
GAAAAACCTTTGCTGGATATTTGTTAAATATCAATAGCCCTAAATAGGATGCAGAGAATA
TCAAAGCGGAAAAAATCCAAAAAAAAAAAAAAAAAAAAAAAA
>ERCC-00075 DQ516778 Ac03459915_a1 Ac03460011_a1
TCCTACACGTTCCCTCATCTGAAACCATACAACTACCAACTGGATTTAATGGAGTGCAAA
CCGTTCCAAACAATGGGCAGTCAGTTGGCAGTTTCTCTCCTCTCAAAATCTTATCACATA
TACAACCTTTAGGAATTTTCTCTTTAATCTCTGGAATATCCTCATGCTCATAGATGTCAA
ATTTCTTATACTTCTCCCTCAATCCAAAACCACCATTTTTAACAACTGGGAAACCTCTCC
AAGGAACATCTATGCTTTCAAAAACTTCATTTATTATTTTTTGAGCTAAAACATTACCTT
CTGGCTTAACTGCTCTAATATATTCATTTTCAACCTTTGCCTCTCCACTGATGACTTGCT
TTAAAATCATTATTATAGCCATTAACACATCTATTGGCTCAAAGCCAGCAACAACCATTG
GAGCTTTGTATTTTTCACACAACCCATAATAAGGCTTTAATCCGGTGATTGTTGAAACAT
GTCCTGGGCATATAAATGCATCTAAATAAACTCCCTCATTTAACAAGAACTCCATAACTG
GAGGAGTCTGCCTGTGGCAATTTAGGATAAAGAAGTTATTAACATCTTTATTTTTTAAAC
TTATTAGTTCAGCCCCAGTAGTTGGAGCAGTGGTTTCAAGACCTATTGCCACAAAAACAA
ACTTCTTATCTCTCTCCTTCTTAGCCATCTTTACTGCTTCACTTATACTATAGACAATTC
TAACATCACAACCCTCAGATTGCTTTTCCATCAAAGATTTTTCACTTCCCGGCACTCTAT
ACATATCTCCAAGAGTGGTTATTACATATCCATTGTCAGCTAAATATATGGCTGTATCTA
TCTCTTTTTGAGTTGTTACACAAACTGGACAACCCGGCCCTGGAACAACGGTTATATTCT
CTGGCAGAACATCCCTAATCCCATACTTACAGATCGTGTGCTCATGACTTCCACAGACGT
GCATAATCTTTAATTTATCTTCTTCTCAGCAAGTTTGTTAAAAAAAAAAAAAAAAAAAAA
AAA
>ERCC-00076 DQ883650 Ac03459916_a1 Ac03460012_a1
CTCCTCATGTGAGCGGATCACTATCTACAGCTGGTAATACTCTCAGAATTTCTAACTACC
AGTCGTAAAGTAGGCGAGCGTTGGTTGGTTCCTCTTGAAGCGAGAGAACCAAGGTGCTGG
CTATTGTCCGCCCCGTCTACGGCTAACGCGGGGTTCTGCCATCCCGGTTTAGCGCAGAAT
AGTATTAGTCGGTCAGTGGACCCCCTCCTGAATATCTATACTTAGCGGCGGATTACCCGG
CCCTCTTCATTGTCGAAAGATTGGGAACCGCCTCTGGCTGTCACGCCCCCAGGCCCTAGG
TGAGGTACTATGTGAGGTATTTTTTCAATGTTAGATCATCTATGTAGTGGATCTGAGAGA
TCACGTGGACCAAAGCTGATTGATTACGGGACTGGCCGTAAGTGCTGCCCGCGAGTAGAT
CGTCTAGATCCGGCTAAAATTCCCTGCGGTGCCTTAGCCACCACTCCTACGACGGGCCGC
ATCTTGGTTATTCTCGCTAGACACGGTTCGGGAAGTGGAGCATCGTTAGCTGCCAAGATG
TGTATGTTGTCGCCACTCTCGCACCGTTTTTATAGTCGTTCTATTAGAGATGGTTGCACA
TGGGCGTTTCTCATCGGTAAAAAAAAAAAAAAAAAAAAAAAA
>ERCC-00077 DQ516742 Ac03459917_a1 Ac03460013_a1
AGTTTTTTCACCTTATGACTTCTCACTCCATACGAAAGACAGATGGTTTGCTCCCAATGA
ACCCAGAGGGAGTTAAGGTTGATGATTCCCAAGTCCAACATGGAGTTATGCCTATAACGT
CATGTTGGACAGACCCCTGTATTGAGCAGACTTAACTTATACTGATATACAGCTAAAATT
TGAACAACAAATCTCTTAAATTTATTGTTGAGAATAAAAAGGATACTATCTTATCCAATA
TTGTATTTCCAAAAAAAAAAAAAAAAAAAAAAA
>ERCC-00078 DQ883673 Ac03459918_a1 Ac03460014_a1
GGGGAATTGGATTTGCAGAGCATATTAGCAAGTTAACGCCGATCACTCTCCGGCAGTTGC
TCCATTAAATACGGGCCTTCGCAATCGCGTGTTGTTACACATAATGCCGGTATCCATCTA
CTATCGCCGCCAGGTGCAAGAAATGCATATCCCGGCCTACCCCCTTAGCAATCGACATTT
GTCTTTGCTGGACGCGCATGATTGAGTTATACGGAACTTCGCAAAAGTATTCCCTTTGTG
GTCCGTGCGCCATGCTCCTCTGGGCGTAGCTTACAAGGACTAGGCCGTAGCCTGTAATTA
GGGAACCGAGCACCAGAGAATCAGGGTCACAGTGTGTGGTAGACGAAATGATCGTGGGCT
GAGGGAATTAGGAGGCGCCGGTCCAATAGTCGATAACACCTGACGGAAGTACGGCTGCAG
GATCTAATCATATAGTTCAGAATTGCACGCGCGTCTAAGAACGGACCAGTGTAGACACAA
TACAACTTAAGCGCAGATCTGAGAGAGGGGTGCACAATCCAGGCAAAGTCCGTTAGAAGG
TCAACCTTGTGGGTGCAGCGCTTTGCTCCTAAAGATTCGCTCCTCGGGAGCGACGCGACT
GCTAGGGACTGGTAAAACGTTGGGCGCTGTCCAAGGTACCCTCAGTCTGTATTTCATGCC
CTCAAATATGCAATCCCGACCCGGAGCCGGCTTTAGATTTATAGCAGAGGGTCTCCGAGG
ACTGTAATGTCTTTTGCGAGACAGGAAAGGTTGGGCGGTGTACGTCACCTCTACGGTCGA
GGCTTGGGTGTATCATGGAGTAATCTATATTCCTTACACGCTTGCTTGCTCCTACCATAC
AACCACGCAGTCATTACGCGTACATATACCAGCAATTCTTCTACGGACCGTTAGGAAGAA
AATGAACGGAGTGGCTGGCCCATAATTTCGCACCCGAAGCTACTGGTCGGACCCATCAGC
GCGTGTCGTAAAAAAAAAAAAAAAAAAAAAAAA
>ERCC-00079 DQ883652 Ac03459919_a1 Ac03460015_a1
GATGTTGGAGTTAACGGAGACCCGCCATCGTTTACGAAACAGGTCGCAGATAAATGTGGA
GCAGATTTACGTTGAGGGCCTTCTGGGGACCCAAAGGATGAACGGGGTGTTGTTTCAGAG
CGAATAGAGCGATCACCAACGCGCACGTCTCTTTTTAAGATTGAGCGGCTAGGTGTTTCC
TACAGTAACTCAATTAGCGTGAGCCAAAGGGCGGAGCCACGGGCCAGTAAGCTATTTAGG
GTTTACATGGCTCGATACCGAAACGTGACCGGTACGACGTTCATTTCCTCTGCTTTGGAG
TTATCAATTCGTGACCCCGATCATCCAGTCCAGAAGTCGCGGCCCGAAGATCAAAGACGC
TACTGACTTGGACTGGTACGAGAGCCCGAGAGTTTAGTGTGCGCACCCCACGTATTTTTT
CGCGTCGATCATGCTTAGATTTTAACAACCCGCGGGCCGAAGTTTGATAAGCGTGTTCTA
GATTGGAACTTACCACTGTTAAATACACGACGCCCATCTCCAAATCGCACGCAACAGGGG
GCTTCCACCAGATACTCCCCAGGACAGGTGGAGATACCAACCACGAAGGAGGTCTCGTGC
TGAGCCTTCGTCGATATACCAAAAAAAAAAAAAAAAAAAAAAAA
>ERCC-00081 DQ854991 Ac03459920_a1 Ac03460016_a1
TTTATGCGGGGTGTTGTTGATAAGACTTCCTAGGCACGCGGACCAAGCACGTTAAAGGGA
GGTTCGCTCGATCAAGAGATCCATACAGCAGGCTCCTATCAGTCTATCTGACGCCAGTTG
CCATTGGACGGGATGTCGAGGGTTTGCGGTGGGGAACGACCATACTTACTGTCATTACGA
CGTGCGGGGAAATTGAGGTTAAGTTGTTTGCCACCCTACAATAACGAAGAATTTAGCCAC
CAGTTGGCGTTAGAGTTGTCAAGACGTTGGCGTGATGGGATGAACGTCGCTTAAACGTTG
GTTCAGGGCTCCATATATACATCTGCCGTGCCCCCCTTAATCTCCATACAGACCCCCCAG
GCGGAATGATAAGTCGATACCAGGACAATGACGGCTTCAACGTTTTCACTTTCCGCAGGT
GGCGACCCTCTAGTTGCACGCTGGTACATCAGACACGTACACACGCGCAGTGGGGTGTAA
TCAAGCAGGACCATAACTGATAGTTCACCAAAAAAAAAAAAAAAAAAAAAAAAA
>ERCC-00083 DQ516780 Ac03459921_a1 Ac03460017_a1
GAGTTTATAGTCTTTTTTTGATTGCCTCAACTAATGCCTCCTTTGTAGGAGCTCCAATAA
ACTCAACATCCCCATTTATTACAATTGTTGGAACTGCCATTATCCCATATTCCATTGCCT
TTTGAGGATTCTCCATAACGTTTATGTATTCTACTTCAACAGCATCCGGCATTTCATTTG
CTACCTCTTCAACAACTCTTTTAGCTGCAGGACAGTGAGGACACATTGGTGATGTAAAAA
GCTCTATCTTTACCTTTGACATACTAACACCTTAAAAACCTCTTAAGTTTATAATAAAAA
TTTTATCCAAATTTTTATAAATAGTTTTCCAAAAATAGAATATTAAATTATAGGCTAAAA
ATTAATGACCACATGTCCAAACTTGTCTGAAGTGTTCAATTGCTTCAACAATATCCTTCA
ATTTCTCTGGTGGGAAAGCTACAACAACTTCTTCTGGCTTAATTCCAGCGTATTTTCTTG
AACCGTTACAACCTAAAGTCATGTTAGGAGCTTTTCTTGTATAAACTGCCGCTACAGCAT
CAGCACACAATGACTGAATTCCTGAGAAATCTGCCTGGAATCTTCCACCTTTATGGTAGA
GTATTGCTTGAACTAACCTCAACGCATATAATGGCTCTCCAATAAATACAATTGAGTCTG
GAATGAAGTCGGTTTCATCTAATGGAGCATAGACTGTTGCATAAATTTCCTCTTCAACTT
TTGGTATTGCATCAACTGTTTTTTTAGCTGCCTCTTCATCTTTAAAGTTTCCTAATTTGA
CATATAATTTTCCTGTTGCTAATGGTTCTGGTGGGTTTCTAAAGACCCCCATTGCATAAG
CTCCTCCCTTACAGAGGTGTTTATCAACTGTTGCATATAATTTTTTTCTTTCTAATCTTG
CCATTTAAATCATTTCACAGTGTCTTTTTTCTTCGTCTAATGTTTCATAGCCTTCTGGAA
TTTCTTCCTTTGATTTTGCCATTTTACAGCGACAAATGGAAAAAAAAAAAAAAAAAAAAA
AA
>ERCC-00084 DQ883682 Ac03459922_a1 Ac03460018_a1
GCGAATTGTCTGGGGCCTCGTTGTGACTATCCTATTACGGGGATCTCAGGTGTGGTATCC
CTGGTTGAGACATTGGACTAGTGTAATTGACAGTCATCGTATGCGGGATACCTCAAGTTG
TATTCGAGGGCTTATCGGTGATACTGTGTAATCCCTTCGGCGAAAGATGTATGCGTGAGC
ATTAAATTTACGTGTTTCCTATATCGGACGCCTAATCTTTACCCGAGAAAGATATCTCTG
TAAGTTTTCAAGCAACCGCGTCCTAATGTATATAACTTGGATCATCAGATAGGCCCATTA
CACTCTTCGGTGCTGCCGATATCCGACGAGCGGGCTTTTCGACTTGATCAGCGCTGTGGG
TAGAGCTTGGATAAGCGAGGTCAGTCAAGCGATTCGTTGCCTCCGGGTCCCACGTAGATC
GTTTGCCTGCATTTTATAGGTAGTGGCCTGCGTTCGCACTCCGAGGCACTGGGAACGATC
CTACCAACATAACGGTCGAACTCGGTGTCGGATGACCCGGACGGGACGCCCGCGCTCACA
CAGGTATCTGGCGTGTACACCCGAATCGGCGGGGCTCGGCGACACAAAATGCTTCTAACT
CGCTGTGAATCTACTGCAGAACTATGGGTTTGCTAGCGCGCCGGTATCTACCAGCAAAAC
ATAGGAGCGTGGCCGAAACTGGGTCACTGAGTGGAATATATCCGAGTGCAGCTGCCATTA
GTGGGGCGGTATCGGGCGTGATTGAAGGTAGGCTAACATTAGTCATCTGGTAGGGCATAT
TTTACAAACGGTCTAGGCTGCGGTTCAGATAGGGACTGATATACTTGATGTGCCCCCGTT
CTTCAGCGTGCAGCTATGCAGCGACAGACGTTTGGAGCCTTAATCAAGTACGCATCGGAG
CATACGGTCACTGGGGCATTTGCAGTGAAATTAACCATCCCCGTTCCCGCTTCTCAGTTG
CAGGGTGGGGAAAAAAAAAAAAAAAAAAAAAAAA
>ERCC-00085 DQ883669 Ac03459923_a1 Ac03460019_a1
GATTCAGCCTGACGTACATAGACGAGATAGGGTAAGCCTATTGCAAACCTCCGCTTTGCT
ACTACAAGGACCTCGGAAGTGTGGAGAATCGAACCTACAATTTTGCCAGGATCACGCCGG
TTATCTCTTGCAATTCCTAAGATGGAGGATAGTTTTGGAACCCAATATCCCCAGCCTACG
GTTTAGGTGCAAGAATAGAGCGTACCAGGCGTCGCCCGCGGCCTTATGTAGTCTGTATTG
TTGAATTAGCCTTCTTCAGAGGGCCTAACGCCAGCACAACATGCTTACCTGGCTAATTGA
CTAAGTGCTACGGTACACAACGACTACGTACGTAGCACACAGTTGAGGTTATCTCTGAGC
GCCCCGTTAGAACTGAGGGCTCAATTATAGTACCTTAACTGCGTTGCGCTGTCATGGGAA
GGTATTTTAATACGGATTCATTACCGCTCCACCGGCAGCGTTCCGTTACATCCAACTAGG
TGGACAAACCTGCTCATTCAAGGGCGCCTCCATCGCAGGGTTGCAATTTATTTTCTAGCT
AGAGGTGTAACCATGCCGGCAGCGAACGTCCGCACTAGCAGGTACACAATCAGGCATCGA
ACATGTACTCATTAGTTCCGAATTATAAGTCGGATACTTGCCTTAAGTCGCATCTGAATC
ATAGCCGCTCCATTGCCGAGTAGACGGGATCTGCTGTAGAATGGTAATCAGTCTTACCCG
TGGGGTCGTTCTGCCCGAGTGCTGCATTCCGCCTACGCGCGGTATTCAACAAGGGTAATC
CCTCCGACAACCCTCAGTGTTATCATCCGCGTCAAGGGGGAAAAAAAAAAAAAAAAAAAA
AAAA
>ERCC-00086 DQ516791 Ac03459924_a1 Ac03460020_a1
TTTCTCTTGACTTTTTCCATAACTTCCCTAATTGTTCTATAATTCTCTTTCAAAGAGTCC
TTATCATAACCAAATACATAAACTCTAACTCTATTTCCTTTTGATTCTATTGTGCAATCA
ATGTCCATCCTTGATAATCTCTCACAAAGCTCCAAAAGCTCTTCATCACAACTCACTTTT
GATGAAATAATCTTTCTCATAGTATCGCCAAAATAATAAAGTAAATTTACAAATTACCAT
AGCTTATATAATAAAGTTTTGCATGAACAAAAATGTTGTGGTGATATATCATGGACGAAT
TTGAAATGATAAAGAGAAACACATCTGAAATTATCAGCGAGGAAGAGTTAAGAGAGGTTT
TAAAAAAAGATGAAAAATCTGCTTACATAGGTTTTGAACCAAGTGGTAAAATACATTTAG
GGCATTATCTCCAAATAAAAAAGATGATTGATTTACAAAATGCTGGATTTGATATAATTA
TATTGTTGGCTGATTTACACGCCTATTTAAACCAGAAAGGAGAGTTGGATGAGATTAGAA
AAATAGGAGATTATAACAAAAAAGTTTTTGAAGCAATGGGGTTAAAGGCAAAATATGTTT
ATGGAAGTGAATTCCAGCTTGATAAGGATTATACACTGAATGTCTATAGATTGGCTTTAA
AAACTACCTTAAAAAGAGCAAGAAGGAGTATGGAACTTATAGCAAGAGAGGATGAAAATC
CAAAGGTTGCTGAAGTTATCTATCCAATAATGCAGGTTAATGATATTCATTATTTAGGCG
TTGATGTTGCAGTTGGAGGGATGGAGCAGAGAAAAATACACATGTTAGCAAGGGAGCTTT
TACCAAAAAAGGTTGTTTGTATTCACAACCCTGTCTTAACGGGTTTGGATGGAGAAGGAA
AGATGAGTTCTTCAAAAGGGAATTTTATAGCTGTTGATGACTCTCCAGAAGAGATTAGGG
CTAAGATAAAGAAAGCATACGCCCAGCTGGAGTTGTTGAAAAAAAAAAAAAAAAAAAAAA

>ERCC-00092 DQ459425 Ac03459925_a1 Ac03460021_a1
AGATGTATATATGATGTCCTTGGACGGGGTGGCGCAGTATTACTGCAAGAGAGCGGACAG
ATTAGTGTGTTGGAGCCGACACATCAAAGGTTCGTCCGGGGACCGATCTGCAGCCTACGG
GACATTTATCCGTAAAAGCATGGCGCTGTTTCGTACTTATCGGAGGCCAGGTATCGTCGC
GGCGAGTCTCCCCGACGACGGAGATGGGCGTTACTATCTGGGCCGTCTCGTACTCTGTTA
CTTGGCACAGATGCGAGCCCTCGTAATGTGCATCAGCTAAGGGCGATATTATAATGCGAC
GTTTGTACGGATTCGTTACTAACGTGTTGGACGCTAGTGGAATATGTGTCGTTGGTTAGC
CTACCCATGGCTTTCGCGGCGACACATGCTTAGACTCTTTCAAAACTTCGGTGAAGTTCA
CTCAAGCCGCGGAGCGCCGTCGTAATTCACTAGGGATGGCGGTACCCGTGCCCGTCCGAT
TCGTAGCAACCTGCATCACGATTTTGTCTTCGGGCGACTTATCAGATACGGTAATGTAAA
TACCTGGCATTTGGGCACTTCTTGCGTTTAAGCGGGAAAGATCGCGAGGGCCCGCTATTT
GCGATACTTCCCATGTCGGTGCCGTCGCCTCTATGTACTCGGAGACGTTAATGCAGAGGC
TAAGGACAATTTACCATGACTCGGTAATCCGTTCGTCAAGCAGGTAGCTCGAGTCTCCCC
ACGGACACGTAGTGGGTTTGTAACGATCGATACCGAGTCTTTTTGTCTAGTAGAACCAAC
CAACCATTAAGGAGTTCACTAGCACATCTTTGCGACCCGATCGTCCGTGTGTCGCGTAAT
ACTTTTGTTATGACGAGACATACGCTCAAGCCCTGGGTAGCTAGTCGCGGAGGCACGTTA
CCGCGCACAACCCCTATTCGTTTACATGTACATCGCATCTGAGGTAGTACACTTCCGGCG
TACGTGAGTATTTGCGCGTAATAAGCGCGTGTTTAGCTGATCCCCTCTCGTATCGAGGTT
AAGGCAGATTAGTGCCCAGTAATTGCGTTTTTTTGTCGTTGTCGCAGAACGCGATTTGCT
CCGAAAGCTTTAAGCCGTGGAAAAAAAAAAAAAAAAAAAAAAAA
>ERCC-00095 DQ516759 Ac03459926_a1 Ac03460022_a1
TTGATGATGATACTTAACCAAACCTACCACTAATGTAGTCATCTGTCTCCTTCTTCTGTG
GATTTAGGAATATCTGCTCTGTCTCTCCAAACTCAATTAATTTCCCCATTAAGAAAAAGG
CAGTGTAATCAGAAACCCTACTTGCCTGCTGCATGTTGTGGGTAACAACAACAATCGTAT
AATCTTTAGCTAACTCAACCATTAACTCCTCTATCTTTAATGTGGAGATAGGGTCTAAGG
CAGATGTTGGTTCATCCGTCAATAAAACCTCTGGCTTAACCGCTATCGCTCTCGCTATAC
ATAACCTCTGCTGTTGTCCTCCAGAGAGAGATAGAGCGTTTTTATGCAGTTCATCTTTAA
CCTCATCCCACAAAGCCGCTTTCTTTAAAGCCCACTCAACAATCTTATCCAATTCTTTTT
TATCCTTAATTCCATGAATTCTTGGGCCAAATGCAACATTATCATAGATGCTCATAGCAA
AAGGATTTGGTTTTGAAATAAAAAAAAAAAAAAAAAAAAAA
>ERCC-00096 DQ459429 Ac03459927_a1 Ac03460023_a1
AGATAAAACGAATAGCTCGTAACCAAACATGCACAGCGGTCAAACAGTATGTCCCAAGGG
GACTTAAGCGCGGTGGCCTCCCCTATCCCCTACGAGGCTACCCGGATCGATGACGCGAAT
TGGGGACATTCAAATGAGCATCCTAGTCACCGCGTTTAAAATGAACCTGCCGGCTGATCG
TTTTTAGGATATTGTGAGTAATATAGATTGGCGCTAGTAGATCACAGAACAACCGCCGCA
TACGGCCGATTGTCGCAGCCCGGGTCGATTATAACAACGGTGCAATCTCAGCTAAACCGA
CGCAGTTTTGCTCCTTGGATTCTGAGCCCGGGCATCGCCCCTCGTTTATGAACTAGCCTA
TCGCAGACGGTATCAACAGGAACATCCTCGTGTTAGATATTGAGGCTGCTTCGTGTCGGC
ACGAAGTGTCTTCCGATGCAGTGTCCAGTCATGACCTCGATCCATCGCGTATAGGGACGC
CCCCTGCTCGCGTTACTGCCAAGCGAGCGTGGTGTGGTGCCCCCGACCTACAACTTGCGC
CAATTATCGAGCTGGTAGACGACCAGCGCTGACGAGCTGGCGCAATGACGACCTAATTGG
CGCACAGTACTAGGCATCGTCATCCAATGCGACGAGTCCTACACTATCTTGGATATGATA
TGGCGCACTACACATGCTAGCCGCTGGGGAGATTAGCTCGAGTTGCCCCTTTGCCCGATC
CCGGAAGATACGCTCTAAGCTCGGCAATCGCTCTTGCCGTGCGAGATGCTAGCAAAAAGG
TGTACTTCTCAGCGGAGCAGAAAGATCATGTTTATTGGAAGCATCAACCTGCGCCGTCTT
GTTAACTTGTCATATCGCGCACGTAGTAGCCTAGAGCGCCAGGGGCGGAAATTCGCCTGA
AAAGTTTTGCCGGCGCACAAGCACGATCGGCTCCTAATAGGAGGTGAATTAGATAGGGAA
AAGATCGGGATGCTACTAGTTTACTGCGTCACGCTGAGGGACTCATCCTGGGCTACAATC
CTATTGCCGAGATAGTATTTCTTAGCTTCCTGAGGGAGGTCAATTTGAATGTGGTTATAT
GCGAAAAAAAAAAAAAAAAAAAAAAAA
>ERCC-00097 DQ516758 Ac03459928_a1 Ac03460024_a1
CCTTCATAATACCACCAAAATACCAATTCGAAAGTTTTAGCATATTCAAACAATATAAAA
TCTTCAGATTGGACATTAATTGGGACTGAAAGTCCCAACTTAATGGACGTGTGGTATCCA
CACCATAAAGGGGCTACGCCCCTCTTGGGATACTCCCCTAATATTGCTAATTTACACCTC
CGAGCATAAGCGAGGAGGTGTTAGGTTTTGATGAACCTTTTACTAAAAGGTTCATACCAA
TAGGAGGTTTCCCCCTATGGTAGTTAAATGTACATTGGATATTCCTTTCTACTCTTTGAC
ATCATCTTTAAATGTTGCTCTGCCAGTTCTTTAAGTTTGTTTTCAATAGCTTCAGCCTCT
TTGATGAGATTTTCAATATTTACATTTAGATTGAACATTTTATTCAAAACCTCTAATAGA
TTAGCCCCCCCTCTTGGGTCTGGTCTAATTCCAACAGTTTCAGCCAACAAACCAATAGCA
TCAAACCCATGTCATGGCAAAAAAAAAAAAAAAAAAAAAAAAA
>ERCC-00098 DQ459415 Ac03459929_a1 Ac03460025_a1
GGAGGTCGCAATTACATCGGTTCCTGTCCCGTAGAGGCTGGAAGGGGCATAAGAAGCAGT
GATACCAACGCTCTCCCCCGCGCGTCTCGTGAGAGCAGACCATGAACATCGCAGAGGAGA
ATCCTGCATGACTGAATGCGCAGAGCAACTGTCACCACGTGGTTAATGAGAAGGCAGAAC
TCAACAGACAGCTCTGGATCTGCTGCATCCCAGGGCAAGAATCAGGAAAGCAGATGCAGT
AACCATAGGCACGTGAAAATGCTCCCGGCCACACTTTGGAGCTATTACCATGGTCGGGCC
CAAACATAAGTGGACAGCTAGAACGATTTCTCAAGCCTGGCAACGTGGGTTAGAACTCCA
ACCCCTCGCACGTAGTATGGCGCTGGAGTAAAGAGCGCTCTGTTAGCAAGCGACCAGTCT
CCCGAAAGTACAGGATGTGCATGTTCTAACCAAAGGGTCGCAGGGACGATGATTGCTAGT
AGCTTGACAAGGCTATCCTAGTCATCCTGAATCCGGCCTATCAAAGGAATGCGTGGCAGG
TCAAGTGACGAGAGTGGAAGAGCTTCCCGTTGACAAGCGGCAAGTAGACTGTGCCTACCC
GGGCTTTCCAGACCTAAGATATCTGCATTCAGCAGAGTGTTGTGTTCGGGGCAGCAGTGT
GCCTTCATTCGTCAACTGGAGCCTAAGGCCCCAAACTCGATCATTGATGACTACTCGACA
AAAGAGGGTGGTATACAGAAAGAGGCTTGTGTCGCCGGAAACGCTTATCCGCACAGTAAA
ACCTCCCCAGATGACCTTCTCCCTCATAATCACTTAATCTGAGCGCAGGAGGCAGGCTGT
ATTAATTCCGGCCTCCAACCGGACCGTGGAACGACGCGACCAAGTGGTCGACGGGACATG
CCCAGTATTTGGCCGTTCTGCCGATTCTCAGCTAGCAAACCAAGATCGTACTACGTACGC
GCCTGGATAGATCGACGGCTGTTTAATAAGAGTCACTCCAGGCCTGTGCTAGGATCAGGG
CGACCATGCCAAATATCAACTCAAGGACAAGTTGACGCCTGCCTTCTGGGGTATGGATCA
AAAGCCCACGTTACCATGTAAGACCGTGTGGATTTTCGAAAAAAAAAAAAAAAAAAAAAA
AAA
>ERCC-00099 DQ875387 Ac03459930_a1 Ac03460026_a1
GGGGATGCAAATGAAAGAGGAGACATTTTATCTTGTCCGTGAAGATGTATTGCCCGATGC
AATGAGAAAAACATTAGAAGTCAAAAAGCTGCTTGATCGAAAAAAAGCAGATTCAGTAGC
AGATGCCGTTCAAAAGGTCGATTTAAGTAGAAGTGCGTTTTATAAATACAGGGATGCTGT
TTTTCCATTCTACACCATGGTAAAAGAACAAATTATCACACTTTTCTTTCATTTGGAGGA
TAGGTCAGGTGCGTTATCTCAGCTTCTTCAGGCGGTAGCTGATTCTGGAAGCAACGTTCT
TTCCATTCACCAGACCATTCCGCTTCAAGGCAGAGCAAATGTGACACTGTCTATCAGTAC
GTCGGCATGGAAGAAGACATTCATACATTAATGAATAAGCTCAGGAAGTTTGATTTTGTA
GAAAAGGTTGAAATATTAGGTTCAGGTGCATAAGGGAGAGAAAATCGTCATGAAAGTCGG
TTATTTAGGTCCAGCAGCTACATTTACACATCTAGCAGTCAGTTCTTGTTTTCAAAACGG
CGCCGAACATGTTGCTTACCGCACCATTCCGGAGTGTATAGATGCAGCCGTTGCAGGCGA
AGTTGATTTCGCTTTTGTTCCTTTGGAAAATGCTTTAGAAGGATCTGTTAATCTAACAAT
AGACTATTTAATACATGAACAGCCTTTGCCAATCGTGGGTGAAATGACGTTGCCGATTCA
CCAGCACTTGCTCGTCCATCCCTCAAGAGAGAATGCATGGAAAGAGCTCGACAAAATTTA
CTCACATTCACACGCGATTGCGCAATGCCATAAATTTCTTCATCGACACTTTCCTTCCGT
TCCATATGAATACGCCAATTCTACCGGGGCGGCAGCAAAGTTTGTCAGTGACCATCCCGA
GCTGAATATCGGGGTCATTGCCAATGATATGGCAGCTTCTACATACGAATTAAAAATCGT
GAAACGGGATATACAGGATTATAGGGACAATCATACAAGATTTGTTATCCTGTCTCCCGA
TGAAAACATATCTTTTGAAGTGAATTCAAAATTGAGCTCTAGGCCCAAAACGACCTTAAT
GGTCATGCTGCCGCAGGATGATCAGTCCGGGGCGCTGCATAGAGTGCTGTCTGCATTTTC
TTGGAGAAATTTAAACCTGTCAAAAATTGAGTCACGTCCGACTAAAACCGGATTAGGCCA
TTATTTCTTTATTATTGATATTGAGAAAGCGTTTGATGATGTATTGATTCCAGGGGCCAT
GCAGGAGCTCGAAGCACTCGGCTGCAAAGTGAGGCTTCTGGGTGCATACAGTCTTACCAA
TTATAAAAAAAAAAAAAAAAAAAAAAAAAA
>ERCC-00104 DQ516815 Ac03459931_a1 Ac03460027_a1
TGCAATCTCTTCAACAGCCTCTGCTAAGTATTCTGCAGCTGCTCTGCTAACTCTCTCAGC
ACCAGCCTTTTTCAATATTCTCTCAAATGGTGCAACTGGAAGCTCAGCCATAATACCACC
TCACAATAGATTTCCAATAAATACTGTTATAAAATCCTTTATTTAAACTTTTCGGTCATT
TTCATTTTTTGTGAAAGTCTTTGGAAAATTTTCCCACACATAAAGAAGGTATTAAAAAGT
GTGACACTAAAATTATAAAAAACACTATTTATAATGTATGTCACAAATTTAAAATATAAT
TTTATGAAAGATAGATAAACATAAATTGGTAGAGTTTAATTGTGATATTTATGATAATTA
CTATAGCTTCGGGTAAAGGAGGGGTTGGAAAAACTACAACATCAGCATCTTTAGCAGTAG
CACTTGCTAAATTGGGAAAAAAGGTTTTAGCTATTGATGGAGACATATCAATGGCTAATT
TAGGGATTCTATTCAATATGGAAAAGAAAAAACCCTCTTTACATGAAGTTTTGAGTGAAG
AGGCAGATGTTAGGGATGCAATTTACAAACATAAAACTGGAGTTTATGTATTGCCAACGA
GTTTGTCTTTAGAAGGTTATAAGAAATCAGATATTGATTTACTTCCAGATGTGGTTAATG
AGGTAGCTGATGATTTTGATTATGTAATTATAGATGCTCCAGCTGGGTTAAATAGAGAAA
TGGCTACTCATTTAGCTATTGCTGATAAACTTTTACTTGTTGTCACCCCAGAGATGTTCT
CAATTATTGACGCTGTTAGATTAAAAGAAAGTGCTGAAATGGCTGGAACACCTTTAATGG
GTGTTGTGTTAAATAGGGTTGGTAGAGATTTTGGTGAAATGGGTAGAGATGAGATTGAAA
TGTTAATAAAAGGTAAAGTTTTAGTTGAAGTCCCTGAAGATGAAAATGTTAGGTCAGCAG
CTTTAAAAAAGATGAGTGTTATTGAATATAGAAAGAATTCTCCAGCTTCTCAAGCTTATA
TGAAGTTAGCTTCAATAATAGCAGGAGTTCCTATTTACATTGAAGATGAAATTAAAATAA
TAAGGAAAGAAAGCTTTATAGATAAAATTAAGAGATTATTTAGGATGTATTAATTATCTT
GATTTAAAAATTTTAATTATCATCCTTTTCCAAATAAACCGTATATGTTGGGAACGCCCT
CTCAATGAACCTTTCAGTAAAAGCTTCACCAAAAATGGATGCATCATCTCGCTTTGCTCG
ATGATGCCTCTTAGTTATCTTTCTCCAAATAAACAGTATATGTTGGGAATGCCATCTCTA
TCCCTTCTTTTTCAAATTCCTCTTTTATCTTCAAATTTATTTCATCAACGGCATTTAAAT
AGTAATCAAATCCCATGTTTCTAACAAAGTATTCTACCCTCAAATTTAAACTCCAATCTC
CATATTCCCTAAAATGCACTCTATATGGAGGGAGAGTAGCTGGATGATTTTCAACAATCT
CTTTTATTATCTCCTTAGCCCTCTTAATTTTCTCTACCGGTGTGTTATAAGTTAAACCGA
TAGTCATTAAAACCCTTCTTCTATCTCTAACTGTTAAGTTTTCAATGGCTGAATCCAACA
ATTCTGAGTTTGGGATAGTTATTAAAGTGTAATCAAAAGTTCTAATTCGTGTGCTTCTTA
TTCCAATCTCCTCTACAATCCCTTCAGCCCCTTTAACTTTAACCCAATGGCCTAAACTAA
AGGGTTTGTCAATCAATATTAAAATCCCAGCAATGAAGTTTTTTATGGTGTCTTGCATAG
CCAAAGCTAAAGCTAAACCCCCTACTCCTAAACCAGCCAATAAAGCAGTGATATCATAAC
CAACAGAGCTTAAAGCCGTTAATATACCAAGAAGTATTGTTAATATCTTTACAACTTTTT
TCAATGGCTTTATTATGTGTTCGTCCAACTCTGTTTCTGTCTTTTCGGTCAATGGAATTA
GGTAGTGTTCAAATATCCCAAAAAAAAAAAAAAAAAAAAAAG
>ERCC-00108 DQ668365 Ac03459932_a1 Ac03460028_a1
CTCTGTGTCATGATCGTGAGTTGTCGCAGTGTCTGTACCAATACTCTGGTGGAGCTATAT
AAGCCGCTGTTGCGTAAATCAACGGCATGATCCCTATGACCGCGTCATGCTAACTGATAC
ACGCTGCTCGAACAGTGATACGCACACTGATAACTATGCGCAGACGCTTGAAACGATGTG
ACATCGCTTCTAGAGTATGAGCCGCAATGCACGACTGATACTCGATATGAGCAGCAGTCG
GCTATGATTTGCAATGCTTGCAGTATGTATCCTGATCGTGCGTGCGATGTCTGATAATAC
GCTCGCATGATATGTATTGCGCTCAGATGCTGGAGATATGCCATGCGTGCTGTCAGTATG
CCATGTATGCTGATATGTCGCGATCTATGTGGTGACTATGAGATCCATGTGATGACGTTG
CAGTCTCTGTGACCTTATCGACGCGCATGTGAGCCTATAGACAGCGATGTGAGCACTCTC
ATCTGCGGATCAGTCTATCCTCGCTGATGCTCAGTGATACACGCTGATGCACGTAGTGAG
CATCCTGTGCTCGCATATACCGCTGCTGCACTGATATGAGCCAGTGCTGCTGCTCTCTAC
GGAGTGTGCTCGGCTATAACAGCGAGTGCTACGCCTAAACTGGCTGTCTAGCACTGTAGC
TGGTGCATGTACTCGACTGCCGCTGCATCTACTATAAGACTCTGACATTAGCGTATAGGC
TGATACATTAGCTCGGATGCTATCAGCTTGCGCCTATTATATGCCTGACGCGGGATCTAT
CAGAACGACTCGGTAGCTCATATACTGGATCACGGTGCCACAACATGCTACACGAGGTCT
CAGACTCTATCCCGTGGACTCAACGTGCATCTGCTATGCTGAGCGCGTATCTGTGTACCT
GTCCGATGCTCTGATCTACACTGCCGTGATCGTTATATGACGAGACTGTGCGCTCATAGC
CGACACTGTGCTCGATAAGACCACGCTGTGCGGATATAAAAAAAAAAAAAAAAAAAAAAA
AA
>ERCC-00109 DQ854998 Ac03459933_a1 Ac03460029_a1
TAGCGGAGTGTCAAATTTCGGAAGGGGGCCATAATGTTTCTTTACAATCGCACCAGTTAG
CGTGGCGTATACCATGTTGTTAACAGCGCCATAAGTGCCTGATCCGCGGGCAAAACTACG
CAACACTGTGACTGGGTGCTAGGTCGACGAACAACTGACGCAACTAGATCATGGGAGTGC
CCCAAGTAAAAATTGTGTGTCAGGGCAACAAGTGACGATAGCGCGCGTAAATGGTATCAT
GATTGTGACCTCGGTATCTCTTGTACAGTTTACGTCGACGCGAAGTCTGATCACGTTTAA
CTAGCTCAGGGGTATTAAATAACCGAAAGGTTCATGTGGATGTGTGAACTTGCAGACAGA
ATGACCCATAGTCCTTTACCCAGGTAGCTGAGGGCGACGCACTTGACCATCCGAATCAAA
CTGAGAGATCGAAATAGCCTCACCCTTGAACCTACAAAGCTCACTTTAGCCCGTTAAGTT
GTCGAAATCACTAGATCAGAAGTCTCCCACTCAAAAAAAAAAAAAAAAAAAAAAAA
>ERCC-00111 DQ883685 Ac03459934_a1 Ac03460030_a1
GCCCTAAGTTCCGGTCCGCAATTTCGTTTCGTTGGGACGCTTGAAGCGCAAGTAGAAAAC
GAGATAGGGTGTCCCATCTAAACCGCCGTGCCAATAGCTTTAAAGGCCAGGAAACATTTA
ATATCCCTAACAAGCACGGTCCACCAACGGCATTACGACTTTACGAGTTCGCAGAACAAA
GACTTTGCAACTGCAGGGGAGCCCTTCGATGCATCCGAATGAGGGCGAGCGTCGCAGATT
AACTTCGAGCAGTTAACCAGGCAAGGATATTTCCGGCATCAAGCGTTTCTCCCTACTAAT
ATCCTTCCTTATGTCCCGCATTAAACAGCACTCAGCATCTCAAACAATCACAAAACAACC
CACCTCATCGTTGACCAGATGATAACGTGGGACATTATCTTTGGGCAATACCACCAAAAT
CGTTCTTTATGGGGTATCGCTCTTAAGCAGCGCACTTCTGCATAACTATGCCATACAGTT
AGGTGCTACCATGAACATCCCGAGCTGCGTTGCATGTATCGGGTATGCCCAAGACCATAC
CTCCAATGCTGCAGGGGTTAAATTCTCCGTTCTCGTCTAATCTAAGAGAATTGTATAGCT
TGCAGGCTAACATCCTGGGTCCAACCCCACATTGTAACTTCGCTGATTCCCACCACTAAT
TTCTAGGGTTAGTGAAGGTTCGATACATCGCGCATTGGGGGTCTCGGTCAAGAGGAGCGC
GTAAGTAAAGACGCCTATCTTCCAGTTTGATCGGGAAACTACCCGAGGGGGATGGTGCTC
AATTGGGCCTCGTCTGAACACAAGAGAGATCGCACGCGGAAACCGTTAACGCAAGAATAT
ACAGCATATGGCATGTAAGCGAAATAACATCCTCCCACTGGGTGCACAGCGAATTAGTAT
CATAGTAGAATTAAGCGAGATCCATGACGTCACCGCTACTCAATCATCATCCACGTCTCG
CGTCATACCCAAAAAAAAAAAAAAAAAAAAAAAA
>ERCC-00112 DQ459422 Ac03459935_a1 Ac03460031_a1
AGATGCCTGGATAGGTTCAAGTTACGTTTACACCGTTCCCACCCCACTAACCACGACCTT
TCTCGCCTTTGTTTTACCAACGCCGGCTAACAGGTCGGGCCCAACTAATATTGTTAAGGC
AGGCGTTCTGTACTTACTCGATCGTTCATAGCCCCACGACATAGTTTTTAGTCATTACGT
AGCCGTTATAGAAACTCACCTGTTGTAGAAGGTTACAACCAGATCGTCTTACTTATGGCA
TGCTGGCGTAGACAGGTGCCAATTTGCGGCCAGTACTCGGATGTTCGTGGACTGATCTGG
TCCTCTGTTCCCCTGGTGAAAACGTCGCTTCACTCCGGTAAGGGCGAATGTAATGACCGT
ATTCTAAGGTACGGATCTACACTATGTGCGGGCGAATAGACTCGGGCCCGTAGCGGGGAG
CAAATACTTGATCGCAATCTCTGACGTCAACTGATGTCGCGGAGACTGCTGCGCACCCAA
TAGGTACCACTAACGTCCGTGTGATTTTAACCGGTAGGAATAAACACCGTCTTATACAGC
TACGTTTTTCGATTTACTACCGAGCCGTTTGCGAGAACATATGGATTGGGAAATAGGCTC
GAGTCCACATACAGCCTACGGTAAGTTGCTAGGCTCGCAATTCTATCCGGGTTTGTGAGT
CTTAGTTGTGCTCCGGCTTTTGAATGAGCATACTCATGAAAGCGCTGCTACTATGATAAG
AGTACACGTACAGGTCTCGCCCGATTGGATTATGGCGAGCTGCCGCATTGACGGACATAC
CTTTGAACGTAATCGCGCACGAGTGCGGATTAAGATTCTCCGCTTCAATCATGCAATGTG
GTACAGCTGACTATCATTGACACCAAGCCGCTTGCAGGTATCGCCTGTCGGATAAGTTAA
GAGTGAGACGAAGAGTATTCATCGAGCGCCAGGTAAGATAGTGCCACTCTAAGCATCGGT
ATCTAGCTTTAGTAACCTTCTCGATGGGGAATACACCTCTGCTTAACGGTCTTAATAATT
GACGCGTCTTGGACGTAGTACTCTGCAGTGCCTAAACTCATAGTAAACGATCTGGTAGGT
CCTTTTACACACGGTTTTTATCGCTTAGTGCTAAAAAAAAAAAAAAAAAAAAAAAA
>ERCC-00113 DQ883663 Ac03459936_a1 Ac03460032_a1
ACACCGGCGCACGCCACAGGCGTCATACTTCCCAAGAAGCGGCCATAGCCCAGATGCGAG
GTGGAAAAGTCACACTAGAGCGACACCAACATCGTTACGCTTACACACCGGACGCTTGGA
TCAGTGGGAAGTGCTCACGCGCGGAGCCCACTGGGCGAACAGCAACGTTATAACGGCCAC
TCAGTGGTTCGTCACGCGCAGCCCCGGGTTCGTCCCCTATAAGGGCCTAGTACCTTTCGA
GCCCCGCGCGTACTAGGCAGATAAGAACCCTCCAGCTCGGGGCCTCAAACCGATATTCCA
TGTGGGCCAACTGCCATGTTGTGTCCAGTCGCTATCGGAGTAGCCGCGCTGGTGCCACAC
GACTACAACCCTCGTAATAGGGCTGCGTGCGTCCTAAATACACTCGCTGTTGAGATACTA
AAATTATCTGTGGATTGCCGGCATTGAGCCCACGGTAAACCCCAAATACATAAGTGTATA
ATGTCTCGGACCCGTCGCAACGGTTGTTAATATGACAGGCCGCTAAAGACGTTCTACTCC
GCCATATGAGATAATATCCTTATCTTGAGACGCATAGCAAATGTAGGAGAGAGAGGTTAA
TAAGGCCTAGCCTAAAGGTTCTTGCAGAGCAACATCATATACCCTGTAGAACCCGACTTT
TGGGTTTAGGGGCCTGCCGTCAGCTACAATTCATGCTTGAAGGTTTCACTAGATCGTGTT
ATGGACGATGACTATAGTGTAACAGGTGCAGAGCTTAACTTTGGACACATGACACTCAGT
TCTGTACCAACTAGGAAGAGCGCCGGGGTAGAAGAATAAAAAAAAAAAAAAAAAAAAAAA

>ERCC-00116 DQ668367 Ac03459937_a1 Ac03460033_a1
AAGCGTTCACAGCTCGGCAATACCTGTGACGAGCTGCTCGCAAGATTTACGCAGTGTGGC
TATACTTGACAGTGATGGCGCTTACTTCAGATGTATGGGTGATACTTCGCTATATGGGTG
GTCACTTCTCTATGGCGCGTGACAATGTACTATGGAGCGGTCAATGTCAGTACGGATCGC
GTCGATCTAGGTGACTACGCACGCCTCTGGAGTAAATCGAGTGCTCCGTGCGAAATACGC
GGTCATCGTGCGAATAACCGAGTCATCGTGAGTAGTATGAACGTGTCGTGTTATGCAGCG
GTATGTCGTGCTATAATGGCGTCTGTCGTGCTCATAAGGTTCCTCTGATGTGCTAGACGT
GTCCATCGAGCTGCATAGCTATACTTCGAGTCACTTGGGATACTTCGATAGCGTTGTGAA
TAGTGTCGTAGGCTCCCGGGCACGTTGTTAAACTGTTGCCGCCAATTCAAGATTAGTCCA
GCTCGTACTATCGAATACACCATCGTCGTATCGAATAATCGCACCTCGTAGGAGTCGGTT
GCCACTCGTTGATAGTCAACCAGGCTCGTTAGATAGTAGCCCAGATCCTACGAGATGAGC
TACGTAACTACAGTGATAGCATATAGGGTACGCTAGAATGCCAGGTCGTAGTCGAATTAG
TCAGGTTGGATGTCTACTAGTTGACTTGGAGTATGCCATGAAGACTCGTCCCTCGATATC
AATACTCGTCCGCAGGTGAACACTGTAGTCGGTGCTAGTGCCCACTTCTCGGTATGTGTC
CTCAATTATCGAGTAGGATTCTAATCAATCGTCGCGGCTCACTAATTGTCTGCGGTGGCT
ACTAATGGTTACGGTGCCTGACTAATCGTGTAGGTGTCTAATACATCGTGATACGGGCGA
TATAATGCTCGATACGGCAAATATAGCTCCGTCCGGTGGATCCAGATCGCAGGGTATCGC
ATCGACAGACCTGGTATCGTCGTGACGAACGTGCTACTCGCTTATCGGGCCTGCTACATC
AGTGGCGATGTTCGTAACCCTTAGCCGATCTTCTTACTTACGAGGCTACTATTCGATCAA
ACTCGCCTATCTGGTAATAACTGCGGTGATCTGGTAGCCACTACGTGCGCCTGGTAGCAA
ATACGGCGAGCTGGTATCACTATCGGCTCAGTGGTCCGACATAGTGCCCAGTGGTTCGCA
TAACTGCCGCTGGGTCCAATATAACACGCAGTCGTCAATCATACGAGCCGATGGTCGGCA
ATAGCGCCTGTGGTGACACTATGCCACCTCTGGTCTAATATAGCGCCCTGTGGTCGTATA
ATCGAGCGCGTAATCGTATATCCGACTGTAGGTGCGTAACTCGCGACTAGGTGGCTCTAA
TCTGCGTTGGTTGTCGCTCACAGTGTCTGGTGTTCGATACCCGGATCGGGTTCCGTAATC
TTGGCATCGAGGTTTCGTACATGTCACGCGGTCTCGTTCATTCTCGGTGGTGCTCAGTAC
ATCCAGTGGTGAGTCGCTACATCACACGGTGATCCGGCTAAACCTCTGGGCATCCGTATT
AAGCGACATTCCTACGACTTATCAGCACGTCCTACGGTATAACAAGGCGTGCTACGGTCT
AACGACGCTGGTAGCAGTCTATCAGATCGCTAGTACGAGTTAGAGATGCTTAGTACGCCT
TCGAATCTATGATGCTCGTGCTCACGCGATGCACTCGGATTATGGCACATGCACTCGCGT
AATGACGCTGCATCGCTCAGTATGATCCATGAGCGCCGTGAATGACGCATGAGCCTCGTA
TCGAGTGCATGAGCTGTCTTTCACATGATACATCGCTCTAAATCATCATGCGACAGTCTC
GACAGCAGCTCAGCATCTATGCATCATGTGCCTCACTAGGACATCATGCTCGACTCTGAG
ACACTGATCGAGCATTAAGACTCTAGAGCGGCCGCCGACTAGTGAGCTCAAAAAAAAAAA
AAAAAAAAAAA
>ERCC-00117 DQ459412 Ac03459938_a1 Ac03460034_a1
AGATACTATCAGGCGCCTATGGGCAAATCTGGCCTCCAAACTCCGAGTGTCACCGAACCG
TAGGAAATTCCTTCCCCAAGCGTGTGCAATACTCGTAGCACACCGGGATAAATAGGAAGG
AAACATCCGCGGGTCTTACGGTGAAGCTGTGGGACCGCTTCTGTACACGGCGTCCAATCA
AGGGGCTTGGCATTTGGCCCAGATCGAAAGTGTTGAACCACAAACGACTCTATCGGTGAC
GCCTCCAAGCGCGAAACTCCAGGCAATGGGGAACCGCAGAAAGATGTTCCGCTAGACCGC
ATTAATACCACATCTGGGCTTAGAAGCCCCTCGGTGCTCCAGGGAGGACGGATCGGAATT
AAACGTGATATGGAACTTTAACTGATCAGGCCTTGCCCTTACTAATGGCGCGTTGTAACG
GGCCTTGAGGGAATGTCACTATTGAGGCACCCGTTCGACCCTCAGAGATATACCATTCCG
CCTATTGTAGCTCTCCTCGTACCACAGTCTTGCAAATACTGTCATAGCTATGGAACCGCC
CCGACGCCGGGATTATGGCCTCTCATGGACTCAGTGTGATCAGAACCTGCTCGAGTGGGG
ACTGGATGCAGAGCTGATCTCTGTAGTGTGTTGTGTCGCGGGAGCACCACCGGATGACAA
CCGCCATATTCCAGTGCCCAAATACTCACTGGTAACGGCTTGAACTCATGCTAATTCCAT
TATAGTTCTTTAAACATAAGCTTTGCCCTCGGGGCCCATCCCCTGAACCATGCGGTGAGT
CACGTACGCAGACCTGAAAATTAAAGATCCGGACAGGCCCGACCTTAGCCAAGGGTAAGA
ACCGCTTCACTTAGTGAACATCCTATCCAGTCCGTGCAGCATCGTCTACGGTCCGGGCTT
CTGCCGAAAGGTCCATTAAACAGACAGAAGGATAAATGGCTCCAGCGGATACGCGCATAT
TCGGTTATCGCAGTTACCGTGCAAAACTGCATCCCCGCTGGGATAAGCACATGAGATGGA
CAAGGCTTCCTATGAGTGATTCCAAAGAACATTGCCCGACGACCGAGCCTTCAGGTAATC
CACGAGACATATGCTAACCAGTGGTGCCATGGAAAAAAAAAAAAAAAAAAAAAAAA
>ERCC-00120 DQ854992 Ac03459939_a1 Ac03460035_a1
GGCGTCTCACCTGGCTTGATTCAGTTAATGGAGCACTTGTGGGAGTGCCGCGACACAACA
TCCGCTAGCCTCAGTCGAATGACAAGTTAGAACAGGAGTGGGGCCGATCTCTGCAAACTC
CTATTGTCAGGGGTGGTGGACGGTATAGGGTTTTGCGCCTACCTGAATGCAAGGGCTTAC
CTCCAACGGCTTAGATGTGCCTAGAAGGTACGCCCTTCAGTCAAGACCGGCCCGGCGTTA
GTTAAAGCAGGCTTGTCACACATCACGTAGTTCCTGCTGCGTTTTAAGTCATTAGCTCCC
AGTAACCCATCAACCATTACCGTATAGACTTATCCGAGTGTGATCAAATAACGCTGAGCC
TTATGATCCTCGTCGACCCAACAACCGCCGGATATACGTTGGGATATAAACGAAACACGT
ACCGCGCGAGTGACACGCGTTGACGTTACATGGTAAACTCGTAGCCAACCTTAACATTCC
CTGCACTATGTTAGTGCGTACAACATTAAGGGAAAAAAAAAAAAAAAAAAAAAAAA
>ERCC-00123 DQ516782 Ac03459940_a1 Ac03460036_a1
TTAAGAGAGGAATAATTACTTTTTCATCTTACCCACCAAGTTTTAGTTTTCTTATTCTTT
CACTTAATTTTTCGACCTCCTCCTTTGTTAATCTTGTAGCTTTTTTAACCTCCTCCAATT
CTTTTTGTAACATTATTACTTTAATCCCCAGTATTATGTTGAGGAGTATGCTAATAGCCA
CAATTATATACAAAATCATCCTTATCTCCTCCCGAACAATCCTTTAATAAACTTAGATAT
GAATGATTCTTTCTTCTTCTCAAGTTGTGCTTCATATTTAGCTCCAATTAACTTAGCTGC
TATCTCCATGACTGCTTGAGCGGCTGGAGAATCTGGATACATAATAACGAGAGGTGTTCC
AAATGCAGCTGCCTTCCTAACATGAGGGTCCTCTGGAACAACACCTATAACAGGAACTTC
TAAAATTGTCTCTATAGCTTTAACCCCCAACTCTGTACTCTCATTTGAAACCCTATTAAC
AATAGCCCCAATGATGTCAGTTCCCAATCTTTTTGTTATAGCGATAATTTTTAATGCATC
TGATATTGGGGATATCTCTGGATTTACAACGACAATTAAACCATCTGCTGATGATATTGC
TATTAAAGTCTCTTTTCCAATACCTGCTGGACAGTCAATAATTAAAATCTCAACTAAATC
ATGTATTGCCTTTAAAACTTCCTCAAGTTTTTCTGGTTTAGCTCTTCTGAACTTTTCTAA
TGAAACACCTGCTGGAATAACTAAAACTCCTTCAGGACCTTCATAAATTGCGTCCTTTAT
ATCTGCTTTACCAGCCAACACATCGTTTAAGGTTACTGGCTTTCCTTCTAACCCCATGAT
AGGCTCTAAGTTTGCCATTGCTATATCAGCGTCCAAAACAGCCACTTTTTTTCCAAATTT
TGCAAGAGCCACAGCAAGATTTGCAGATATCGTTGTCTTTCCAGTACCTCCTTTTCCAGA
TGCTATCGCGATAGCTATTCCATTAATGTCACCATTCTAAAAAAAAAAAAAAAAAAAAAA
AA
>ERCC-00126 DQ459427 Ac03459941_a1 Ac03460037_a1
GGAGACCGACCGCGCATTAGTCAATCATATAGTTCGATAAATGAGACGTCACGGATTTGA
GTATCATTTGCTAGAACTGCTTACCTATCTAAACGCTCAGGTATGCCTGCGCTGAGACTC
AGCATCTCAATGTGACCGAGCTTGTGACTCCGCATCCTCCTGCAATATACCCATCGGCCC
TCACGGGGTAACGTAGCTCTTCTGCGTACACCTGGCTAGAGGGTCCTTACCGGCTGTAAG
CTCACTACAATCCAGGTACAGAGTGCGTTAACCGGCCATTAGAGGGCCGCTACACCCGTC
AGAATTTAAACGTATGGGCGGCGAAGCGCGATAATGGTTAGACCTTCTTGCAGGGGCAAA
TAACGATTTTGCGACTGCCCCTTTAAGATGGAGAATGGACAAACGCTCATTCCTAGTGAG
GACATCGACATCGTTACGATGCAACGTCGAGTGGCGGCATAACACTTGGCTCGGTCCTAC
CCGCGACAGTGCAACAAAAACAGTTGCTCTACATTCGCTATGCATTTTAACGGATATGCC
TTTGCCCCCCGTCCGTCATGGACGAAAAGTTTGGCTATGCGCGGAACATTATGCCGGATT
ACTCGTTATCGCTGGGTAATCGTCCGTTGGGCCCGCTCTTACGCGATCAGTGCCGTTAGC
ACATGCGCGAATAGGGCGGATTCCGAAAGCATGTGCCAAATTCCCCATGACCCTGTTCCA
GGTGAGCTGACACTATCAGTCGAAGTTGTTTCCTTAACCAGGAAAAACGCTGTTTCTCCG
TTTGCTTGTACCATGGGGGCAGGGAATTCTTCGAGCGCGCGAATGTATACACTATTATCT
CATGTGCATGTCCAGAGCGGGCTAACCTAATATACCTGGTCGCATCGTCCGAGATCAGTT
GGGAATAGCGGAGCGGATACGCCTGGAACGCTGGGGCGTGCCAGTAAACTTACTGTTCTC
CAGTTCCTCCATCATGTTCCGTCTAATCCGGAGATGTGTAGCTGCATTGTGCTCCGTTGC
GGTACTCCTCGACTGGGTGCCATATGGGCTACTGGCGAGAGGAAATTTGCTTTTGTGTAT
TTAGGCCCGTGGCACCTAAAAAAAAAAAAAAAAAAAAA
>ERCC-00130 EF011072 Ac03459943_a1 Ac03460039_a1
GCATTTTGAAAATTCTATGGAAGAGCTAGCATCTCTGACGAAAACAGCAGACGGAAAAGT
ACTGACCAGCGTCACACAAAAACGGAACAGGGCTGACGCCGCTACATATATAGGAAAAGG
GAAGGTAGAAGAGCTGAAGGCACTCGTGGAAGAGCTTGAAGCTGATCTCCTCATCTTTAA
TGATGAACTGTCGCCAAGTCAGCTGAAGTCATTGGCAACAGCAATTGAAGTGAAGATGAT
TGACCGCACGCAATTGATATTAGATATTTTTGCAAAGCGGGCGAGAACGAGAGAAGGCAA
ACTTCAAATTGAGCTGGCTCAGCTGCAATATGCACTGCCGCGTCTGACGGGACAAGGGAT
CAACCTTTCCCGGCAAGGCGGAGGAATTGGGGCAAGAGGTCCCGGGGAAACGAAACTGGA
AACCGACCGCCGCCATATCAGAAATCGCATTCATGAAATCAACACACAGCTTTCCACTGT
CATTCGCCATAGAAGCCGATACCGTGAAAGAAGAAAGAAAAACGGTGTGCTTCAAATTGC
GCTTGTCGGCTATACAAACGCAGGGAAATCAACATGGTTCAACCGCCTGACGAGTGCTGA
CAGCTATGAAGAAGACCTCCTGTTTGCCACGCTGGACCCGATGACCAGAAAAATGGTCCT
GCCAAGCGGCTACAGTGTTCTTCTTTCAGATACAGTAGGATTTATTCAGGATCTTCCGAC
GACATTGATTGCTGCATTCCGCTCAACGCTTGAGGAAGTAAAAGAAGCGGATTTAATTCT
GCATTTAATTGATTCTTCAAATGAGGATTATGCGGGACATGAAAAAACAGTGCTTCGGCT
GCTTGAGGAGCTTGAAGCAGATGATATCCCGATGCTGACGGCTTACAATAAACGTGATCA
AAAACTGCCTGATTTTATACCGACCGCCGGAAGGGATCACATTATGGTCAGTGCGAAATT
TGAGGACGACGCTGCAGCCTTTAAAGAAGCGATTCAGCGCTATTTGCGCCAAGAACTGTT
AACGTCTTGAATTCTGGAAAAAAAAAAAAAAAAAAAAAA
>ERCC-00131 DQ855003 Ac03459944_a1 Ac03460040_a1
CGCCGGATAAAGGCTTCTTCGGTACTATACAAGTTGTCTACGCACATTTGCCTTGGGTAT
TAAACTCTAGTAGGAGCGAAACTTGACATATCAAACCTCTCTGGAGAGGCATCTCCCAGA
CATTACGGATGATCAGGTCTCAGCGAATCCTAGCTGTGCGGATAATTTGTGGCCCGCACA
ACCGCAAGACACCGCCGTGTCTATTCCACAAACTTCGACATATCAATAACGCAGTAACAA
CGTTAAGTAGGGGGACAGGCAGTGCGTCCTAAGGGGCTTGAGGTCGCCCGATTCGCGATC
TAATCTTAACAGACGAGGTGGCGTAAGATGTACCTCGTTCAATCTAAGTATGAATTTGTC
CGCTGGGTAATGGTGGAATTAAAGAACATGCGTAAAACGACCTCGTTGTAATTTGGGTCG
GCCCGTCTCGGCAAATTTGCCCTTGCAGTGAAGCTCGGATTGGATGTCTCGTAAGGAATA
CTTATTGCGGGTGGTACGCAAATTCGCAACCATGTGAAGTAATGTGAGCGTACTTCACCT
GCTCCGGTACAAGCCGCCATGTGCTCATGTTGGGAACCTCCTGCGTAACAACCGGACGCT
TGCGAAAGTCATTCCCCTATCGGTACACTATTGGAAAACATGACAAACGTATAATGCGTG
ATGACCGCAACAGGTGTAAGTGCACCAACTAGTATTGGCTCCTGTCCACATGGTCGGGTT
TTCCGCCCCCAAACATGCAAACATCCGAAAAAAAAAAAAAAAAAAAAAAAA
>ERCC-00134 DQ516739 Ac03459945_a1 Ac03460041_a1
AGGCTTTGTTATTGGTATTGACTTACAAACAGTTAAGCCATTTGAATATGATAATGTAGT
TGCAATAAAAGGAGATTTCACCTTAGAAGAAAATTTGAACAAAATTAGAGAGCTAATTCC
AAATGATGAAAAAAAGGTGGATGTGGTTATAAGTGACGCCTCCCCTAATATAAGCGGTTA
TTGGGATATAGACCACGCTCGTTCAATAGATTTAGTAACTACTGCCTTACAAATAGCTAC
TGAGATGCTAAAAAAAAAAAAAAAAAAAAAAAAA
>ERCC-00136 EF011063 Ac03459946_a1 Ac03460042_a1
TTTCGACGTTTTGAAGGAGGGTTTTAAGTAATGATCGAGATTGAAAAACCAAAAATCGAA
ACGGTTGAAATCAGCGACGATGCCGAATTTGGTAAGTTTGTCGTAGAGCCACTTGAGCGT
GGATATGGTACAACTCTGGGTAACTCCTTACGTCGTATCCTCTTATCCTCACTCCCTGGT
GCCGCTGTAACATCAATCCAGATAGATGGTGTACTGCACGAATTCTCGACAATTGAAGGC
GTTGTGGAAGATGTTACAACGATTATCTTACACATTAAAAAGCTTGCATTGAAAATCTAC
TCTGATGAAGAGAAGACGCTAGAAATTGATGTACAGGGTGAAGGAACTGTAACGGCAGCT
GATATTACACACGATAGTGATGTAGAGATCTTAAATCCTGATCTTCATATCGCGACTCTT
GGTGAGAATGCGAGTTTCCGAGTTCGCCTTACTGCTCAAAGAGGACGTGGGTATACGCCT
GCTGACGCAAACAAGAGAGGCGATCAGCCAATCGGCGTGATTCCGATCGATTCTATCTAT
ACGCCAGTTTCCCGTGTATCTTATCAGGTAGAGAACACTCGTGTAGGCCAAGTTGCAAAC
TATGATAAACTTACACTTGATGTTTGGACTGATGGAAGCACTGGACCGAAAGAAGCAATT
GCGCTTGGTTCAAAGATTTTAACTGAACACCTTAATATATTCGCTGGTTTAACTGACGAA
GCTCAACATGCTGAAATCATGGTTGAAGAAGAAGAAGATCAAAAAGAGAAAGTTCTTGAA
ATGACAATTGAAGAATTGGATCTTTCTGTTCGTTCTTACAACTGCTTAAAGCGTGCGGGT
ATTAACACGGTTCAAGAGCTTGCGAACAAGACGGAAGAAGATATGATGAAAGTTCGAAAT
CTAGGACGCAAATCACTTGAAGAAGTGAAAGCGAGACTAGAAGAACTTGGACTCGGACTT
CGCAAAGACGATTGACTAGTTTCCCTTGTGAACTAGGATTTTCCCGGGTACAAAAAAAAA
AAAAAAAAAAAAA
>ERCC-00137 DQ855000 Ac03459947_a1 Ac03460043_a1
CAAAGCAAACCTAATGAAGCCAGACACGAGATCACAGAAAATCGCTGACTATCCCGAGTG
CGCGGCGAGCTACAATCCAAGATGATTATTTTTTCACGACCGGGCGCTGGTCAGGTATAT
CGCTGGTACAGATGGCGGCAAGCATCGTTGTCACCACTTCCTTCACGATTTCCGTTAGAG
CCGAGTGGTACAGCACGTACGTTATATATGGGAGTACGGACATGCTTCCCACCTCGTCAG
CCAAGATGATAGATACCCGTAGCGTGATGGTCTTATAGCTGCTCTGATGGACTTCGAAAG
ATCACCGTGCAGCTATTCAAAAAAGCAGCCGGGGAAAAGGTGGTCTCGCCCGAAAGCCAT
GACCTCCGATCACTCCTGGCCGGTAGTCGGTTTATTGCATATTGTACAGTTGCGCGCGCG
GCAGGTCACATCCCCCTGGTTAAATAGAGGCACGAGCGCTCGTTTTTGGGTGATCAATAT
GGCTTACCCCCGAGAGAGTTGTGAGCTTGCACGAAAAAAAAAAAAAAAAAAAAAAAA
>ERCC-00138 DQ516777 Ac03459948_a1 Ac03460044_a1
CCCTGCTAAAAGAGGTTGGTTGTATAAGATTTGGAGAATTTATCTTAGCCTCTGGTAAAA
AAAGTAACTACTACATAGACATAAAAAAAGCCACCACAAACCCAGAAATTTTAAAGTTAG
TTGGAGAAATTATTGCTGAGCAAATAAAGGATGAAGATGTAAAAGTTGCTGGAGTAGAGC
TTGGTTCTGTCCCTATAGCTACAGCTGTCTCAATTATTGCTCAAAAACCACTATTAATTG
TTAGAAAGAAACCTAAGGATTACGGAACTAAAAATAAGATAGAAGGAGAGCTAAAAGAAG
GAGATAAGGTTGTTATTGTGGAGGATGTTACTACAACTGGAGGAAGTGTGCTAAAGGCAG
TTAAAGAGATTAGGGAAAATGGTGGAATTGTTGATAAAGTTTTYGTTGTTGTTGATAGGT
TAGAAGGAGCTAAAGAAAACCTACAAAAAGAGAATGTTGAATTAATCCCATTAGTTACTG
TTAAGGAGCTACAATCCACTCAATAAATCTAAAAACCTCTTAGTCCATAGGGGAAACCCC
TATTGGGATACTCCCCGTCCATTAAGTTGCTCCTTTCAGGAGCAATTAATGTCCATTTTA
AGCTTATAATCCACTCAATAAATCTAAAAACTTCTTAGTTTTCTCTTTTTTAACCTTACC
AAATTTCTCTAATTTGCTAACATCTACATTTTTATCCTTTAAAATTTCTTTTATTGGTTC
TATGAGTGCAATTTTTTTAAGTAAGTCTTCAATATCCTTCTTTTTGAAGTTAAATCTTTC
CACAGCATCCCAGTCGTGAATTAAGTATAAAGCAACTCCACCAATGTTCTTTAAAGGAAT
CTGATATTTTGGCAACTCCTCCTCCAATTTAAATTTTAAATCTAAAACATCCACACAATT
AATCCCATCAACACTCATCCAAGATAAAAATCCTCTCTGTGGAGTAATCATAATAGATGG
GAACAAATTACTCCTTGCCCTTCATCTGGTGTTTTGTAGAAAAAAAAAAAAAAAAAAAAA
AAAA
>ERCC-00142 DQ883646 Ac03459949_a1 Ac03460045_a1
CACCTGTCACATTTCCAATCGGCTCCAGGAAGAGAGAAGTGACGGCTTGATCCTGTAGTA
ATCCGGGATCGACTTAAGGGGTGCAGCGACCACGGCGGATCGGGCGTCGCAATAGTCCTC
CTGTTAGGAGGGTCCTTCTAATGTTAACGCCCGAATATTAGTCATATTTTGCTAGCGCCT
ATCAGCGTAAGATATGATTTAAGTTACACCAGGAGAGTAGCGAGATAGAACCACTCGTTG
GATCGGTCTTTCTTAATTGACTACTATCAGATCCGGCGCATGGCGCTGAGGTCAAACTAC
ATTACAGGCCCTGGTTTCCATGGGTCAGCGCAAGTACAGGCGAGCAGATACAACCTTCCG
GAGACTTCGCCTCCACACACCGGAGACCCTAACCGTACCCAAATGTAACTAGCGCCTCTG
GTGTGAGCTTACTAGAAAGTAGGCCGGGCCGGTCGACAGGAGGTTGCGCCAAAAAAAAAA
AAAAAAAAAAAAA
>ERCC-00143 DQ668362 Ac03459950_a1 Ac03460046_a1
ATGCAGCGTAGGTATCGACTCTCACTGTGGAGTCGTCTATGATGTCGTGGAGTCCTCTCA
GAGTGCTGTAGGTCCTCATAGGTCGTGCTGTCTCTCTACACGCGTGCGTGAGTCTACATT
TCTGCGAGTTGGTGCTCTCACTGCGGTGTCAGTGATCTCTCCGCGTGTGACATGAGTCTA
GCTTCGCGGTCATGGTCTATCCCAGCGATGGATGAGACTACTCTGTACTAGATGGTCATG
CCTGCGAATGAGTCGTCAGTGCCCACAATGTCTCGATAGTGCGCCGAATGTGTCTGTAAT
GCCTCGAATGTGTAATCGTCAACTCGTATGTGAAGTGCTAGGCTAGTATTGACATCTACG
GGCGGCTATTGACGAACTCTCCGGTATATGCTCTACATCTGCAGGGAATTGCCGACCATA
TATGGGTCTTGCTGATACGCTAGGGTGCTTGCTACTTAGATAGGCGTCTTGGCCGCTATT
CGCGGCGTGTCTCAGAATATGCGCGACGTGTCTGGTATATGGCGACTGTGTCCGTCTATA
CGCATACTGGTCCACATATAGACATACTTCCACGACATGACAAAGCGTGCTCCTACATAG
CACGAGCGTCTCCTAAATAGATCCGGTCTTATCGCTGAATGTCTAGGATTCTCGTCAATG
ATCTACGATCCTCGCTAAGTATTCAGCCACCTCGTATAGTATTCGCGCACCTGAGGATTT
ATTCACCTGACTCGCGTATAATATGCCGTCACCTAGTCTAAAAAAAAAAAAAAAAAAAAA
AAAA
>ERCC-00144 DQ854995 Ac03459951_a1 Ac03460047_a1
AGCTAGGATAAATTGACCCGTATGAACTGTTGCCGGCTCGGAAATGTTAAGGCTCTGCGC
ACGCACTTTATCATTCGCAGCCTGTTCTGTCAGCGGGTCAGCCTAGGTTACGGTGGAACC
ACTCGGTATCGTGCAGACAGGGATCGTAAGGCGATCCAGCCGGTATACCTTAGTCACATA
TACTATCGTAATATTGGCGGTTGCTGACAAGTAAATACGGCTAAACCGGTCGTTGACCAA
CCACTCTCGCGGGGGTCATAAATATCACTGAGCCCGGGAAGTACCCCGTGACAGACATAC
GAAAAGCGTGATAACGTATTCGTAGGTATTATTTCCGTTAGCTGGAGGTAAAGGGGTTCT
GGTCCTAGCCGTGTTATGTCTATTTATGAGATGGTAAGCTCGTCACCAACTCGTCACGCG
ATCGAAATAGCTTGGACTAATGTCCGGCACATAATCAAGTCTACATCAATCATGAATGGT
TTCTGATTTGCTACCATCAGATATCATGTGAGCAAAAAAAAAAAAAAAAAAAAAAAAA
>ERCC-00145 DQ875386 Ac03459952_a1 Ac03460048_a1
ACTGTCCTTTCATCCATAAGCGGAGAAAGAGGGAATGACATTGTTCTTACACGGCACAAG
CAGACAAAATCAACATGGTCATTTAGAAATCGGAGGTGTGGATGCTCTCTATTTAGCGGA
GAAATATGGTACACCTCTTTACGTATATGATGTGGCTTTAATACGTGAGCGTGCTAAAAG
CTTTAAGCAGGCGTTTATTTCTGCAGGGCTGAAAGCACAGGTGGCATATGCGAGCAAAGC
ATTCTCATCAGTCGCAATGATTCAGCTCGCTGAGGAAGAGGGACTTTCTTTAGATGTCGT
ATCCGGAGGAGAGCTATATACGGCTGTTGCAGCAGGCTTTCCGGCAGAACGCATCCACTT
TCATGGAAACAATAAGAGCAGGGAAGAACTGCGGATGGCGCTTGAGCACCGCATCGGCTG
CATTGTGGTGGATAATTTCTATGAAATCGCGCTTCTTGAAGACCTATGTAAAGAAACGGG
TCACTCCATCGATGTTCTTCTTCGGATCACGCCCGGAGTAGAAGCGCATACGCATGACTA
CATTACAACGGGCCAGGAAGATTCAAAGTTTGGTTTCGATCTTCATAACGGACAAACTGA
ACGGGCCATTGAACAAGTATTACAATCGGAACACATTCAGCTGCTGGGTGTCCATTGCCA
TATCGGCTCGCAAATCTTTGATACGGCCGGTTTTGTGTTAGCAGCGGAAAAAATCTTCAA
AAAACTAGACGAATGGAGAGATTCATATTCATTTGTATCCAAGGTGCTGAATCTTGGAGG
AGGTTTCGGCATTCGTTATACGGAAGATGATGAACCGCTTCATGCCACTGAATACGTTGA
AAAAATTATCGAAGCTGTGAAAGAAAATGCTTCCCGTTACGGTTTTGACATTCCGGAAAT
TTGGATCGAACCGGGCCGTTCTCTCGTGGGAGACGCAGGCACAACTCTTTATACGGTTGG
CTCTCAAAAAGAAGTGGATAAGCTGTACAATCGTTTCATCATTCGGCGTGCGAATTAAAA
AAAAAAAAAAAAAAAAAAAAAA
>ERCC-00147 DQ516790 Ac03459953_a1 Ac03460049_a1
CCTTGCTTAACCTTAATCTTGCCTTATTACAATATTTTTAGAAAAATAAAAAGTAAAAAT
AAAAGCAAATCCTTAATCTTTGGTGATATTGATGGAGAGGTATGAAATCCCTAAAGAGAT
TGGAGAAATAATGTTTGGCTTGTTGTCTCCAGATTACATAAGACAGATGTCAGTTGCTAA
GATAGTTACACCAGACACTTATGATGAAGATGGTTATCCAATAGATGGAGGTTTAATGGA
CACAAGATTGGGAGTTATAGACCCAGGTTTAGTTTGCAAAACATGTGGAGGAAGGATTGG
AGAGTGTCCAGGGCATTTTGGGCATATAGAGTTGGCTAAACCAGTAATTCATATAGGATT
TGCCAAAACAATATACAAGATATTGAAGGCAGTTTGCCCACACTGTGGAAGAGTAGCAAT
AAGTGAAACTAAGAGGAAAGAAATTTTGGAAAAGATGGAAAAATTAGAGAGAGATGGAGG
AAACAAGTGGGAGGTTTGTGAAGAGGTTTATAAAGAAGCTTCAAAAGTTACAATCTGCCC
ACACTGTGGAGAGATAAAGTATGATATAAAGTTTGAGAAACCAACAACCTACTACAGAAT
TGATGGAAATGAGGAAAAAACATTAACTCCATCAGATGTTAGAGAGATTTTAGAGAAGAT
TCCAGATGAAGATTGTATCTTACTCGGCTTAAACCCAGAGGTTGCAAGGCCAGAGTGGAT
GGTTCTCACCGTTTTGCCAGTTCCACCAGTAACTGTAAGGCCATCAATTACCTTGGAAAC
TGGAGAGAGAAGTGAAGACGATTTAACCCACAAGTTAGTTGATATCATCAGAATCAACAA
TAGATTAGAGGAGAATATAGAAGGAGGAGCACCAAACTTAATTATTGAGGATTTATGGAA
TCTGTTGCAGTATCACGTAAATACCTACTTCGATAACGAAGCTCCAGGTATTCCACCAGC
TAAGCACAGAAGTGGAAGACATTAAAAACCTTAGCTCAGAAAAAAAAAAAAAAAAAAAAA
AAA
>ERCC-00148 DQ883642 Ac03459954_a1 Ac03460050_a1
CATCTCCATTTGGTCACGTTTACAACCGGAGTAGACGGCCATAGCAGGAGGGGTGTGCGA
CAGGCAGGAAGCTCTCGCGGGGTCCAAGCATTGCTGCAATGGGCGTCCTTGCTCGATGTT
GACCCGAAGCTCTAACTGCATTTCAAGTCCGAATCTCTAGATATCTCGAGAGCCAATGGT
TAAGGAAGGGGCGTCAATTTTGCGCGGACACGCTGCAGGATGTAATGATTAAGCCGTAGT
TGAATTTATGGAGCGGTGCCCCGGGAAAGGTATAAATCGGAGGCAGGGGTTTACGGCGTC
AGGATAGTTCATAGCGTACGCAGAACGAGAACAAGTGAGACGTGTATAGTTGCCATGCTG
AGTAGACCTGGCGTCTACCCCTCCAAACGCATTCTTATTGGCAAATGGAAGTAGCTTCCA
CAGTTTGTAACAAGCCGTGCCTGCGCATGTTATTTACCAATGGAGAATCGAAAAAAAAAA
AAAAAAAAAAAAAA
>ERCC-00150 DQ883659 Ac03459955_a1 Ac03460051_a1
AGCTTGATGTGACATCACGTCCCAATCAATTTGGTTTTACTCCCCTCGATTATGCGGAGT
TATCAGTAAGAGCGGGTACCGTTCTGCTGAATGCACTATGAGGGCGACCCTTGATCTTCA
TTCGTTCCATAGATGCAAATACCCGGGTACTAGTTGGCGAAGTTTGGCTAAAGATTGCCC
ACTTACTAGGTGACTGTTAACTAGAAAGTTGCATGAGGCTGGTAAGTGAGGGGCTCAGTG
AAACAGGATACACCGTACCGTGACGATTCCCGTGTGGGCTTGACATTCAGCCAGCCTCCC
GCTTGTACAGAGGCAGACTGTCCGATGCCTAGTATGTTCACTATACGATTTCTTGGGCTA
GCTAGGTGTCTTGACCCCATATTCCAAAGATCCGAACCTGCTTGTACTTATCAGTACGAG
TTGATGCTCTTGGGGTACCTATTTTTTGATCCGATAGTATTGGTTCTGGCGTGTTCTCGT
AACCCCGGGCACTAGATTATGGTGAATGGTGTGTACACACTACTTGACGGGGCGTTACCA
TTTTCAGGTGGGCACAAATAGCTAAAGCCTCGTCCGCATTACGCCCCATGGCTCACGTCT
CAGAGGAGGCTAGCTCGAGGTCACCCATAAGGGATTACGGAGTTACACCCATAGTAACAG
ACGGAAATTGTTGATAACAGATAGTTAATACGCCTTGGCTGAGGAGACCAACGGACTTCA
AAAAAAAAAAAAAAAAAAAAAAA
>ERCC-00154 DQ854997 Ac03459956_a1 Ac03460052_a1
TCACTAGATCAGAAGTCTCCCACTCGAGACTAATCTTGGACTATCTATGAGCACCTATTG
CGCTGTGGAAGATTGCCCCTAGGTCTCTGGCGGCTCCGATTGCGGGATGAACTGGTTGGT
CCGAGGAGGCATATAGGAAACGATGGGCACGCGCTATTCAGACGTTATTTGGTATGGAGT
AAGAGGCCGGAAACTGGGCTCGATTGATGGATACTGATCAGTCAACTCAAGCGAGGATAT
CCATACCCACCGACGGTATGGTCATTAATACCCAGTATTGACTAGTCGGAGGTCTAATTT
GGAACGTATTCCGCCGCACACACGAGATTCACTTACATGGACGTGAAGATTGATCGCCGG
GCGACTATTATTGCACGACCTTCGCCTGCCCTCAGCTGCGCCCTTTTTGTCCACGACGCA
GGCTGGACCAAGCAGCCGAGGCTGCGCTCCGGCATCAAAGTCCACGAGTTACAGCCAGCG
GGTTTTAAGGGGGTATTAGCATCTCGAGTGAGTAAAAAAAAAAAAAAAAAAAAAAAA
>ERCC-00156 DQ883643 Ac03459957_a1 Ac03460053_a1
CACAAGAATCCCTGCTAGCTGAAGGAGGGTCAAACTATAACACCTTTAGCATTCGTACAG
GCAGGCTAAGTGAATACTAACCCACCGGCAGCCCGTTGTAGTAACGTTGACCCCTGGCTC
GGAGACATTTGGTGTTGCCTAGTACTAGGTGACTGGTACCGATTCATAGGTTCGCCATTC
TCTTATCGAGAGCCCGAGGTAGACTATCTTCCAGATGATGCCATACGTTCACTCAATCGC
GCGGCATGCACGGTGGGGCTACGAACTTGCTATCCATAGGCTCTAGATGTGGTAGAAATA
TGCTGCAGGGGTTCTGTCGAATTTGCTCGGCAACCGTGGCCGTGTATGCTTTCATATCCC
GGCGGTGTGATCTAGCCTTCTCGCCATATGAGGGCGCTGAGCATAGACCCAAACCCGACT
AGTCGAATCTTAGGGTTGTATGCTAGAACGGCATGGTATAAGCCGTGCTCAAAAAAAAAA
AAAAAAAAAAAAAA
>ERCC-00157 DQ839618 Ac03459958_a1 Ac03460054_a1
GGTCTTTGTCACCTCCGTCAATTTGTATTAGAACCCGTGAAGGCCCAAGTAACAGGCCCA
GGGTTAACATGTACGGAACATACTCCTTCCACGGAAGATTGGGGATGAAAGTTGATACCC
AAACTTCATTAACACAAAGGCGATGTGGGCCGAGTACTGTGCTTACACCAACAGGGCGGC
TCAACTGGGTTGGTAGCCAGCACTAGCTTATTCACAATTAAGGCCGTATGCATTCTACTG
CTTATCCGGTGGTGATTGCAGCCAGGGCGGAAGTGAACACGCTTGTACGATGTGTTTGCA
TAAGCGGTTACCACAGGCGCTACTCTCGTCGATAGCCGACTACTAATATTCAGCCGGCGC
CGGTAGATAGCGAGGCTTTGGGGGTAGCTTTAAGTGCGGTCTAGGCTCAGTTGACGATAC
TTACTTAGGCAGGGTTACAACCCTTATGATGGGGTATGAGGCACGTGGCCATTCATCCGG
ACCCGATGCTGTCGTGCTTCTCGTTGGCAATAGCGCGGATTAGTACAGGTGACTAGTTCA
GCTGTTGTTCGGATTCCAAGTAAGCTCGCATAGAGCTGGACTTCTCGGAACGGTCCTGAC
GCATTCCTGCATCAATACGCGGCACCGGGGGTCCGATAGCATCTCGCCTTAGATCCGGCG
GGGGATACTTGGTCAAAGCTCACTACGGGACTAGAGTGGCTAGTGCAGATGCGCAGCGCA
GATATGCTATACGAGATGAGCTTCAAATTCATGGAGTTATGACGATATAACGCTAGGATC
TGACGCAGTGACACCGGTCGTGTGACAACTGGGCTTTAAGTGAGGCATCAGAAGTATACT
TTTAATGGTGCCGCTCCCAAATCCCCGATCTTGCCACGATTGCCTAAGCCGTCATGTTAG
AGGCGGTCACAGCAAACCCTCAGTTTACCGGTTCGATGATTATACGATGCCGGAGCGAAC
GACTACGCTCGAAGTTTGGTTATCTAGAGCACGTCAAAAAAAAAAAAAAAAAAAAAAAA

>ERCC-00158 DQ516795 Ac03459959_a1 Ac03460055_a1
GAGCTCTTTCAACAGATCATGGAACTACGGGAGAAATAAACATTTGGATAGAAAATGTAA
CATTTAAAAATGATGCAAAATCATATTCCTTTAATTTAACGAATCTTAATATATGGGCAG
TAAATAAATCTGCTTATGAGTTGTATTGGAATCCATTTAACAAATCTATCTGGATAGATG
GGAGTAATTACACTATAACTCCAAATATTGACATACCTCCAGGAGAAGTATGGAACTCTA
AAACCTACAACTTCACATTTAGTGGAGTTCCAATCGTTTGGGCAAACTGCTCATTTACAC
TGTCAAAAAAAGATTATATCCTTTTAAATGAAGTAAGTCAAATAGGAAGTTCCTATGTTG
TTGTTGAGGAGATTTATGTTGTGGGTAGTTATTTGATTAAGGTGACTAAGCATATTGTTC
CGGATGCGGATGGGACTTATGATATTTATATAGTTGTGGAGAATATTGGTAGTGTGAAGA
CTCCTGAGTATGTGTATGTTTATGATTTGATTCCTAAGAACTTCACCGTCTCAGATGAGT
GGGTTAATCAATCAAGTATGTTGATTGCTGAAGGAAATCACACCATTACAACAAATCCAA
GGTATAATTTAAGCATGTGGTGGGCGTTACATGCAATATATCCAGGAGCAGATGGGGACG
GTAACTGGAACGACACTGCTGAAATACTTGCAAATAAAACAGTAGTCATACACTACAAAC
TAAACGGAACTGGCGAATTCTACCCAAGCGACGCATTTATCGTTGGTATCGACCCTACAA
ACTCACTACTACCAACAACCTCACCAAAAATAACAACAGTAGCCGGAACAGTAGAAAACA
ACTTTGAGATATTTTTAATACTGATAAACGTTATCTTTGGATTAGGTATATTAACAAAGA
GGAATATAAGGAATAATAAATAAAGTTGGGGGATGATGATGAAGAGATTTGCATTACTCT
TTATTTTCCTTGCATTTATAACACCACTTTTGCAGATGTTGAGGAAAAAAAAAAAAAAAA
AAAAAAA
>ERCC-00160 DQ883658 Ac03459960_a1 Ac03460056_a1
TCCTTGGTTTGAAATCAAATTACTATAGATTGCATGCAGAAGTAGGGCTTTACAAGTTTG
TTCCTAATTCCGTTGAACAATAGCGAATGTATGATGGTCGGTCATTGCCGCAACCCTGAA
GCAGTGAGCGTGGTTGAGTAACCACGTACTAGAAGTCCAAGGATGGTTGCAGTAGCTAGC
TCAATTGCCATTGCTGGAATAGTGTCGGTAAACCACGCACCGGGGAGCCGCGTTTCGTTG
CGATAACCTCATATAGTCCCAGTCTCGGACGCGAGCACCTGCAGCGTAATTAATAAGGTC
AGGCTATGATTCACCACCGTGTAGGAGTTATGCGCCTTATCGCGAAGGTAGTTACTCTTG
CCAGTGGGCATGAAATTGCGAGCTTGCCCTAGTAGCGTTAGTACCGTCATAAGCCACTCT
AAGAGATCGAAATTTTATACAGTAGTACTAACAGCAGACCTGCAATATCAAAGTTATAAG
CGCGTCGACACGCCTCGTCTAAGAAAAACTACTTCCATTAAAGTTCGAGGACAAATGCGG
TCTGATTCAGTCCTATAGCGAGGCCATTGCAGTGTGGTCTGCCGTGGTCGGCTCGATAAT
ACCATGATAACTACTGACTGCGCAGTTGTAGCGACCGCAATGGGGAGTGTGTGTTCTTTA
TTTCAACTGCGTGGCTTATCCTACTTAGGAGTTGTGGATACCAGATTATCTCGCGGTGGA
AAAAAAAAAAAAAAAAAAAAAAA
>ERCC-00162 DQ516750 Ac03459961_a1 Ac03460057_a1
CTCCACAGATTCCCATGTGTCCAATTCTGAATATCTTTCCAGCTAAGTGCTTCTGCCCAC
CAGCAACAACTATGTTGTATTTGTTGCTTAATATACCTCTAAATTTGCTATCTTCAATGC
CTTCTGGATATTTTGCTGATGTAACTGTTACTGACCTTGCCCTCTCCTTGGCAAACAACT
CTATTCCCATTGCCTCCAAACCAGCCCTTGTTGCTTTTGCTAATCTCTCATGTCTTTTAA
CCCTATTCTCGATTCCTTCCTCTAAAACTAAATCTAATGCAACATTTAAGGCATAGGTTA
AATTAACTGATGGTGTGTATGGGGTTTGTTTTTTCTCTTCATAGTATTTTTTATAAGCCA
ATAAATCTAAGTAGAAACCAACTTTGTCATCATTCTTCTTAATAACTTCCCATGCCTTTT
CACTGACTGTTATTGCAGCCAATCCTGGTGGAGCTGCCAAACATTTTTGAGAACCAGTAA
CACAGATATCATGTGGAATAAAAAAAAAAAAAAAAAAAAAAAA
>ERCC-00163 DQ668359 Ac03459962_a1 Ac03460058_a1
ATAGACTAGCCTGCCGGTCAATAACTGATGACGCGGAGTCAACCTGATAACCCATAGCGG
AACAGTCTAACCTACGCGAGATACGTCTTACCGCACATAGGTAACCTATTCGTGACTAGC
AGGCCTTATTCCGGTGCTATGAGTATCTTACCTGGTCTAGGTATCTAATTCGTGGGTCGG
GTACTACATTCGTGCGATGGGTCCTCGCTTCGTCTATGAGGTCTCGTCTTCGTGAGTGCA
ATGTATCCGAAGTCGTAGTGATAATATGGAACTAGGCGCGATTTGACGAACGTATGCCGC
ATATTCGGAACGTCGCCTGGAAATTCGCCACCTAGATCGAAATTATCGGAACTCGTCGCT
TATTTACGAACCTTGGGAGCCGTTCCTAAAGCTGAGTCTGGTTTCTTATTAGCGAGGAGC
ATTTCGTGAATACTGAGCCGAATATCGTAAGACACCCGCGAGCGACTGTAAACTAATCGG
GGAACTTATTATAGGGCCGGTCCAGGTCTTGAACGACGTAAAAAAAAAAAAAAAAAAAAA
AAA
>ERCC-00164 DQ516779 Ac03459963_a1 Ac03460059_a1
AGGAGCTCCAGTAGTTTTCCCCTCAAAAATTCCTGATAAGATTTCAACTTTATCCTCTTC
TTTTCTTGGTGTTGAGAAGATGCTCTGCCCTGGTCTTCTCCTGTCAAGCTCTTTTTGGAT
ATCCTCTTCAGATAAAGGCAGATTAGTTGGACATCCATCAACAACTGCTCCAACAGCCTT
TCCATGACTTTCTCCAAAAACTGTAACTCTAAACATATCCCCATAGGTGTTCATTAATGT
CACCAAAAATTTTTAATTGCTTAGTTTTACATTTAAAATAAAAATTAAAATAGTCAAAAA
ATAAAAAAGGTTTATCTGTAGAGAACATCCAAGTGTGCTGGTTCCTTAACTTTAACTTTC
TTTTTCTCCATAATCTTCTCAACTGCCTTTCTAAAGTCATCCATTGTTACATAGTCCCTT
AACTCCCTAATTGCATTCATCCCTGCCTCTGTGCAGATTGCCTTTAACTCAGCCCCTACA
CATCCTTCAGTCATCTTAGCTATTTCTTCTAAATTGACATCTTCCGCTAAATTCATCTTT
CTTGTATGAATCTTCAATATCTCCAATCTACCCTTCTCATCAGGAGCTGGGACTTCTATG
ATTCTATCAAATCTTCCAGGTCTTAATATTGCAGGGTCTAAAATGTCAGGCCTGTTTGCG
GCCCCAATTATCTTAACATCTCCCCTTGCATCGAATCCATCCATCTCTGCCAACAACTGC
ATTAATGTTCTCTGAACTTCCCTATCTCCACCAGTTAAAGCGTCTGTTCTCTTTGCTGCA
ATAGCATCAATCTCATCTATGAATATGATTGAAGGAGCTTTTTCTTTAGCCAATTTGAAT
ATATCTTTAACTAACGGAGCCCCCTCTCCAATAAACTTCTTAACCAATTCAGAACCAACA
ACTCTTATAAAGGTAGCATTTGTTTCTGTAGCAACAGCTTTAGCTAATAATGTCTTTCCA
GTTCCTGGTGGCCCGTAAAGAGAATACCTTTTGGTGGTTAAAAAAAAAAAAAAAAAAAAA
AA
>ERCC-00165 DQ668363 Ac03459964_a1 Ac03460060_a1
GATATGCGTTACGTGAGTCTGATAGCAGTTCACTACCTGGATATCTGATCCACTAGCTCG
ATCATGCTCACCCATAGTTTATCTGCATCACTCGTACTGAAATGCTCACATCGCAGGTAG
AGCAGCATCGTAGAGCGTCAAGCTGCATCCTAGCGTCATGAGTCATAGTACCTCATGCTC
ACGTGATCTACCCTAGCTGACCGCTAATGACGGCAGTGCAACCTGAGATACCGACGGCAT
ACTGTCGTCAACGTCAGGCAATGTGTCCGAACGGCGAGCTACGTCGCCTCACGGAGTAAT
CGCGTCCCTCTAGGTATAGTGCCGTCGGTTCAGGTCATATGTCGCGGGTTCTGCACATAT
CACGGACGTATCGCTATCAGACGGACGCTCTCGGACCTAAACCGTAGCTCTCGGCAAGAT
CGTCCTCGTCTCGAATATAGCGCCCTAGTGCTGCAAATGTCACCGCTATCTCGTAAGGGG
TCCGTCTGTTGAGTTAGGCCTCCTCTCGTTGGATGTGAGCTCGGTTGCTTGGATGGTGCA
GCTTACTTCGCGTACCTGCTGTTTGCATCAGTCCTCTGCATCTATAATCGCGTATCTCTC
TCTAGTAGACCATATAGCCATCTAAGCGCTCGATATTCCACCTAAGTGGCGCCTATTGAA
CTAAGTGGCAGCCGAATGGACTATCGCTCCTCGATATGTACGGATAGGCCACGGCATGTA
CGAGCATAAGCCGAACTGCACGAGCATACCCGACACTGATCTGAGAGTCGCTTAAATCAT
CTGCGTGTCTTAGAGCTTATCGCCATGTCTGTCAACTGTACTGTCATCCTGTAACTGTAG
CGTATGTGAAAAAAAAAAAAAAAAAAAAAAAA
>ERCC-00168 DQ516776 Ac03459965_a1 Ac03460061_a1
CCAATGAACTCAGCTATTCTTCTTAACAAATAACTTTCTCCAGAAAATTCAAATGTATCA
TCTTCAGGATTCCACCTAAAAACATCATGTAATATAATATCATCAATTTTTGGGTCGTAT
TCAACAATCTCAGTTATACTCTCAGTTCTTCTAACAAATCTTCCTTTATAAATCAATCTA
ACCTGCATACATATGGCATTTAGTTGTTCAAGCATAATCTTTGGAATGTTCATTGGTTCA
GCATTCAACCTCCTTATAACTGCCTCTGGGGATTTTGCGTGTATCGTTGATAACGCCAAA
TGTCCTGTAGTTATTGCTTGAAATAATATCTTCGCCTCCTCACCTCTAACCTCTCCAACA
ATTAAATAATCTGGTCTTTGCCTTAAAGCCGCTTTTAATAAATCCATCATAGTTATTTCA
TATTCTTCTCCACCGAATCCACTTCTTGTAGTTCCAGCAATCCAGTTTTCATGATACAAC
CTAATTTCTGGAGTATCCTCAATAGATACGATTTTCATTTGAGGAAGGATGAAAAGAGAG
AATGCATTTAAAAGGGTGGTTTTTCCAGTAGCTACCTCTCCAGCAACCATAATAGAATTT
TTATATTCAATGAGTAACCAAAGATATGCAAGCATCTCTGGAGAAATACTCCCATATCTT
ATTAAATCTGTTGGCAATATAGGAGTGTGTGTGAATTTTCTTATTGTAAATGTTGAACCA
TATCTTGAGATATCCCTTCCAAGGGTTACATTTAGCCTGCTACCATCTGGGAGAGAACCA
TCCACTATTGGATTAGCCAATGTTAAAGATTTTCCACACCTTTGGGCTAAGGATATACAA
AACGAGTCTAATTCTTCATCAGTTTCAAATTTTATATTTGTCTTTAAATGTTCGTATTTT
CTATGAAACACATACACTGGCTTTCCAACACCTGTGCAACTGATATCCTCCAAATTCTCA
TCTTTCATAAGAGCATCTATTTCCCATATCCAATGAGGTAAAAAAAAAAAAAAAAAAAAA
AAAA
>ERCC-00170 DQ516773 Ac03459966_a1 Ac03460062_a1
TATTGGTGGAGGGGCACAAGTTGCTGAAGTTGCGAGAGGGGCGATAAGTGAGGCAGACAG
GCATAATATAAGAGGGGAGAGAATTAGCGTAGATACTCTTCCAATAGTTGGTGAAGAAAA
TTTATATGAGGCTGTTAAAGCTGTAGCAACTCTTCCACGAGTAGGAATTTTAGTTTTAGC
TGGCTCTTTAATGGGAGGGAAGATAACTGAAGCAGTTAAAGAATTAAAGGAAAAGACTGG
CATTCCCGTGATAAGCTTAAAGATGTTTGGCTCTGTTCCTAAGGTTGCTGATTTGGTTGT
TGGAGACCCATTGCAGGCAGGGGTTTTAGCTGTTATGGCTATTGCTGAAACAGCAAAATT
TGATATAAATAAGGTTAAAGGTAGGGTGCTATAAAGATAATTTAATAATTTTTGATGAAA
CCGAAGCGTTAGCTTTGGGTTATGAAACTCCATGATTTTCATTTAATTTTTTCCTATTAA
TTTTCTCCTAAAAAGTTTCTTTAACATAAATAAGGTTAAAGGGAGAGCTCTATGATTGTC
TTCAAAAATACAAAGATTATTGATGTATATACTGGAGAGGTTGTTAAAGGAAATGTTGCA
GTTGAGAGGGATAAAATATCCTTTGTGGATTTAAATGATGAAATTGATAAGATAATTGAA
AAAATAAAGGAGGATGTTAAAGTTATTGACTTAAAAGGAAAATATTTATCTCCAACATTT
ATAGATGGGCATATACATATAGAATCTTCCCATCTCATCCCATCAGAGTTTGAGAAATTT
GTATTAAAAAGCGGAGTTAGCAAAGTAGTTATAGACCCGCATGAAATAGCAAATATTGCT
GGAAAAGAAGGAATTTTGTTTATGTTGAATGATGCCAAAATTTTAGATGTCTATGTTATG
CTTCCTTCCTGTGTTCCAGCTACAAACTTAGAAACAAGTGGAGCTGAGATTACAGCAGAG
AATATTGAAGAACTCATTCTTTAGATAATGTCTTAGGTTAAAAAAAAAAAAAAAAAAAAA
AAA
>ERCC-00171 DQ854994 Ac03459967_a1 Ac03460063_a1
CTGGAGATTGTCTCGTACGGTTAAGAGCCTCCGCCCGTCTCTGGGACTATGGACGGGCAC
GCTCATATCAGGCTATATTTGGTCCGGGTTATTATCGTCGCGGTTACCGTAATACTTCAG
ATCAGTTAAGTAGGGCCATATGCCTCGGGAATAAGCTGACGGTGACAAGGTTTCCCCCTA
ATCGAGACGCTGCAATAACACAGGGGCATACAGTAACCAGGCAAGAGTTCAATCGCTTAG
TTTCGTGGCGGGATTTGAGGAAAACTGCGACTGTTCTTTAACCAAACATCCGTGCGATTC
GTGCCACTCGTAGACGGCATCTCACAGTCACTGAAGGCTATTAAAGAGTTAGCACCCACC
ATTGGATGAAGCCCAGGATAAGTGACCCCCCCGGACCTTGGAGTTTCATGCTAATCAAAG
AAGAGCTAATCCGACGTAAAGTTGCGGCGTTGATTACGCAGGATTGCGACCAAAGAACGA
GAAAAAAAAAAAAAAAAAAAAAAAA
>ENSG00000237683 chr1- 134901-135802,137621-138532,139310-139379
ACCTACCAAAACATTTACATAATGGTGGAAATATTCCAAAATTCAATATTTTGGGATTTA
TACACAAAAGATAAACAAATTAGAGGCCAAGAGGCTGCCGGAAGGGAAAAACAGGGCCTG
GAATGGCCGACGTGAGGAATGAGCTGGGCCTAAAGAGGCCACTGGCAGGCAGGAGCTGGA
CCTGCCGAAGTGGCCGAAAGGCAGGAGCTTTGGACTGGGGAGGCCGCAGTGAGGCGAGAG
CTAGCTGGGCGTGGAGAGTCCGCTGTGAGGCCGAGGCCGAGGCTGGGCCCGTGCAGGCCT
TCGAGACGCAGGAGGCCGGGCCTGCAAAGGCCGACTGGAGATCAAGTTCTGCGCCTGAAG
AGGCTGCCAAAAGTCAAAAGCGGGGCCTGGGAAGGCCGCCGAGAGCCATGAGCTGGGCTG
GGCCGAAAGAGGCCACTGGGAGGCAGGAGGAGCTGGGCCTGGAGAGGCTGACTCGAGGAA
GTTTTGCACCTGGAGAGGCCGTCGAGAGGACGGAGCTGGGCCCAGGGAGGCCGACTTGCT
GCTCTTCCAGGCCCACTTCCAGGCCGACTTGAGGACGACTTGGGCCTGCAGAGGCCGCCG
GGAGGCTGGAGCTAAGCCTGGAGAGACTGACTTCGGGACGATTTGGGCCTGCGGAGGCCG
CCGGGAGGCCCAAGCTGGGCCTAGAGGAGCCCACCGACCGGAGGCCATTTGGGGCCTGCA
GATGTCATCGGAGGGCCAGGAGCTGAGCCTGGAGAGGCCACCGCGAGGCCTGAGCTGGGC
CTGGGGAGCTTGGCTTAGGGAAGTTGTGGGCCTACCAGGGCCGCTGGGAGCTGGGCAGGA
GCTGAGTCCAAAGACGTTGTTGGGACCTGGAGTCGGGCCAGAGTCCGGCCTGGAGATGCA
GCCGGGAGAGCCCGACTTCAGGACAACTTGGGCCTGCGGCGGTCGCCGGGAGGCCCAACC
TTGGCGTGGAGGAGCCCACCGACCGGAGACCATTTGGGGCCTGGAGATGCCATCGGAGGG
CAGGAGCTCATCCTGGAGAGGCCACCGTGAGGCCTGACCTGGGCCTGGGGAGCTTGGCTT
GAGGAAGCTGTGGACCGACCAAGGCCGCCAGGAGATGGGTAGGCACTGAGTCCAAAGAGG
TTGTTGAGAGGCAGGAATCGGGCCTGGAGACCCAACCAGGAAGAAGAGCTGGGCCCGGAG
AGAACGCCCGGAGGGTGCAAGTGGGTCTGGAGAGGCCGACTTGAGGAGGTTCTGGGCCCG
GAGAGGCCGCTGGAAGGGAAAAACTGGGCCTGGAAAGGCCGTTGTCAGGAATGAGCCCCA
TGGGCCTGAAGAGGCCACTGGCAGGCGGGAGCTGGGCCTGCCGAAGCGGCCGAGAGGCAG
GAGCTTTGGACTCGGGAGGCCGCAGTGAAGCAACAGCTAGCTGGGCGTGGAGAGTCCGCT
GTGAGGCAGAGGCTGGGCCTGTGCAGGCCTTCGGGAGGCAGGAGGCTGGGCCTTGTCGAG
GCCTGCAGAGGCCACCGAAAGTCAAAAGCGGGGCTTGGGAAGGCCGCCGGGAGGCATGAG
CTGGGCTGGGCCGAAAGAGGCCACTGGGAGGCAGGAGGAGCTGGGCCTGGAGAGGCTGCC
GAAAGGCAGGAGCTTCACCTGAGGATGCCACAGTGAGACACCATCTGGGTCTGGAGGGTC
CACTGTGAGGCAGAGGCTGACCTGTAGAGTCCGACAGTAGACAGAAGTTGGGCAAAAGCC
TGATTTGAGGAAGTTTTGGGCTTCAAGAGTCAGCCACGAGGCAGGCACTAGGCCTGGAAA
TGGCCTCACAGTCAAGAAGCTGGGCGTGAAGAATCTGCTGTGAGGCAGACGTTGGGACTG
TAGAGGCTGACGGGAGGCAGAGGC
>ENSG00000235249 chr1+ 367640-367658,368595-368634
AGCCCAGTTGGCTGGACCATAAATGATATAATAAGCCCTTCTCATTAAACATGATATGG
>ENSG00000185097 chr1- 621059-621098,622035-622053
CCATATCATGTTTAATGAGAAGGGCTTATTATATCATTTATGGTCCAGCCAACTGGGCT
>ENSG00000187634 chr1+ 860260-860328,860530-860569,861118-861180,861302-861321,879534-879955
CCAACGAGTTCCAGTTCGTCAGCGGCCGCGAGACGGCCAAGGACTGGAAGCGCAGCATCC
GCCACAAAGCAGCGCTTGGGGCTCGCGGGCCGCTCCCTCCGCTCGGAAGCCAGCAGATCC
CTGCGGCGTTCGCGAGGGTGGGACGGGAAGCGGGCTGGGAAGTCGGGCCGAGGGAAAAGT
CTGAAGACGCTTGGTTGCCGGGGGTAGGGGTGGGGCCACACAAATCTCCAGGAGCCACCA
CTCAACACAATGGCCCTGCCTCCCACCGCTTTATTTCTTTCGGTTTCGGATGCAAAACAA
AAAATTTTAAAAGAAAATGTGACTTCAAAGGAAAGGAACAAATTTTCAAAGACTTGGGGG
AGTGAAGGCAGAGCCTGGTGCAGATGGACGAGGTCTGCAGACGGAGGGCAGAGGTGGTGG
AAGGGGCCAGGGGCCTGCAGGCCTCCCCCTGGAACTGGGACTGGTCTCGGTCTGCTGACG
TCAGGGTCAGCTCCCCCGCGGAGCTGACTTCAGCAGCCCACAGCTGTGGGGCTTCAGCAG
CCACAccagcccagcccagcccagcTCTCGATACGTTTGGTCTTTCATGCTGAAAAATAA
ATAATAAAGCCTGT
>ENSG00000188976 chr1- 879584-880076,894621-894670
CAACACAATGGCCCTGCCTCCCACCGCTTTATTTCTTTCGGTTTCGGATGCAAAACAAAA
AATTTTAAAAGAAAATGTGACTTCAAAGGAAAGGAACAAATTTTCAAAGACTTGGGGGAG
TGAAGGCAGAGCCTGGTGCAGATGGACGAGGTCTGCAGACGGAGGGCAGAGGTGGTGGAA
GGGGCCAGGGGCCTGCAGGCCTCCCCCTGGAACTGGGACTGGTCTCGGTCTGCTGACGTC
AGGGTCAGCTCCCCCGCGGAGCTGACTTCAGCAGCCCACAGCTGTGGGGCTTCAGCAGCC
ACAccagcccagcccagcccagcTCTCGATACGTTTGGTCTTTCATGCTGAAAAATAAAT
AATAAAGCCTGTCCCGTGTCTACTGCCTCCCCCAACTGCACAGACGCCAGCCTCTAGGCC
TGACTGCCAGGGAGGTGGAAACACTGGCCACCAGCCCGGCAGCCCCTACAGGCCCCCCAG
ATGGGCTGCCTCAGACACCAACCCGAAGCGTGCACCCCACTTCCGGCCCCAGAATGCCGC
GCG
>ENSG00000187961 chr1+ 895967-896073,900569-901095
AGTGAGCGACACAGAGCGGGCCGCCACCGCCGAGCAGCCCTCCGGCAGTCTCCGCGTCCG
TTAAGCCCGCGGGTCCTCCGCGAATCGGCGGTGGGTCCGGCAGCCGATGACCCACCTACC
ACCAGAGGCCTGCAGCCTCCCACATGCCTTAAGGGGACCGTGGCCCCCACCAGGGACGTC
CTGCGCCATCCGTTCACGTCTCTGCATCCATTCCTTCATGTCtttatttagttgtttatt
tatttagttatttatcttatttattGAGGGGTGAGGAGTGCCACGGCTGCCCGTTTACAC
CTTTAGCGTCTGGTCCTCCTGCGTGTCCTCCCCTCCACTGCCTGCATGGGGGGCGCGGGG
AGTGACCAGGCGGGGGCCTCACCGCCCCAGGGCCGTTGCCTGCTCAGACCTTGCAGGCTG
TGGAGCAAGAGGCCCTGGGTCTCTCCAAGCAGCTGCAGACCCCAGCTCGAATTTTGCACA
TGGCGGGGTCCCGGGAAGGGTGGGGAGCAGTTGTCCTTCCTGTCGTCGTCTGCCGTGTGC
CATCTTTCCTGGATCTTGTAGTGGGTGCACACGCGTGCACTGGGACCCCACACAGCAATA
CGAGTCCAACTTAATAAACACATTTCTGGGGTTC
>ENSG00000187583 chr1+ 901877-901911,909956-910488,911092-911245
GGGACCCAGACTTGCCGACCTGTACGACTCTGGCCTGGCCGCGGTGAGGTGGGTTCTCAG
GACCACCCTCGCCAAGCTCCAGGGTACCTGCCCCTCTAACCCACTTCAAATTACAAGTCA
GGGTCTGAACCCAGTGTGATGGGGGGAGTCTCTGGGGCCCTGAGTTCAGAGCCCGTCCCT
CAGCTCCTGTTCCTTGGTGCCAGCAGCTGGGGCAGGGAAGGGTGGGAGGGGCCCCATCCA
AAGGATGCCCTGGCCAGCGAGGCTGGGTCACAGGTCAGGGAGGTCCTGGCCGTCCACAGG
GTCGGCCCTCAGCTCAGCCCGCCAGGAGTCAGGGAGGAGACTCGCTGGGAGTGGGAGGGC
AGCACGGGCGTGAAGGTCGGAGGACAGAGAAAGGTCAGCAGGGTCAGAGTATGTGAGGTC
AGAGGGCATGAGGGTCACAGGTCAGCAAGGTGTGAGGAGCACAAGCCAGGGTGCCCCGAG
GAGGAGGGTGGGTGGGTCCTTGTGTGGCCTGGCGCGCACCACAGGGCAGCACGGGAGACG
TTGACACCACCGGACGAGAaagaaaaaaAGCTCCAGCCGGAGTGTCTTGCTGCTCAGACC
CCTCCGAGGTCCAAGTCCTGTCCTGCCACTCAGCTCCCCCTGCACCCCAGAagaaacgca
gggtgcggttgcatttgatttcagataaacaacaacttcttagtaaaatgacctccccac
ta
>ENSG00000187642 chr1- 910579-911554
aaaaagaaaagaTAGAATTTTATTGGTGCTGCATCCATGTGTTCTCTGCTCAGCAGCCAG
GGTCTCCCACAGTCTTGAGGACCCCCACCCAGCACCCAGCCAGGCAGCCCCCTTCCTCTG
CCACCTCGGGCCCCTCACCGACCTTCCCACCTCATCTCTGACTCCTCTTGGCTGTGGGTC
CCCAGCTGCCCCACAGGAGCCCCCGGGACAACCCCAGGAGCCCAGCCCTCCATCTGAGGC
CACCGAATTCTCCCTCTGCACCTGCACCCAGGGCTCCCGGGGAGGGGCTCGCGGCTCTGC
CACAGACCCCCACCCTGCAGGGGCTGCTGCACTGGGGAGGGGCAGGCAGAGCCTTCGCTG
TCTCAGGCCAGAGCCCGCAGAGGCCTTGGCCACAGTCCTTTGAGGATCAAGAGTGATGGG
CCTTGGAGCCCTTGCCAGCCCAGCCCACCTGTGAGGAGGCTGCCCATCCCCTCTTTGAGG
CCACCCTGTGTCCTCTCCCCTGCCTCTGCCCAGAGCTCCAGCCGGAGTGTCTTGCTGCTC
AGACCCCTCCGAGGTCCAAGTCCTGTCCTGCCACTCAGCTCCCCCTGCACCCCAGAagaa
acgcagggtgcggttgcatttgatttcagataaacaacaacttcttagtaaaatgacctc
cccactattgcctgTCTGAAATTAACCGAATGCCCTGTGTTCTCATCTGTGAATCTGGcc
accctcctacccagccacctgcctgccctccacccacccaGACTTTAGCACCTCCCTCCC
AGGCGTGGGGAGTGGCCGTGGTCACTGGCTGGATCCTCAGGTGAGTCGGAGGGAGCAGCA
CCAGGACACGCCCCCCTCCTGGACGCGGTAGAAGAGAGGGGTCAGAGGGCCCGGGCGAGG
GCGGCACCTCGTCCTGCCCTGGGCGCCTGTGGTCGTCTCCTCATCCTGCATCTCCCTGGC
CCGGGCCTGGCTCCTA
>ENSG00000188290 chr1- 934342-934441,935354-935552
TCTGGAATAATAAATACGTTTTCTCTGCTACAGTCTCGGCAAAGGCCACGGCCCTAGAAC
GGGGCGCCGCCTCCGATGCAGTCTCAGGGCCACAGCCTCAGGTGCGCCCCGCGCCTCCCC
GTGCCGGGTGGAGCGCGCCGCCACGGACCACGGGCGGGCTGGCGGGCGAGCGGCGAGCGC
GCGGCGATCCGAGCCCCTAGGGCGGATCCCGGCTCCAGGCCCGCGCGCGCCTCAGGCCGT
TTCCCTATTTAAGGCCTCGCCGCCGCGGGGTGTGTGAACCCGGCTCCGCATTCTTTCCC
>ENSG00000187608 chr1+ 948803-948953,949856-949920
CGCAGGCTCGGCGGCACGCCCCCTGACGTGTGTGCCTCAGGCTTATAATAGGGCCGGTGC
TGCCTGCCGAAGCCGGCGGCTGAGAGGCAGCGAACTCATCTTTGCCAGTACAGGAGCTTG
TGCCGTGGCCCACAGCCCACAGCCCACAGCCTAAGGGCCTCCACCAGCATCCGAGCAGGA
TCAAGGGCCGGAAATAAAGGCTGTTGTAAAGAGAAA
>ENSG00000188157 chr1+ 955503-955552,990359-991496
cccgtcccCGGCGCGGCCCGCGCGCTCCTCCGCCGCCTCTCGCCTGCGCCTGAGCTGGCA
CCAGAGCCCCGCGCCCGCTGTAATTATTTTCTATTTTTGTAAACTTGTTGCTTTTTGATA
TGATTTTCTTGCCTGAGTGTTGGCCGGAGGGACTGCTGGCCCGGCCTCCCTTCCGTCCAG
GCAGCCGTGCTGCAGACAGACCTAGTGCCGAGGGATGGACAGGCGAGGTGGCAGCGTGGA
GGGCTCGGCGTGGATGGCAGCCTCAGGACACACACCCCTGCCTCAAGGTGCTGAGCCCCC
GCCTTGCACTGCGCCTGCCCCACGGTGTCCCCGCCGGGAAGCAGCCCCGGCTCCTGAATC
ACCCTCGCTCCGTCAGGCGGGACTCGTGTCCCAGAGAGGAAGGGGCTGCTGAGGTCTGAT
GGGGCCCTTCCTCCGGGTGACCCCACAGGGCCTTTCCAAGCCCCCATTTGAGCTGCTCCT
TCCTGTGTGTGCTCTGGGCCCTGCCTCGGCCTCCTGCGCCAATACTGTGACTTCCAAACA
ATGTTACTGCTGGGCACAGCTCTGCGTTGCTCCCGTGCTGCCTGCGCCAGCCCCAGGCTG
CTGAGGAGCAGAGGCCAGACCAGGGCCGATCTGGGTGTCCTGACCCTCAGCTGGCCCTGC
CCAGCCACCCTGGACGTGACCGTATCCCTCTGCCACACCCCAGGCCCTGCGAGGGGCTAT
CGAGAGGAGCTCACTGTGGGATGGGGTTGACCTCTGCCGCCTGCCTGGGTATCTGGGCCT
GGCCATGGCTGTGTTCTTCATGTGTTGATTTTATTTGACCCCTGGAGTGGTGGGTCTCAT
CTTTCCCATCTCGCCTGAGAGCGGCTGAGGGCTGCCTCACTGCAAATCCTCCCCACAGCG
TCAGTGAAAGTCGTCCTTGTCTCAGAATGACCAGGGGCCAGCCAGTGTCTGACCAAGGTC
AAGGGGCAGGTGCAGAGGTGGCAGGGATGGCTCCGAAGCCAGAAATGCCTTAAACTGCAA
CGTCCCGTCCCTTccccacccccatcccatccccacccccagccccagcccAGTCCTCCT
AGGAGCAGGACCCGATGAAGCGGGCGGCGGTGGGGCTGGGTGCCGTGTTACTAACTCTAG
TATGTTTCTGTGTCAATCGCTGTGAAATAAAGTCTGAAAACTTTAAAA
>ENSG00000237330 chr1- 1006346-1007199,1007947-1007955,1009396-1009687
ATGGATACAAATAATTTATTTTAAAAGGTACAATTCACAAGGTTGGAGGGGTAGCTGGAA
GTTTCTGTGGTTACCTTGCACTGGGGGGCTGCCCTGCCTCCACTCTCTCCCCACAGTCCG
AGGGCAAGATGAGCACCCCCACCCAATGGCAGGACCAGCCCTGCGGGGAAATGTCAGCAT
GAGTGGAAGCACGGCAAGGCCCCTTCCTTCTTGGCAAGGGGCTTCCCTGGCAGGCAGTTC
ACAGGGTGTGTGGGTGGGGGGGATGCTGACCAGCTGCTCTCCTGGACCCTTCCTGTACGA
GCCTGtttttttttgttttgttttgagacagggtctccctctgtcgcccaggctggatgc
agtggtgcaatcttggctcactgccacctccacctccccggttcaagcagttctcctgcc
tcagcctccccagtagctaagaggcacccaccacgatgcccggttaatttttgtattttt
agtagagatggggtttcaccatgttggccaggctggtgtcaaaatcccgacctcaagtgg
tctttctgcctcagccctccagagtgctgagatgacaggcgtgagccaccgcgcccggTG
AGACTGTGGTTCTTGGAGGCTTTGGGGATCCTCTTGTCCACCCCGTCAGGACCCAGCCTG
GAGAATGAGGGGTGGACAAGCTAAATGGAGCCTGGTCTTGGTGGGGCCCCGGTGGAGTCC
TCAGAGATGCCAGGCTCCTTTCGCGTCCTCGGGGACCGACTTCCAGTGGCTGCTGTGCCC
TTGGGCCCCCCAGTGGGGGACGCCCCATGGAGCTGGGCGAGGGCGGCTGACCTGGGCAGA
GGCTGCTGGCCCTAGTCTCTGAGCTGGTGGCCGGGGGTCAGCGGGCCTGGGCGTGGTCCT
CCTCGCCGGCCACGGTTGGGCTCCAAGGCCCTGGGCTGCCCTGCCGTGGCAGTGTCTGCT
TCCTCTTCTCCGGGCCCGGCCCGGCCTGTGCTTCACCCAGCAGGTATCCCTCCCCGGGGC
CGGCCACCAGCAGCTGTCCCGGTGGCACTGGTCTGGCAGGTGTGGCTTCTGCTCTGTCCA
AGACAGGCGGGGACACAAGGAATGCGTGCGCCGTCACCCGCACAGAGCTCTGGTCTGAGG
CAGGTGTGAGTTGCT
>ENSG00000131591 chr1- 1017198-1018275,1026924-1027554,1027946-1028193,1041336-1041507,1042030-1042251,1050402-1050455,1051440-1051741
GCAGCTTGAGTAATGCCGACTTTATATCAGCACACCCAGTGCCCCCACGTTCCCGCTGGC
CCAGGTCCCGGAGACCATGATGGCACCCACAGTGGACTTCGCAAAGGAGCGTGGGGACCC
CGAAGGCCAGGCCACCCCTCAGAGGGGGGTCCCATGCTAAAGCAGACGGTGCCGGTGCCG
CAGGGCGTCTGAGACCCACGGTGGAGCCCGGGCCTGGCGTGCGGGAGGCGGCCACGACGG
CGCCTTTCTCCCAGGAACTCCGGGAGGGACCCCAGGACTCAGCGCCAGGGCAGCCTTGGC
AGGTGCAGTGAGGCAGTGACTTGTGGGGGTTAGATGTGGGCCTGCCCCACGTGGGCAGGG
ATCAGCCAGGCATGGGGGTCCAGCGGATCCGAGCGGGGCCACAGAGCTCTGGAGGACTTT
TCTGCACAATGAATTTCTGCTTAAAAACAGAGATCAAGAGGAAGCTCTATCCTGCAGCTC
CGGAAATGGGTGGCTGCGTGCTTGGGGTCTCCGCCACGCGGGAGGACAGCCCAGAGGCAC
CCTGGTCTCAGGCAGCTGGTTCCTAGGCTGTGTCCTCCCCACTGGCCGGGCACCGGCTGG
AACGGCACGAGGACCAGCCTCACTGTTCTCAGAGGGGTCTCGGGCCACTGGGTGTGGTGG
TGCTGGAGGAGTCCTGCCCGCTGTGGGCTCTGGAGGGCACGGCAGCAGAGCCCCTGGCTT
TTCTAGGCAGAGCGGCACCTGCCCCATAGATCGTGCCAGCTTTGGCTGCAGGCGCTGGGG
CCTCACCGTGTTTCCTGGGGGGGCCCGGACCCCCCAAGGCCTCGATCTGAAGCTCTGAGG
TCTCATGGATGCCTGCTCCTGGTCCGATAAACGAGATGGCTGTGGTGGGGAGGAGCCTCA
GGCGGCCCGGGACCCTTTGGCGTCCGTCGCTGGGAGGCGGAGGGACTCAGAGCCGAGGCT
GTGCCCAGGACTGTCCCGGGCGCCGGGCGATGCCAACACTTTGTGCTGGTTCCCGCCAAG
GGGTCGGCCTCCGGGTCCCTGCCGCCAAGTGCGTGGCGTGGTCTCGGCCTCCAGGTCAGC
CAGGAGCAGATGCGCAGAGCCTGCCACAGGGAGGAGCATGCGGAGCCAAAGAGATGGAGT
GGGGCTGAGGCAGGGTGGGTGGGGCCAAATGAAAGTGGGGTCAAGAGATGTTgggggggt
gcgggccaaggcaaggagggcagagccaaatggagatgggtggggctgtggtggagggtg
gggccaaatggaagtgggcggggctgtggtggagggtggggccaaatggaagtgggcggg
gctgtggcagggagggtggggccaaatggagatggggtggggcggggcCGCGGCAGATGA
CTGAGTTAAATGGAGATGGGGCAGGGCCGTGGCAGGGGTGCAGGGCCACGACAGGGAAGG
TGGAGCCAAATGGAGGTGGGGTGAAAGAGTGAAGGCTTGGGGCCTTTGGAGGCACGGGTG
GGGCGAGGTGTAGGCAGGGCCTTACCTGCCCCTCCAGGATGGGGACTACCGACATCAGCC
CTTTGCCCGCCTGGGTGTTCAGGGGTTAGCTCTGGGAGCTCATGGGCTCAGCTGAGCCCT
GCAGACCCCGGCCCAGTCCTGCAGATGAAGACAGCAGGTGAGGCCGTGGTCACGCGAGGG
CAACCCAGGTGGGCCGTGGCCTACGGTGCCCCGAGGGGGGCTGAGGCCCAGCCAGGCCTG
TGGGGCTCCTCTTGATGGGCCTAGGCCGGGGTCCTGGGACAAGGGCTGTGAGCAGCAGGG
AGACGGAGGCCCTGGAGGACACAGCTCCAGTCTCTGCACAGGGACGGTCCACTCTCCGCA
CAGGGACGGTCCACTCTGTCACCCATTCCATGCTGGATTCAGGTCATGGCCTCACAAACT
GACCAGGCTGCCCAGGTGTGAGCCTGCCGGaggactcCTAGAAGTGAAATGCGTGCCGAC
AAGAGCACGGAATATAACTGGAGTCCGCTCGCTGAGGTTCTGTGAAgtacatttaatctc
cagaggaaccacttaaaaaacaacacaaagaggcagaactaaaaagtcagcagaggagat
aaaattgaagacaacttgatccctctacctctcagcacctcctgggcctcagcatccacg
ctggccacacttgaggagccctccagcccaccgctgcactgtgggagcccctctctgggc
tggccgaggccggagccggctccctctgcttgcagggaggtgtggagggagagctgcagg
cgggaaccggggctgcatgcagcgtgagttctgggtgggtgcaggctcggcgggccccgc
actcagagcacggaaaaataaaaGAGGAAGACGCAGCTCTGCCTTCTCTGCACACCCTGG
TAATACCCGGCGCCCTCCGGGTTTCTCTTTCGTACACCCCGCCCTCAGGCGGTGGCGCCG
CGCCCCCTGGGACTTGTAGTCTTTCTTccgccccggccccggcgccaggccccgcAGCTC
CCAAAGAAAACTACAACTCCCGGCGGCCCGCGCGAGAGCCGCCCTCGCCTGGTGGTACCA
TcgcgcgcggccgtgggtggggcgccggggcggggcgcgAAGCGCCCTGGGAAATGTAGT
CCTAGAAGAACCAGCGCATGTCTCGGGTCCCTGACACGGAGGGACTACATTCCCCCGGAT
TCCTCGC
>ENSG00000162571 chr1+ 1109283-1109306,1109646-1109701,1109804-1109869,1114569-1114595,1115118-1115233,1120520-1121244,1133225-1133315
CCCAGGACCTTGTGGGCTGGGCAGGTCGTGCGTCCTTTGACAGCGGCCTCCGGCCGGGAG
GCACCAGCTCTTCGAACAATGTTTAAAAGTCTCTTCTGTTCATCCTACCGGGGTGCCGTC
TCCTGCCGGTCTTTTCATCTCACCAGGGCCCTCGCCCGGGCACCCCCCGGCCAGTGAGGA
GGGTCGGAGGGGCGACCTCCCTGCCCCCTGCTCCAAGCTCCCCACCCCCACCTGGAACCT
GCCGGCAGGAAGCCTGGCCCTGGAGGGTGGTCACGGCCCCTCCCCAGATTGAGATCCCTC
GGGGCGGGGGTGTGTGGTCAGGCTGGGCACCAGGCACACAGATGTCCGTGGCGTGCGTGG
GCGGCTGCGCTGAAGTGTGACCTGACCGTGTGGAACCAAACCCTTCCAGCGTCTCTGCTC
ACTTAGCTGGCAGTGCCTGTCCCCAGCAGCCAGCAAAGGCCCGGACGGAAAGCCCAGTCG
GGGGTCTGTCGGCACGAGTCCCGCGGGCAGCCTCGCCGTAGGGTCAGGGGACAGCTCGGC
TTCAGTGACAGCCACCATGTGAAGAGTCTTTGTTCCTTTCAGATCCTCCACTTGGCAGGC
AGGGCCAACAGCAGCCCCCGGGCCAGGTGTCCTGGAGCAGCAGCAGCTGCCCGTGCAGGC
CCGGACTCTCCCTAGCTAAGGGCCATGTGCGGTGGAGTGTCCTAATTTTGCAGGGTTCCT
TTCTGTGGGGGTACCTGTGGGGTACTTCAAACAGCCCTAGCAGCAAAGGCCCTTGAGCAG
CGCGGTGTGAAACTGGGATAAAAACGGGGCTTGGCCGAAGGACTTTTATCTGTCTTGGTC
ACCCCGGCCAGGCCCCGGAAGCAGCAGCCAGGGATGGTCCTTCCTCACCCACAGGCGTGT
GTCACTGTGGCTGGGACGGCAGCGCTCAGAGGAGCCTCCAGTTACTTTCCTCACATCTCC
CAAACTCTCTcttaattgcgataattcacagaacataaaattcacgatcttaaaTAGGGG
CAGCCAcccgcgcccagcgccccgcgccccgcgccccAGCCGTGCTGCCTGCCCTCAGGG
ACCTATAAAGCCCACTTTGCTACAA
>ENSG00000186891 chr1- 1138888-1138973,1140873-1141060,1141952-1142071
tcactggacaagtgtttattgaaggtcccctgcagccgggtcccgtgctgggcactgCAC
ACCCACGGACACAGCCTCCCGTCCTACTGGGCAGGAGACAGGCCAGCCCCCCAGCAGCTG
GGCTGAGGCCCCCTCCTCCCCAGGCCTCCCCTCGGCCCTCCAGGGGAGTGAGGTTGTCCG
TTCTCCACCCACAGTTGGCTCCAGGGAGCAGAGGGCTCCTGGCTGGGAGTCTGGACCCTG
GGTTTATCCAGCTGTCTCTTTCTCCTGGGGCCATGCTCGGGTTTCAAGAGCCCACAGCCA
GTTGGACACGCCCCGTCCCCGTCCTCACCCGCCCTGCCCGGAGGTGGCTGGGACCGTTCA
TGACCTGAGAATCCCGACCCAGGTGAAGTGCGTG
>ENSG00000186827 chr1- 1146706-1146937,1149508-1149512
TGCCGGTCGGAGACTCCCGTCTGCCAAGGTTTTTATTGTGGTCCCGCGGGGCAGGAGGTA
TGCATGGCATACGTAAGCAGAGAGCCGGAGGCAGCCATCGGCACCTAGAACGGTGCAGAG
TTGGCCCAGGAGCGTGGCGGGGCAGGCGGCCTGCACCTGCCCTGCTCGCCCAGCAGACCC
TCCGGGCTCCAGCCTGGCGGGGCCCAGCGTCCACCTTGGTGGGCCCAGGTCACCTCG
>ENSG00000078808 chr1- 1152288-1152894,1164174-1164326,1167272-1167411
TGAAGCTGACCAAAAAAGGCAACTATATTTAAAGTAAATGTATGTGATTCTTGTCACAAC
AAATATTTGCATTTTCTCAGCGGCAGCTGCGGGACCTGGGTGGCTCCGACACGCCAGGCC
CGGGAAGGACCCGGCACCCTCCCCTGAACTTCCTGGCTACTCATTTCCAGCGAAGTTTAA
TCTATTTTTAATAATCGTTCAGTTTTCAAGGAAATGGAGGAGCTGTTTTTTCCCACGGAG
CGGCGGCCCTGGGAGGGGCCGGGCCCAGAGGTTCCGGCCGCGATGCCGTCAGCGCCTTCG
GCAGAGTGACTGAAGCGAGATTTCGTTCTCAGAAGTGAGATGCCACGATTTCGAGGGACC
AGGGAGGAGGCGGCGCCGCGGGGCCACAGCCCAGCCCCGCGCCCCGACCGCGTCACAGCC
AAAGCCCCGCCGGGGTGCGCGCTGCAGAGGGGACACGCCGCTCATCAACTGGGGCAGCCG
CGGTCGGTCGGCCGGTGGCGGGCGGCAGGGAAGAGGTGGGGTCCGGGACAGCCACGGAGC
CCGGAGTCACCCGCGAGGCCGCCCCGGTGGTGCGTggggggcggcgcggggcgcggccgg
gcgcTCAGGGGCGGGCTGCAGGGTGTGGGCCAGGTGCTGGGAGGGGCAGGGGCAGGGGCA
GAGGAGGAAGTGAGGTCCTGGCTCCAATCCAATCCCCGGGCACCACGGAGGGCTCTGTGT
CCCCAGGACGGCCGCAGGATGGGGACAAGCAGCTCACAGTCGGTCTGCCTCCCCGCGCTC
GGGATCCGAGGACCGGAGCGAAGCGTCAGTGACGCCGCCAACGGGCCCGGATCAGGCCAC
TGCCATCTTTCTTGCGGGCGGGGGCGGTGCGAACGGGCGCGACCTCACGGAGGGGACGCC
>ENSG00000176022 chr1+ 1167629-1167658,1168646-1170421
GGCCTGGGCCGCcggcccggcgcgggcgccTGAGCCGCCGCGGCCCGGCCCTCCGGGACA
CCTGCTTCACCCGGCGGCGCCTTGGGGCAGGTGCCGAGCGGGCGCACTACGCCCGGGCCC
CAAGGCCCCCGTCCCGCAGCCACGCTTGTGGTCGCTGCGTCCCGGTCTGCGTTTGGGAGA
CCCCTGGGGGTTGCCGGGGCAGCGCGCCGTGTCCAGGTGGAGGTGCCCGTTCCTGGACCT
CAGCGAGCCTGAGCCGGGCCCGGCCGCACGCTGACCCCCGTGCTGTCCCCGACCGGCTCA
CGGGGCTGGGCTCCGATCTTCCGTGTCTCTTATCAGTGGCGTTTCTCACGTCTGCGTCTC
AGATCTAACGTGGTTTCACATCAATCCGCTTTCATGGGATTTTGGTCTCTGTCCAGTGAC
TTCGTGGTAAATGTAACTCAGTGTTTGCTTGCGACTTATTTATAAATATTGTAAGTTTGT
GTCGATGAGTGTAAGTTGGCAGTGCGCACGTCTCGGTTTTTTTACATGATTTAAGGAAAG
ACTTTTATGTCAGAACTTGGTGCCTGTACCGTCAACCCCGCTGCTGCCCGTGTTTAAACG
CAGGAGAACTTTAAAACTGGCCATCTATCTTTTCAGTGTACAAGTCACTGAACCCATTGT
TTCTTTCTGAAGAGACTTTCCTTTCAAGGCTTCCCATGGGTCCGCGCCACACAGGGCCGG
TGCTGCTTTATTTCAGACTCTGCCCCAGGTTCCAGGAATCCGAACCCCGGAGTGCTGACG
CGGTTCCCCAACTTCCGCCTTAAGAAAACAGGACCAGCCGGCACCAGGCCCGTCTCTCAC
GTACTTTAACACATCCTTGAAAGCCCCTCGTTTAATGAGAAAAGCGAACACTGCGGTCCT
TGCCAAAGTAAAATGAAGCTGCCCCAGGACAAGGGGTTACCATGAGCTCCCTGGAGTCCG
ACGCGGGTTTTCTCTCTGGGGGACCTGGGTGGTCCCCGCTGTGGTCTTTGTTGTCCCACT
TTGGGACCGGGTCCAGTCTGGGGTCTAGTCTCGAGCATCAGGGTCAGGCTCGGGGCAGGG
CTGGGTTAGGCTCCGGGTCAGTCTTGCCATGGGTTTGGGAGCAGGTTTGGGTTACTTGCG
TTTGAAGGCAGCAGTGGTCTCAGGAGGAAGAAACGGGGGCGGGAGAGAGTGGTGATCTGT
GGTCAGTGGGTCAGTGACCTGCACGGTGATTCTCCCACCTCCAAAAGGTAGGGGTGGGAC
TGGAGGCGTCCCTAGGTCAGGCCGTTGAGTTCGAGCTCCGATGGGCCACCTTGAATCCAG
GACTGACCGCCCGTGTGTGCACAGTTTGTTCTTGGACGAGGACTCGTGAGGATCGAGGGC
TGGGGACCCCGGTGTGAGCAGGATGGGGCCCTGCCCTCCCGTGGGAGTTGTGGACTCGAG
CCCAGGGGCTGCCCGTCACAGCGGTGTCCCAGGTCCCTGCCATCCGATTTTACCTGGGAT
GTCTTCTCTGGAGTTTGGAATTGCTtgaggaaccctgcgtgtgcttggagaggccagagg
gcttgctgagaaccccatggacagtggagagcgggattcgaaccaagggctggactccca
cacctctggcctGCGTCGCCCAGTTCTTTGTGGCTCTGAAGAATTGGCCGCTGTGGAAAA
GAGCAAATGTCCGAGACCCCCAACAGGAAGAGTCTAAAAATCCAGTTTGCAACCACTTCT
GACCTACAAAAAAATGGAAATTTAGTGTTTTTCAGCCTAAGACATTAAATTTCATATCAG
AACAAA
>ENSG00000184163 chr1- 1177833-1177930,1182071-1182102
GAGGGTGGAGGGCTCTTTATTGTGGTGACCACGGGCATCAGTAGGAGGGTCCCCGGGATC
CGGCGGCAGCTCCTCGCCAGCCCCCCTGGGCGCCCTCAGGCTCCGTCCCGAGGCGGCTCA
GCGCGGCGAG
>ENSG00000160087 chr1- 1189294-1190585,1203113-1203241,1206890-1207017,1208233-1209265
CAGAAATAAAGATATAATGAAAGACCTTTTTTTTCCACAAGAATAGGTTAAATACATACA
ATTGGTAAATTATAGAGCAATTCTGAATAAACTGATCAAAAAACGAAGAAAGATGAGCGC
GTGCGGGCTGGGCTTGTCTCACGCCCGCCTCCGGACAGGGTGGGTTTCTTGCCGGCGGCC
GTGCCCCACCTCGACGCGATGCACCTGCGGTACATCCCACCCAGGCGAAGTCACGGAACA
GACGCAGAAGAGGGGAGACGGCCGAGACCCGGGGAGCCACGCGGCCCGAAACAGCCCCTG
CTGGCTCTGGCGTCTTTCCGGGCCGGGGTGCCCCTCTGCCATGTTCCGTGGACAGCGAAC
ACCCGGGCCGGAGCCATTACCTACTGTGAAGGCCAGCGCAGGGGGCACGGGATGTGAGGG
AGGCCCCCGAGTGCACGGGGCCTTCTGCAGGGACTCCGGTCCTCCGCCTTCCACCAGCAT
AGGAGGACGGGCTTCTGGCCCACCGGACATAAGGAATTCAGAGAAAAGGCTCTGCAGGTA
CCCAAGGCCCCCCAGCCTGCAGCACCGAGGGGCGCCCAGGAGGCCCGGCCTGCGGAGGGC
ACCGGCAGCCCCCGCCCCGCTCGCGGCCGCCGCAGTCAAGGGCGACTTGTGGTTGGAGTG
AGCAGGCTCCTGGCTTCCAGGGCAGCAAAAACCCCCAAGCACTTTCTAGAAGGAATGTGT
TTCATTCTGACTGTAAACACATTTGTAAATGCTGAGACCAAACCCCGACTTATGGATCCT
GAGCCACGGCCGTCACTGGCCCCGCTAAGCCTCATCACCACACGGCCAGGCCAGACCAGC
ACCCGCGGACGCCAGCTCCACCCCTGGGCCCCGAGGTTCCCACCCGCTGAGGAGCCGGGA
GCTCCGAGAAACGCGCCAGGAGCTCCAAGAACGCAGGAGCAGCCCGCGGTCGGCAGCAAG
TTTGCATTTCTAAGTGACCACATCTAATAAAATGAAAAACGGGTTTACTAAAACAGGTCC
AAAGACAACACGGAAGATAAGCTACAAATCCAGCACACAAGGCCCACCCACACCAGCCCC
AGCGGCCCGTGGCCAGGACAGGGCTGAGGCTCCAGTCTCCTCCAAAGCCCAGTCACACAT
TTTGGTTTTTGCTTCCCCTTTCAGGTTTTTAAAAGCTAAACCTAGGAGCCTGGTGGGTCT
GCCTGTGCTGGGCAGTGTGTCCAGCCTGCCGAGGTCACGCTCTGGTGCGCGGTGCCCTCA
GTGGCGCCTTGGGTCTCGGCGCCTGGGCCTCACCCGGGGGAGGGTGCAGGAGCACCTTGC
CAATGCCATGACTGGGGCACCAGGCTCGCCCAGCAGGGGCCGGCAGAGGCCTGCGTGGCA
GCGACAGTCAGCGCAGGGCGATCAGTGGCGCGGAGCCTTACCTGCTTGGAGAGGCTTTTA
AAATCATGTTCACGATTCAACTGCTGTTTCCCCAGCCACTCTTCCTGAGCTTCACACAGA
ACAGCATTCTCACGTCCCCCAGGAGGCCAGGGGGCTATTTCCCCCAATTGATCCTTTCTT
CGGAAGCCAGATTACACAGTCTGGTTCCCCTGGAGCAGGGCGCGGGGCCACCGACCTGCC
CCAGCCAAGCCCGCTGTACACTCTTCGCTGCCCACCTCCCACCGGGCTGAGGCCCGACCT
TTCAGCCGCTTCCTATCTGGGTCTGGCAAGAGGATGGCAACCGGACTAGAGTTAAATACA
CACGCACTAAGTGGCAGGCACTGAAAAGGACGCCAGGAGGTGACACCTGGCCAGGGGCTG
AAAGGATGCAGGGAACTGGCAGGTGTGGATGGCGAGGCCCGGCGCCGCTTAGAGACTTGT
TCCGGGCTCGTGTCTCACTCGCCGGCCGGCGGTGGTCTCCCACTGTCACCGCCCGGGTTT
CCCAGAAACGCTGGCCCTAAGCACAGTCCCGGGCACGCTCGTTTCTCTCGGGGTTTACGG
GGCAGTCTGGAGTCTAACAGTTCAGGGGCGAGGCGACGGCGGGCTCGACGGCAGCCCTCC
CCCGACACAGACTCCCGTGATCCACTGACGAACCAGGATCGAGGCTGCCCGTCCTGGGGC
AGCTGCAAGTGTCCCAGCTGACGGGAAACCCGGCCGAGTGGTCAAGTCCCCGACATGACC
CTGACCCGGAGCTCCGGGAGCCCGCCGTAACCGACCTCGGGTTCCGCGCAGGCAGGCTcg
ggccggggccccgcgggcggcgggcgcgAACGGAGAAGCGTCGCGCAGGGTCCCCAGCAG
CCCCGGGCCGCCGCTGTGGCCGGCTCCGGCAGGGGGGACGAGCGGGCCCGAGGACCCGGC
GCAGGCCTGCGAGCGCGCTCACCTCTCCCTGTCGCTGCGCGTGGGCCGCCGCCGCGCTCA
GGCTCGCCGTAGTCGAGGCCGGAGCAGGGTGCGGAAAAGCGGGGCCCGCGCCCGAAACAG
CCGCACCGCCCCGGGATTGGGCCCACCGAACCCGCCGCAGCGCCGCCGCCGCCGCCTCAG
CCTCCAAGATGGCCGCTCGCGGGGCGGAACCAGCCTAGCTTCTGCTTCCGGTGCGCGGTC
CG
>ENSG00000162572 chr1+ 1215816-1216041,1216047-1216605,1216678-1216790,1217305-1217390,1217489-1217621,1226988-1227409
cctgggcgacagcgagactccatctcaataaataaaaaaaaaaaagagttgttatcagta
gaagggaatgtctggttacagtatggcgttgtgcagatgaaggtcttatcgcagatgaag
ccaccaggtcacaagcctcagagagaatcaactataaatgcttctcatcagactcaaggc
ctgaggtgatgctgatgctgtgcctgaattccagcagggaggaggcgtgcgtccgactcc
cttcccatcacagctgagctagtttttcaggttaactttggaatgcccatggctaagacc
aggggtccatccagacagttcagggcttataattttatttttggtttaTGAGGGAACCTA
GAAGGCAGCCCACACGCACCTTACTCCTCCCAGCAGGGGACACCGGCCAGACCCCAAGCT
CCACACTCCCACCCTCAGCACCCACCCAGGCCAGCAGCCGGGGGCACCTTGGTGCCACCT
TAGTGCCTGTTCTGCGGAGGCTCCACTGGACAGTGCAGTTGATGCCCGGGGCCGAGGGGG
CTCTGCCTGGGAGGCTGTTCACCTGCCTGGGTGCAGGACCCCAGAGGGACCCCAGGCCAC
CCCTGGCCTGCCCATGCCCACGGGAATCCCGACCTTGGGCTGCCTGTCTATTGCACCAGA
ACCGTCCCAGGGCTGACTCAGAGTGACCCTGAGTGGGGGACGCTCACCCCAGGGGAGGAA
ACGGGGCTCTGGGATAGGAGGTCCTGGCTGGGGTCCCACAGATGCCAGGCGCCTGCCATC
TCCAGGTGAGCTCACAGCCATGCTCGGTCAATGGGGCCTGGCCGTCTTTCCTGGGAGAGA
GCAGAGGCATGGGCCCAAAGGGAGCCAGGGATGCCTGCCCGTCCCTTCTCTCATTCAGAG
CCACAATCTCTGGCAAGCACCTAGGACCTTGTCCCCGCCTGCCAAGTAGCCGCCCGGGCC
ATGTGTGCCCTGTCTCCTCGGCAGGACATCAGCAAGCCCCCTGCCGCGAGCTTGGAGAGG
CACCCCAGccccatctggcactcaaggaaatcagctcagagaggttgagtaactcgggaa
ggccacacagccagtgacgaagctgtgattcacacagTGAACCAGACCTGCCAGGGCTGT
GCGATCTCTTGGCCTGGTCCTTGCAGCTGTGGCAGCAGCAGGCTCCCCAGCGGCCCAGGG
TGGGCCAGACCAGCAGCCCAGGAAGCAGCACACGCGGCCGTGGGGAGGCAGGCACCGGGC
ATGTCGGCGCCTCTGGTCAAACCACCTACACTGCCTGGGGTGGGTCTCAAGGAGGCCCGG
GGCGGAGGGGGGTTCCCGCGTGCACACGAGTGCGGCTGGACGTGCCGACACGCGGTGATG
TACCCATGCTCCGTGTGTCTGTGTCTGCATGTCCACACGTCTGATGCACCTGTGTACGTG
TGTCAAGCCTAGCCACCTCAGCTGCAGGGAGGCAGAAGGCAAGGCAGGCCCCACGGACAC
ACTTGGGCTGCTCTGAAATAAAGCTGTTGACTCCACCTG
>ENSG00000131584 chr1- 1227756-1228946,1243196-1243398
CCCAGGAGCAGGCAGTGGGCGCAAGTGCTTTATTCAAAGCGAGGGGTGGGGGGTGAGACC
CGCCAGCAGGGGCCTGGGGCAAGAGGCGGGGCCAAGCTCACACAGGGAGAGGGGCAAGAA
TCAATTCTGTTCTTCAGGGTCACAGGCAGCAGGCAAGAGAGTTGGGGGGCCGGGTCCAGC
GCCCACTGTGCCCTCAGGGAGCCTCCCCAGGGCAGCATTGCATAGTGACCAGCCGACTGG
CCTTAGCCTGACCTGCGCTGAGTGGGGGAGGCCCTGCCTCCCTGCCGGGCACCTTTGGGG
AAGGGGTGCGTGAAGGCATTGGCAGGCCCTGCAATATGAGCCGAAAGACCCCTGGACCCA
AGGGGGAGGCTGGTCAGGGGCAGGGCTGGGGCTCAGGCGTCCTCAAGAGTCCACAGAGAA
AAGACGCAAGACAAAGTCAGACGAGGCCTATAGCAAACCCACTCGGTCCGCTACAAAGAA
CATGAGATGAGGGCTGCAAAGTGGCAAAGTGGCTTTATGCGCAGGCTCTGGGCCGAGTAC
CAGGAGAAGGTGCCTCCGGAGGAGGCCGGGATGCGGCTGGGGCTGTCTGGCACGGGGACC
TTCGTGGCCAGCCACGTGGCCTTGGGACGCCCGCGTCCAGCCAGGGCTGAGGACCCAGGC
CAGAGCCCCTCCCGCCCAGCACCCGCGACGCCAGCCTGGATGCTGGGGTCACTAAGTGAG
GTACTCGTTGGTTCCCTGGATGGGCCACCCTTTCTGCCCTGGGAGGAGGCTCTGGGGTGT
GCAGGAGGGAGCCAGCTAACAGGTCAGTGTTCTGGGCAGAAGTGGGGCACGAAGTAACAC
AGGCCCTGAGGACACAGGGACACAGGTGACACGGGCCTTAAAAGTGGCTTGTGACATGAG
CAACCCAGGCCCCTGAAAAGGGGTGACCTGAAGACAGAGGTTCCCCAGGTGGGGTGAGGG
ACACCCGACGATGCAGCACCCCCCCAGGGAAACGTGAGGCTTCAAGAGACTCAGTGTGGG
GCCCTCGCTCTCCTCCTGGGCGAGCAGGGCCGCGGCGCCCCAGCACTGGGGCTGCCAGGT
ATCGACCCGCGGGTCACACGCAGGGCCGCGGCCGGGTGGGCGCCAGGGACTTCGGGGCAT
GCGGGGCGTCGGGCCGGGCGGGGTGGCAGCTGCCCGGCCTGCCCGGCCCTAGGCTGCGGC
GGCCGCGGCGCTCACTGGCACGAGGACcgcggcgccgagcggcagccgcgccggcccgga
ccgctcgtcccgcccgcgccgcctcggcgcccgcccgccccggaatgaggccgccgcgcc
gcgccccgccccgccTGTCACCGCCGGGGAGCGTCGCCAAAGTCAGCCGCCCGCGCGCAC
CGCCCGCTGTCACT
>ENSG00000169972 chr1+ 1243947-1244023,1244201-1244294,1246757-1247057
gTGACCAGGCCGCGTCCGCGCGCGCGCAGGATTCCTGCGCTGGAGGCCGCCTCTGACGCC
ACCGGCTGGGCTCCGCCAACGTTCGGGGAAGGAAGCGGCCCTGGCCTCAGACGGCGGCGG
AGACCCCAGGGCAGGGCGCCCCCGGTAACCTCCGCCCGCTTCTGCCCGCAGTGACCCTGG
ACACTCAAGCCAAAGTTAGGCCACACCAGGCCCAACCCTGTGCTGGTCAAGCCAGGGCAG
TCACAGCTGCTTGGGGCCCACAGCACTGCTGCCTGGTCTCCACAGTAGCCTCCCTGCCCG
GGTCCCAGCACCCTGGATGCCCGTCTCTGTCCCAGGCGGGATGGGGCACAGTGCAGGACA
CAGCCATGTACACCAAGAAGAGAGTACCAAGTAGTCTTTTGTTCAGCTTTTACTGGAAAC
TGCTGTCTAGGACCACCTGCCCTAACCAGGAATAAAGGCAAGACAGCCTGGA
>ENSG00000127054 chr1- 1246977-1247241,1249302-1249485,1257361-1257364,1258272-1258526,1259989-1260071
TAGTCTTTTGTTCAGCTTTTACTGGAAACTGCTGTCTAGGACCACCTGCCCTAACCAGGA
ATAAAGGCAAGACAGCCTGGAGACCAGTTTGTTTCTTCAGCTGCAAACAGCTGCCTGGGC
AGGCAGGTGACACAAGGCCTCTGTCCCCAGGGATGGGACCTGCAGGGTCTGTTCACCCAG
GGCACCCACAGTCCTGAAGTGCAGGCCCAGGGTCTGTCCAGCTGGGAGAGGGCAGAGGTG
GCGGCTGGGTGAGTTGCCGGCCTCACTGGGGACCACCGGCCCAGTCAGCACAGTGGCCAC
AGGGGAGAATGCTGCAGGGCAGGACTCGGCCGGGTCACCCCCAACACCCGTGTCTGCACA
GCCCACGCACGGGCCAGGTTGAGTCCAGTCGCGACCACTTGTCCCATTAAGCCCTGCAGC
AGCCGGGCTCAGCGGAGAACCAGGAACCCCTGCCTTGGCTGAGGTGACCTTGAGAATATA
CCCAGGTACAGATTGCGGGTAATTGAAGCCACATGAAAGATCAGAAAGATCAGATGTCCA
GAGAGTGGGCAGAACAGGCAGCCAAGAGGCCAAATGGGAAAGGGGCAGGCTGGGAGGACC
CCACGGAGGACCCAGAGAGCAGGGGAGGGCAGTGGGGCCCATGCAAACAGCTGCAAAATG
CCATGGGGTGTGCACAGGCCAGGGGTGTTCACAGCACAGTGTCCACACCGTCTCCGCCGC
GCTCCCGGACCCGCGAGGCCCGCCTGCGGTGATGCACTGCGCAGGCGCAACCACCTCGCT
GCAACTTCCGG
>ENSG00000224051 chr1+ 1260147-1260482,1260621-1260975,1262216-1262290,1263141-1264277
gagggcggggcgagggcggggcggtgggcggggacggggCCCGCACGGCGGCTACGGCCT
AGGTGAGCGGCTCGGACTCGGCGGCCGCACCTGCCCAACCCAACCCGCACGGTCCGGAAG
TCGCCGAGGGGCCGGGAGCGGGAGGGGACGTCGTCCTAGAGGGCCGGAGCGGGCGGGCGG
CCGAGGACCCGGCTCCCGCGCAGGACGGAGCCGTGGCTCAGGTCGGCCCCTCCCCAACAC
CACCCCGGGCCTCCGCCCCTTCCTGGGCCTCTCGGTGGAGCAGGGACCCGAACCGGTGCC
CATCCAGTCCGGTGCCATCTGAAGCCCCCTTCCCAGCCTGACCTTGGGCCGTTGGGCTGC
CCTGGGAAAGGCCTGGAGGTGTCCTGGGTCACCTTCCTGGGCTGGCAAGCTGCCTGCCTC
CTGCACAGCCACTGCCCTTCCTGTTGTTACCGAGCCACCAGCCACAGCTCTGAGAAGCTC
CTGGCAGCTTCTGTTTGCCACTGGCTCGAATCTGGGCAGGAAGGCAAGGCCCGCAGAATA
TCTGGTGACCAAGAAGGAAACCCCAGAGCCTCAGAGACCATCTTCTCAGTGGACAAAATT
AAGGCCCGAGGAGGGGAGGGGCGTGCTGGAAGTCTATGGGACTGCATCTTTCTGAGGCCC
AGGAGCAGCCATCCCCCACACCTGAAGCCCGAAAATGAGCCACAGAGCAAGCTGACCCCA
GCGACACAGCCCCCCAGCCCTACTGTATTTCCGTTCCTATCAAAAATAGGGGCGGGAAGC
CAGGGCCGCACCGGCTTTCCTGCTGCAGATCTGGGCTGCGGTGGCCAGGGCCGTGAGTCC
CGTGGCAGAGCCTTCTGGGCGCTGCGGGAACAGGAGATCCTCTGTCGCCCCTGTGAGCTG
AGCTGGTTAGGAACCACAGACTGTGACAGAGAAGGTGGCGACCAGCCCAGAAGAGGCCCA
CCCTCTCGGTCCGGAACAAGACGCCTCGGCCACGGCTCCCCCTCGGCCTATTACACGCGT
GCGCAGCCAGGCCTCGCCAGGGTGCGGTGCAGAGCAGAGCAGGCAGGGGTGGGGGCCGGG
CCTGCAAGAGCCCGAAAGGTCGCCACCCCCTAGCCTGTGGGGTGCATCTGCGAACCAGGG
TGAAGTCACAGGTCCCGGGGTGTGGAGGCTCCATCCTTTCTCCTTTCTGCCAGCCGATGT
GTCCTCATCTCAGGCCCGTGCCTGGGACCCCGTGTCTGCCCAGGTGGGCAGCCTTGAGCC
CAGGGGACTCAGTGCCCTCCATGCCCTGGCTGGCAGAAACCCTCAACAGCAGTCTGGGCA
CTGTGGGGCTCTCCCCGCCTCTCCTGCCTTGTTTGCCCCTCAGCGTGCCAGGCAGACTGG
GGGCAGGACAGCCGGAAGCTGAGACCAAGGCTCCTCACAGAAGGGCCCAGGAAGTCCCCG
CCCTTGGGACAGCCTCCTCCGTAGCCCCTGCACGGCACCAGTTCCCCGAGGGACGCAGCA
GGCCGCCTCCCGCAGCGGCCGTGGGTCTGCACAGCCCAGCCCAGCCCAAGGCCCCCAGGA
GCTGGGACTCTGCTACACCCAGTGAAATGCTGTGTCCCTTCTCCCCCGTGCCCCTTGATG
CCCCCTCCCCACAGTGCTCAGGAGACCCGTGGGGCACGGAACAGGAGGGTCTGGACCCTG
TGGCCCAGCCAAAGGCTACCAGACAGCCACAACCAGCCCAGCCACCATCCAGTGCCTGGG
GCCTGGCCACTGGCTCTTCACAGTGGACCCCAGCACCTCGGGGTGGCAGAGGGACGGCCC
CCACGGCCCAGCAGACATGCGAGCTTCCAGAGTGCAATCTATGTGATGTCTTCCAACGTT
AATAAATCACACAGCCTCCCAGGAGGGAGACGCTGGGGTGCAC
>ENSG00000169962 chr1+ 1266694-1266725,1269842-1270686
ACCTGCCGTGCCTGTTGGAAGTTGCCTCTGCCTGACCCAACCCTGTGATCTCAGCCCCGG
TGAACCCAGACTTAGCTGCGATCCCCCCCAAGCCAGCAATGACCCGTGTCTCGCTACAGA
GACCCTCCCGCTCTAGGTTCTGACCCCAGGTTGTCTCCTGACCCTGACCCCACAGTGAGC
CCTAGGCCTGGAGCACGTGGACACCCCTGTGACCATCTGGGCCCCAGAGCCAAGCTGTGT
CCCTGTCCCTCTGTGCCCAGACCAGGCCTGCCCAGGTAACCCAGACCCACTGTTCTGGAA
AGAGGCCCGGAGGGCTCCCAGGGTACCCGCAACCCACACCGTGAGCTCAGGAAAAGGACG
CAGGGAGGCCCCGGCCAGATGGCTGGAAGCCCAAATCAGGCCCTGCCGACCTGACCATGT
CCCACCAGGGCCCCCATCCTGCACCCTGCCAGGCACCACAGCAGTGGGAGGCCAGGTGGG
GGCACACAGGCATATGCCCAGGGCAGAGCCCGCCGAGGTAGGGGTGGCACCCAGCTTCCT
ACTCTGCCCTTTGCCCAGTGGGTAGACAGCATCATGACTGTCACCAGTACCAGGGACAGA
GCCCAGGTGGGGTGGGGGCGGGGTCCAGCACCACGGCCAGCACCGACCACCAGGACCCCG
GAGCCAGCACCATGGACAGAAAACTGCCCACCAGGATCTGACGCCAGCACGCCGCCAGGC
CCACACAGGGTCTCCGGTCAGAGTCCCAGGGTCAGCTCCCAGCAGGGCCTAGGGGAGGCT
GGACCAGCTCCCTGTGCCTCATTCCAAGGCAGCCCAGCCGGAGAGAAGGGGCACAGGCCA
CACATCTGTCCCATAAAATTAAACGCTTTTTAGTGTT
>ENSG00000107404 chr1- 1270656-1271524,1284446-1284730
TGTCCCATAAAATTAAACGCTTTTTAGTGTTTAAAATAAGCAGCATTTACACAGAAGCAG
CTCTATGTTAACCATCTAAACGCTGGGACTTTGATACAGTATCTACAGCACAGACACGTG
GGGGCCAGAGAAGCCAGGAAGGCCGCGATGTGTGCGCGCAGTGTGTGCACTCACCAAGGA
CGGGCCACCTGACTGCCCATCTCCCCAAGACCTCCCTCCCTGTGGCAGCTGTGCACATCG
GGGCCCCTTGACCCTGCGGGCCATGGTCCCTCCCTGCCCTGGCTGGGACACGGTGGGCAG
GATGTCCAGCCCTCTCTCGTCTTCCGGTCCCGTCCTCCACGTACTTTCAGACTGTTGCCG
GATGGGAGGAGAGAAGGTGCAGGCTGCTCCAAGGGGCAGCAGCAGGTGGGACAGATGACA
GGGTCGCCTCCTCCCCCGAGTCACCGGCCAGGCAATAAATAAATAAATTAGATCCCTACT
CCAGACAGGGGGCCTGTGCACCGCAGGGGGTTGCCCCGCATGGACCACCCTGGGGGCCTG
GGCACAGCTGTGCAGGAGGTGGGGGTCAGCCGAGAGCCCGAGGGGGTCTTCCTCATCCCA
GGAGGGATCCCCACCAGACACAAGGGGTTGGGAGGTCCGAGGCTCTCGCTGAGGGGCAGA
GAGGGAGCGCCCCCAACACGGCTGCTCAGACACAGGTGCTGTCAGGAGCTGGAGCAGCCA
GGCTGCCAGGGCAGATGGTGGTGGTCCAGCCTGCCCCCCACCCTGCCTCCCGTCCTGGCC
CCCACGAAGGCAAGCCCACGCGAGCTCTGCATGCGGCAGGACCGCCAGCTCCCCACCTCA
GGCAGGGCTGGGGCATGCGCCACGAGTCAggcgcggcggcggcgcggagcccgcgcgctc
agggcccggcccggggctcggacgcggggcgcTAcccgcccgcccgcctgcgccccgccc
ggcccgcaccgctctcggccccgacgctccgaggcccccgggcgcccccgcccgaccgcc
caggccccggccgccgcccccggctcccgcgcgcgtcccgactgctgccccgcggcccgc
ggccgcccatccgcccccggcccGGGAGCGGCGCGAGGGACGCAGCACGGAGGGCGCGCT
CAGCCCCGCCGCCC
>ENSG00000162576 chr1- 1288071-1288683,1288713-1288986,1293885-1293923,1296644-1297157
TAAAAATCAGATGGGGACTTTATTGTGATGGTGGCAGGTCCACCAGCAGATGCAAATGTG
GGGTGCTGAGAGTGGCAACACAGGCCACCCCAAACCAACTTCACTCCCTCCCCTGTCCTC
AGCCAGTACAGAAGCCAAATGTAGCCCCAGCCCTAGACTCCAGCCCAGGCAGAGTCCAAG
GGAGGGGTGTCAGGGTCAGAAGTCACAGGGAGCCCAGTGACTATCAAGGTGGCTGAGAGC
AAGGCTAGGGTAGGGATGGGGCAGAGAAAGGGCAAGGGGTGCAGCCCCAGGTGGCCCAAA
GCAACACAGAGGAGCAAGGGCTGGCATTCAAGTCAGCAGGTCCCTGGGGAGAACAGATGG
TGCCTGGAGTCCCACATGGTGGTACAGGTGGGGGAGCTCTCGGTGGCAGGCAGCACCCCA
GGAGGAGTGGGACTCCTGCCGAGGCTGACCCCAACTTCAAGGCTGCCAAGTTCTGATGGG
AGTGTCCTCCTCCAGGAACATCTCCCAGCCCCCGACGAGCAGAGCCCTGGAGGAGTGGGA
CTCCTGCCCTGAGGCTGACCCCAGTTTTGGGGCTGCCAGGTTCTGATGGGAGTGTCCTCC
AGGAATGTCTTCACTGAGGGCATGATGGGCATCAGTGGGATTTTGGTTGTGCCAGGGGTG
GGCAGGGCCACCCGTGAGCAAAGGCCGCAGGGGTGGGGGCTATGCTGCCACCAAGCCCCT
GGGAGAGGGGTGTGGAGGCGGCCTCTGCATACGCCCAGGCCAAATTCCAGGAAAGCGGGA
CCAGCCGCTGGAAGGGGGGTGAGCCCCGGAGCATCAGGAGATGCCCCGAGGAGCACAGAC
AGGAGAGGTGCAGCTGCTGGCCCAGCCAGGAGCCCAGGGCCTCCCTAGGCCCCCGCCCAG
CCCCAGGCTTTGTCCCACTCGGCTCTCGATGGCTGAAGAGTCCCACTTCCTGtcgttcag
aagcgtttgctgaccacctcctgggtgccaggcttgctgggcactggggactcagcacta
agccgggtgccagccatggccctcttggaccccaGCCTCCTGGACTGTGCTGCATGTGGT
GGAGGGAATGAGACAGGGGTCGGGGGGCGCCCAGGCTGGAGGGGCGAGGACGGACGGACC
CAAGGAAGCAACCTCTGTGACAGCAAATGCCAGGCGAGGCCTGAGGACGCGGCTTCCAGG
CGCAGCCAGTGGCGGGGCTGCCAGGAGTGGTCTTGGGACGCCAGGGACCCTGTGTGTGTG
GTAGGGGGGCCACTGCTGACACCAACACAGACAGGGTTAGGCTCGAGGACAAACCGTATT
CGCCGCCGCCGCACCTGCCACGCACATCGGAAGCGTTAGCACAGTTTTCCCTGCGTGGGG
CTGGGTCTCCTACCCAGGCTGAGTTTCTCCCCTCTAAGAGGAAACACCGCCAGCCTTCTT
>ENSG00000175756 chr1- 1309110-1309183,1310137-1310875
AAAGGCTGAGTCCTCTGAGAATTTATTACTACGGATCACAGCAGCAACGGGCGGGAAGGG
CGGCGCCAGACTCAGGTCTGTGGGCGGCGGCCACAGGTCCCAGGGGAGCTGGAACACAAG
TGCCCGTTCAGGTCAGGCGGCAGCGCCTTCAGTAGTCGCGGGCGGGCCGGGACTGGGGCG
TCTGGTCCCGCCGCGACCCTCGCTTCCCTTCTCCCTCCGCCACCCCAACCCACAAGGAGG
ACTTTGCTTCCAACACAGCTCGCGCCCCGAGGCTCCCAAGCCCCCGACGCGGGCGGTGTC
GCGCTCGGACGCACCGAAAGGTCCCAGAACGGGGAGGCCGGCCCCCTCCCCGGGTTCACC
CCCGCGCGAATCGCGTTGCCTGGCGCCCGGACCCTCTCGGCTGGACCCCGGGCCCGCCTG
CCGCAGCGCCCGGCGCCCTCAGGCCTCCCGCTGACCCTTCCCAAGCCCGACCTCGACGCG
GCTCAAATTGACCGTTCTGCGGCCGCCCTCGGGCACTTCCGGTCCGTCCCCAAGTCGGCC
CCGATCGGCAGCGGCCACCCGGCGGTTCCTACGCACAGCGCCCGCTGGCGTCCTCGCGGC
CCCCGATTCTGCATTGGCTCAGGCCCCGCCGGGCCCGAAAGGCGACGGTTTCCGGTTAGT
GGAATCACGGTCCCAGTCCTCGCGCGGTTCCTCAGCTCCGCCTGGTCCCTTACGGAGGCA
AAAAACTACATTTCCCACAATCCCAGGGGGTGCGGGCCCTGGATATACCCGCAGGTCCAG
AATCGTTTCCGGACCACCCAGGGGCCGGATTCC
>ENSG00000221978 chr1- 1321862-1322613,1327668-1328164,1330895-1330917,1334052-1334336,1334687-1334697
AACGCTCCGGATGTCCTGAGTGGAGAGAGTTGTGTTTATTCACCATGTCATACGCGCATA
TAGGGAACCTCTATTTAGGAGCTGGTGGCCTGCACTCAGCACCGCACAGATAAAAATATA
CGACTTTCAACACAGATCCAAATACCCTCACATTTTAAAAGTCAGGATTCCCTACACAAG
TTTTAAGCTGACGGGATTCAAGTTCTGAGTTTTCATACATAGCTTTAACTTGTATTAAAC
ACATGTTTATTTACAACGTGGAGAGAGAATAAGGGGCAGTTAAGGCCACTTTCTCCTGTG
AAACACTGCAAAATATGTACATAAGTACAACCTAATATAGGCAAAGGTTCTAAAAATCAT
CTTTCTTGGCTTCACGTAATTGAGTATCAGTCGGGGAGTGGAGAGCGGCTGCCGATAGCA
CCAGGCCATGCCAGGCCACGCCAACAAGGGCGTGTGCATTCACTTTTTCATTGAGCTGCC
CTCAGAGCTGCTGCCGAGCTGAGCCCTGCACGGGCCCAGGTGTGCGCCGCACCCCAGACC
GGTCTGAAGCACGTGTCACCGGTCCCTCAGTTCCATTTCCAAATCCACCAAGGTCCAGTC
GACAGACATTTCCAAAAAGAATCCTGTTCTAGGACCACTTGCGCTGAGAGCACACCCGGG
GGTCAAAGGGCAGCCACCGGGGGTCAAAGGGCAGCCATCAGGTACTCCCCAGGGAAGGGC
TTGCGGCCACCAGTCACTGCAACCCCGCCTCAACATATAAACTTATTGCTGTATTTGAAG
TGATACAATATTTTTCAAAGTATCCATGAAATAATTTAAAGATGCACACCTTTTACCAGA
GCGTGTCATGCAAAGCTGCTCAAAAGAGCAACTTCAGGGCTTCTAGAAATCATGACATAA
CCCCACACTGACACAGCCAATTTGTCTCTTCAATTCTCACAGCTTTCCATAGCATTTTTT
TTTAAGAGAAAGGTACTGCATCTTTATCATACAGGTACAGCAGTTTTAAAGGGACAAAAT
TCAAGTCAAGACAGTTACCAACTCTAATCAATACGATTACCAAAGCACGACAGAGGATTA
ACAAGAAGCACAATCGTCAGAGAACCACAGCAGGAGTCGGCCATGGCTATGCTATGTGCG
TACCACCAGTCTAGAGCCAGCCTTCGGTGGAGAGCCTGCACTGGATTGGCTGAAGATGCC
GCTGTCCCTGCACCAAAGCGCTTGGACAGCAGAGGAGAAGTCTTAGTCACTGCCAGAGAG
AGAGCACAGGGTCTAGAGTAGAAGAAAGTTTCCGTATTTTCAAACGCACCATTCAAAGCC
TTCGCGGCCGAAAGTCATCGAGTAACGTGGGACTCCCCACGCAGAACCAAACACTGAAAC
GCTTCCCACGTCCACAAAGGCTCTTCGCGTCCCGCCGTCTCGGGATCCAGCGCACTGGCG
GGCGGGGAGGCCccgggtcaggggcatgggctggctagggaatggcgccgaggctggggt
cggggcaggggctggggtcggggtctaggcgggggcGGTGCGGGCCCGACTCGCCGCTTT
GTGCCGCC
>ENSG00000224870 chr1+ 1334902-1334931,1335688-1335984,1336112-1337426
GGACTCCGCGGTGCCGGCCGACCCGGAAGCGGATGGTGGGGAAGCCTGCGTGGGGCAGGG
AACGGTGAGGCAGGAAGAGGGAAGGGCAGCAGAGGCCTGAGTGGTTGCAGGTTCACACAC
TGAGCTGCCAGTAACTGCCCAGCTCAGACGGGCTCAAATTCAGAAGCCACCATTGCTCCT
CACCCCCACCCCCAGGTCAGCTGTCCACTAGCTCTGCCATGACTTGATACTGCAGCTCAA
ACAGTGCCAACCAAAACCCACTCTCCTCACCGCCTGTTATGGGTAACACGGTATGGTTAC
AGCTTTACTCATGTCCTCTTTCCCCAGTGAGCTGTGACTGCCAGAGGAGTGGGAGGTTGG
TGGTGCCTCCAGCCCATCAGGGGCAGGCCCTGGGACCGCCTGGGAACAGGAGGACTATGG
CACAAACCGAGTGAGTGATGGGAGCAACCCGCAGGGCTCTGCCACATCCCTGTCTTCCTT
CACTGACATGAAACGCAGAAAAGGCAGCTTTGCCACAACACAGGAGCACGCACCGAATGT
GGCCGCCcagggctctgtccttgaccctgttgtccaggactgtttaccaagggctGACAG
GCACTGAGTGCCCCGTGCACCTGGCCAGACACTGCACTCATGCAGCGGAAAGGACAGTGA
ACGAGACTTTGTCCCTGGCCTCCAAAGGCTTAGGGCGTAGTGGCTGTCATGAGGCACAGT
GACAAGGGCCAGGAGGGGGACCTCTTAGGGGGCCATGCAGTGATGGAAGCCAGAAGGAAT
GAAGGCCTGCAGTGAGGATGGAGTGGTCGGCCTGAAGCCATCTCTAGCAAGTGGTCAGGA
CGCTGATTGTTCTGCGCAGGTTGGAGGTAGGTGGTGAGTCTGAGAAAGGGGCCGGAAAGA
CTCCCCAGCAACTGCTGGCAAAGGGTGAAGGGCACGTTCCCACAGGATTCAAGCCAGCTG
CCTTTGGAGGGGAGACGGGCACTCAGTTTAGGCGCTCCTACAGCAGGGTCAGCAAGACAA
GCAGGTTGCGGCAAGGGTCTGCGCACTGCTGTGTAAATGTAGGGGCATCGGGGGGCAGAA
AGACCAGGGGAGAAGTGTGCATCACCCTTGGGGTTAAGGGACAGTTGTCTGCTAGGTGTT
GCTTCCTGGAGATGGCTGAAAAGCCAGTCCAGTCTGCAGGGACCAGGCCACCACCCACCT
GATGTGGGAGCATTTCCCCCAATCCCTGCTGGGCTGCTGAATCTGGGGGACATAGGGAAG
CTGAGGCTGGTGTTCTGAGTAGTGGCAGAGCTGAGCCACAGGGCATGTCTGAGGTCAGCC
CCGAGCAAAATGGAATAGGGACTCAGGGTGGGTCAGGTAACTGGAAAGCGGGCACTGTGC
ACGCAGCCCTTGAGGGGAGCCAGGGTGGGTGGGGATCCCCCACTGTGTGCAGAAGGCAGC
AGCCTTGGAAGCAGGGTGTGCTCCTCGGTGTGGTCGCTCGATACCAGAAAATGACTCTAA
AAACTGAAGAGTGTTTGAGTTTCATTCACACAAAACATGGACATCATCTGTGAGGCTCTG
TCCCAGAGAGACAGGGCCATCCCTCATGTCTGTTATTGGGTTGTAGATAAACAAAAGTAT
AAATCAAACAAACTGCAAATTA
>ENSG00000242485 chr1- 1337288-1337465,1337637-1337948,1340489-1340999,1342598-1342693
CTGAAGAGTGTTTGAGTTTCATTCACACAAAACATGGACATCATCTGTGAGGCTCTGTCC
CAGAGAGACAGGGCCATCCCTCATGTCTGTTATTGGGTTGTAGATAAACAAAAGTATAAA
TCAAACAAACTGCAAATTACTCTGTCTCTTTTCCTAATCAATACAGCAACAGTCCTCACT
GAAAAAAGAATGAATCAGAACCTGCTGTCAGTGTGAGACACACACTCCGGCTCCGCGTGG
TTGCGGCGCTGGCTCAGGAAGAACCCAGCTGCACACTCGCCTGGGGGGAGGGAAGGCCTA
GGAGAATCCTATCTGGGTGGCACAGCAGAGGACTTCCAGGCAGGATGCTGAAGGATAAAT
GTGGACACGGGTGAGGGAAGCACCTGTGGAATCTGCAGGGAGGCTGGACTCCAGTCCTGA
TGTCGGCCCGGGGAACCAAACACCTTGTTCAGGGTCCTTGGTCACCACCCTGACTGAGCT
GACTGCTGGCcctccagagtagctggaattctaggtgcccgccaccacacctggctaatt
tttgtatttttagtagagacagggtttcaccacgttggccaggctagtctccatctcctg
cccacctcagcctcccaaagtgctgggatcacaggcctgagccaccctgcccagccATGG
Ctttctttattctgtcagacggggtcctgctctcacctaggctagagtgcagtggtacca
tcatagctcactgcagcttcaaactcctgggggctcaaagtgatccccctgcttcagact
cctcagtagctgacattacatgtctctgtaccaccacacccagcAAAttttatttttttg
tagagagtggtctcactatgttgcccaggctgttgctggcactattcctaggcacaatct
catcactcatcaacatgggaattgtgacctgctccgtttccagcctgggctggttcaccc
ctccttaggcaacgtggtggtcccttgctcccaagaggtcaGGCGCCTGCAGGCCGGCGT
CCCGAACACTCAACAACGCACGCGCAGCGCCGCTGCCATCTTGCCCGGGTCGGAAATGGT
GGTCACGAGCGCTTCCG
>ENSG00000235098 chr1- 1353800-1354482,1356386-1357149
ttgtagaaggaagggctttattcagctgggagcatcggcaagctactgccttaaaatccg
agctccccaagtgcacaatttctgtcccttttaagggctcacaacaccgaagatttcaca
tgaaagggtcgtcattgatttgagcaagcaggcggtacgtgacaggggctgcatgcaccg
gcggtcagagagaaacagaacacggcagggagtttcacaaatgttcttctatacaatgtc
tggaatctatgaataacatcggtttctaagttatgaattgattttcaactactgggttta
ggccaggcaggcgcaggcctggtttcgggcctagcgccaggctgcctgcctgtctttggt
tttacttccttgttgttttttcttaaaacaggtactgagtataaaacactatgagagggt
ctctcttccctcaTTGCCACAACTCATTCTTTGTTGAAGTATGGAGAAGGCTGGAGCTGC
AGGGTCAGTGGGCCCTCCTGGGAGCTGGGGGCCATCCCTGGTCCAGCCAAGGCCTGTGAC
TGCAGCTCAAGCCACATCCCCTACTTTCTCCCATCCCCTCCTCCGGAAGCCTCTTCCCTG
ATGTCCCCTCCAGGCAGGCAGCCTCAGCCAGAGAGCCTGGAAATCACTGGGGCGGTGGAG
CCTGGAGCCTGCTGTCTGGCTCACTGGGGGGGAGCAGGGATCCTACATCCACTGTGGAGG
CCTCTGGCCTGCCCCCAGCCGTGTCCCAGGCCAACTGGAGCCCCCCATTCCAGTTACCAC
TTAGCCTTCAGAGGGGCTTGGCTCTGTTACCCAAGGGAGCTGGCTCAGGAGCTTTCTGCT
CTGGCTGAGGGTCCTCTGTAGACGGGTTCTGGCCGAGGCTCAGCCTGGTGACCCTCTTCA
CAAAATCCCTTCTGCAGGCTTTGGGGTGGAGTGTCTGCTGCTGAAAAGCTGAATGGTGGC
AGCTTCAGCCTTGCAGGGGGTGGGAGAACACAGCTGGTCCCCTGGGCCAGGCTGAGGCCA
CCTGACGCTGTTTACTCAGCCACTTAGGAAGGCCCTGCCTTCGGGCACAGCCCCCTGTCC
AACATACTCCCTCCCCTGCTGGCTGCCAGGGCCCCAGTTCGGCTGCCCTCCTGGGGAACA
AAGGCCAGGCGGTTGGGGAGGACAAGCAGGAACATGCTTGTGGACGAAAGTTGCTCAGAC
GCCACCTCCCCCAGGAAGCGCAGCCTTGGATGTACCCCGATGTGCCCCTGGAAGGCCTCA
CAGGGCTCTCCATGGGGCCCACCCTCGGGCAGCCCCCTCACCCACTCCTGTCCCAGCTGG
CTAAGCCCACCCAGGGGTGGGTGCCGGCCCCTCCTCCCGATTCCAGGCTGGGGAGGAGGG
CAGGGTGAGGTTCTGGCCTTCCTTTCTGTAAATGCTGGACAGGACAAAAGATTCACCAAG
GACTCCA
>ENSG00000179403 chr1+ 1370241-1370526,1370903-1371128,1375165-1378262
CAGCCACCTCTCGTCTGGGCCTCACCAAGACCCCAAGACTCAAGAGCTCCTGTCTCACCA
GTGGGACCCTCCAGTCCTGCTGGGGGTGTGTCCTGGGTCCTGGAGTCTGGGCCCCTCACT
GGGTAGGGTATATGGGTAACAGGCCCAGTGTGGTCCCACTGGACAGGGCCTCAACCAACC
ATCTCCCACTCCCATGCCTCTTCCTCCAAGAAGCCCAGGTGGCGTGGGTGCTTCGAGTCT
CTCTCGAATTCCTGTCTTCTGTCCCCTTTCAAGCCACTGTGTCCTTTGTCCCTGCGTGTC
GGGGTCCGCTCGTGCGCGCCTCTCCGGGGTCTGTGCGCGTGGCCCTCCGCTCGCGCCGGA
GGGCGTGGGCGTGGCCTCGGCGTGGGTGTGGCCGCTCGGGGAGGGGCCTCCCGGGGGCGG
GGCCGGCCTGGTCCGCGCGGTGACGCGCCCTGCAGCCCcgagcgagcgagcgagcgagcg
agTTGCCGAGCGCGCCCCGTCCCTCGCGCGCGTAAGCCGGCGTCCCCGCCCAGCCGAGAG
GGCCGGCGCCTACCTGAGGGCCCCTGTGTCCCGAACCCGGAGCGGAGGCGCCCAACCCGG
CAGACGGGTGCAGGCCCGGCCTTTCCCCACGCGGACTCCGCGCGACCCCGGCCCTCTCCC
TGCGGCCGCAGGGCTTCCCCGCCTGGCGCCTGCCCTCCAGGGCTGGGGCCTCGCCTGGCG
GGACCCCGCAGCAGCCCCGGCCCCATCCCCGCCCAGAGCCGGGCGTCGTGTGGGTCCGTG
GGTGATAATTGAGAGCGTCAGACCCAGGACTGTTCAGGGAGGAGCCCCGGTCAGACTCCC
ACGTGTGAAGACCGGGCCCCAAGTGGCAAGGGCTGGCCTGGGGCGGGCAGCTTGGGTCCT
GGACGTTGATAGGAAGCGGAAGGGGAATCGCGGGAAGCTGGCCCAGGTCAGGTCCGCAAA
GGCTTCTGAAGAAGAGGAAGGGCGAGTAGGGGCACCTGGACGCTGATGGTGGCCAGGATG
CTCAGCTGGCCAGGAGGGCAGCACCTGCTGGGGACGGTGGCCCTGCCTTCATGCCCAGGA
CACCAGCTGGGTCCAGCTAGCAGCCACTGGGAATCAGAGGAATGGGGCAGAGCTGGGCAT
TCAGGACCTTGAGGACACGTGACCCCACCCGCCCACCGCCACTATCAGGCCCCGGGACCG
CACTGACAGGAAACCTTCCGTCGTGAGGGAGCACTTCCCAGGGGCCGCAGGGACGACACT
CTCCAGGGAGGCCCCAGCAACCACACCATCTTCTTGCTGTGAGAGGTCTCACCCCGGGCT
ACCTCCTGTCACTACTCACTGCCCTGGGGTCCGTGGGCAAGTTGCCCAGGGTGGGGGTGC
CTAGCCAGGTGCAGTCCCCGCCCCGCCTAGTCCTCGGCGTCACGCAATGCTCACCTCGCC
TCTTCCCCACTAACATCCCAGACTTTAAAATTCAGTAAATCAGATGTACACCGAGCCTGC
AGTCTCGCTAGGATGCTTTACTCCTCCACAAACAGCAGCCGCCGACAGGACAGCTTGTGA
ACGTCTCCGCCTTTTGGGGTGTCCGGGGAGAGGAGGTGGAGCTGTCCCCTCCCAGTGTCA
GGCCTCCTTGGTCCTCATGTGCACCTTTTATTCAGAGAGCTTGGGCCCCCTTCCTTTGGA
GCTGGGCCCAGGGCAGGTGGCTGGAATGCAGAGGACAAGGGGGCTGGGGCCTCTGCAGGG
CCATTCCCACCGCAGTCTCTGCCACGGCCCGGAGCCCTGGGCCCAGGGCCACGCGGGCTC
CCTCTGCTGGCAAAGCCACACCCTGCACCGCATGGGGTCCACTGCCCCTTTCCCCACGTG
GACTCTGCGTGACCCCAGGAACTGCAGCATTGAGGTGGTCTCAGTCCCTCCCTCAGGTCT
GGTGGGCATTGTGCCAGGGGCCACCTTCGGGACAGCTGGCCTTGGCACCGTCTCCCAAGA
ACCCAGCTCTGTGCATCCCGTGGCCCCACCAGAAACCCAAGGCCACACCGCCCACCAGCT
GGGTGTGGTCACCATTCATGGAGGGCCGGCTGGGGCCAGGCTCACCACGCAGAGTTTGCC
CTCCGGTGTGATGATGCATGAGACACAGTAGGCCCCCCTGCCTGTGTGTGCAGGGGGTGT
CTGTGGGGGGGCCCTGCTGGCTGGACTTTGGGTTTCTCCTGAGCTCCCCTTAGCCCCCAA
GTCAGGCCACGGAGGCCTGAGTAGGACCCATGGGCTGTGTGTGTCACTGCAGGTGGCGTG
CTCACAACTGCACTGCTGGTCGGCAGGTGGCCAGGGTTGCAGGCCCGGGCCTCGGGCCCC
ACCTCCTCTGGAGGGGTAGGATCTCCTTCGTGCAGCCCCTGCCCCCTACCCTGTTCTCCG
GAGTGTTGGCAGATCTGAGCCCACGGTCACGTGAGAGGAGATGCCTCTTGCACACTGAGC
CCAGGCCCAGCTCACGGAGCACCCTGCAGGTGGCAGCGGGGCACCAGGGGCTCATTCCTG
GTGGCCTCAGTGGCTTCTGTGGACGACTCAGACTCACATGAGAAGCTGGGAGGAGCTCCA
GCTCTGCAATCCCGAGAGGGCAGAGCGGGGGCCCTGGCCACAACCCTGCTCCCCACATAC
CCGTCTGGCAGAGGCTCTGCCTCCCCTCTGCCCATCTCTGCACACCAAGGCTGAGCACAG
CACAAGGCCTCACGGAGAGGGTGAAAAGGCACTGCCGTCTCCATCTCAGTGCCAAGGAAT
GCCCCTTTCAGAAGCCCTCGTCTGAGAAGTGCTGCCCCTTATGTAGCCCCAGGCATTTTA
AAATCTTTGAATCTGCACCAAGTCTCAGAACAGCTCTGGCCCCGGAGTGCTCCGTCCAGG
CCGCTGTGAACCGGCTGTCCCCGCGTCTCCTCCACCTCCCCTGACACAATCCTGGCCCCG
ACTCAGTCCACCCAGGGTGCAGTGCAGAGGCTGATACCCGCCAGGACTTCCTTGCCAAGG
GCCCGGCCACGTCACAAGGCCACTGCACGCTTTTCGACATGCACCTGGAAATCGGGAAGG
GCCATGCTGCAGTTGCTTCTAGTTGAGACGAGAAGAGCGACAAGGTTGTGATCCACGTGG
CAGGTGTTCAGAAGGCTGGGGGCGGGCAGCGCTGGGGAGAGCCCTGGGTACTTCGAGGAG
ACCCCGAAGGGAGGCTGCTCCCACACCTGCGCCAGTTTCCACCCTCTCTGTGAGCAGGGC
TGCGGTCACCTCCCACATCTGAAGAGAACCAACCTGAGGATTTCACGCTGGCTGCGTGCC
AGACCAGTCCCTGACAGGTTGTGCGAGGCCCTTCGCTGGACAGCCCATTGCTGGCCACTG
GACGGAGAGGCAGAGGGGGCTGAAATTCGGGCCCATGCCTCTGTGAGCGATGACGGAGCA
ACAGCTCTCCAGCACGTGAAGCTCTCCAGACAGCTGTTCGTGAGAAGCCAGACAGAGGCC
TGGGGTCTCAGTCCAGATTTCTGGGGAGTGGGGTGTCCAAGCGTGGGCCACGCTGCTGGG
AGCCACCTAGGGAAGCAGGTCGCCTGTTTCTATAGTGACGGTAATAAACCAAGTCAATTT
TCTATAGTGA
>ENSG00000215915 chr1+ 1385069-1386063,1403908-1405538
cttcatgattaactccccaaggtcctgcatattttctcaatgGGCCACCGCGCCCGGCCA
GAAGATTTTTATGGTAAAATTTTGTGATGGGAAAACTCATCCCGGAAAATGTTGAGACCT
GATGCTGAGTCCTCAGCAGCTCAGAGAATACGTACTTCTGTCCCAGGTCACCCAAACATT
GACCTGTGTCGGTTCCCCACTAGGAACAAAATGTAACTGAGGACGTTGTCAGATGCTTGT
CCTCGTCACCCTGAGCTTGTTGGCTGCTATCTAATTCTTATTCTTTCATTTTCTTGCCCG
CACGTTCTTGATAGCAGATCACTGACAACAGCCATTGGAAGCTTAGGAAAAGGGTATGTg
ccgggcgcggtggctcacacctgtaatcccagcactttgggaggctgaggtgggcggatc
acgaggtcaggagatcgagaccatcctggctaacacggtgaaaccgtctctactaaaact
acaaaaattagccgggtgtggtggcggtcgcctgtagtcccagctactcgggaggctgag
gcaggagagtgacgtgaacccgagaggtagagcttgcagtaagcagagatcatgccactg
cactccagcctgggccagaatgagactccgtctcaaaaaaaaaaaaaaaaaaaGCATGTG
TAACGTGAAAAAATGGACACTTTAGCCATCGCCTGACTTTCTGTTGAATTGGGAAAGAGC
CTCCTCCCGTCCACATGGGATGGCCTTCCTGATGTGGCTCTCCAAGACCATCCCTGGAGG
GCATAAAACCTCACAAATGCATCAGGCCGTGTGCTGGGGATGGGGCATCGTCACGCCAGG
TCTGACTAGGAAGGAGGATGGGGAGGCAGGGCTGGGGGCTTTGAGGTCGAGGCGTGGCCG
TGGATTCCAGAAAGCCCCTTGGCTGGTGTGCGTGCCTGCCCAGCGGCATCCGTGTATCCT
AACACCTGCCCTCCGTGTCCCTGCATCTGCAGGCCTGAGTCCATGGGGAGACCACACCTC
ACGGAGCCTGGCCGCGGACCCCTCCCACCCCTGCCTTTGCGGCCCCGCACATTTAGGAAA
TACTCCCCGTAATAAAGTCCCACGGGGGCCGCACCGCTGTGTCTATTGGCTGACACGGGG
CGGGGTTTGGGGCCCCCTAACGTCCCCCTGGGGTCAAAGGTGACAGAAAAGGCAGAAGCT
GGGGCTTTCTGGAGGATTTAACCACAGAGGGGTGGGCTTCACAGGAGGTGGCTGCCACGG
CGGGGCCGGGTGCCCGTGCCCCATCCTGAGGCCGTGCATACGCGGGTGCCCCTTCGCCTC
CCTCCCCTCCGCCAGAGCTGCCTGTGGCCAGACACACGGTGGAGGGAAGTGCACGCGAAA
CAGACACAGCGGCTTCAAATAGATGCCGCCCCTGCCCGCGCTTTGCAGCTAGTCCCTGCA
AACCTTGATGATGGggctgggcgcggtggctcacgcctggaatctcagcgaggccaagga
gagtggatcacctgaggtcgggagttccagaccagcctggccaacatggtgaaactccat
ctctcctaaaaaaaaaaaaaaaaaaaaaaaaaaaaaaaaaaaaattagccggccgtggtg
gcaagtgcctgaaatcccaggtactcaggaggctgaggcaggagaatcacttgagcccgg
gaagtggaggttgcactgagctgagaccatggaattgcactgcagcatgggcaacaagag
tcaaactccctctaaaaaaaaaaaaaaaaaaagggccaggtggcacatgccggtggtccc
agcttcttggcttggaggctgaggtaggaggatcgcctgagcatgggaggcagaggttgc
agtgagccaagatcgcaccattgcactccagcctggatgatagagtgagactgtacctct
aaataaccaaaaCCTTGATTACAGCCATGGGGTGGGGGTGGGGGTCAGGGGCGTCTGACT
ATGGCTGGGGAACTCATTTGGTTTTTCTCCTCTCTtatttttttgggtagagacagggtc
cctttgttgcccaggctggtctccaactcctgggctcaagcaatcctcctgcctcggctt
cctaaagtgttgggattacaggcttgagccaccgtgcctggtcTGttttttttttttttt
tggcaatagagtcttgctcgcccagggtggagtgcagtggtgtgatctcggctcactgca
acctccaccttcagggtgtcaggcctctgggcccaagctaagccatcatatctcctgtga
cctgcacttatacatccagatggcctgaagcaactgaagatccacaaaataagtgaaaag
agccttaactgatgacattccaccattgtgatttgtttctgccccaccctagctgatcaa
tgtactttgcaatctcccccacccttaagaaggttctttgtcattctccccacccttgag
aatgtactttgtgagatccatcccctgcccgcaaaacattgtccctaactccaccgccta
tcccaaaacctgtaagaactagtgataatcccaccaccctttgctgactctctttttgaa
ctcagcccgcctgcacccaggtgaaataaacagccttgttgctcac
>ENSG00000160072 chr1+ 1407143-1407264,1431195-1431582
GTGTTTCGCCTGCGCAGTGGTCCTGGCCACCGGCTCGCGGCGCGTGGAGGCTGCTCCCAG
CCGCGCCCGAGTCAGACTCGGGTGGGGGTCCCGGCGGCGGTAGCGGCGGCGGCGGTGCGA
GCTAGGCACTGGCTAGGGAGGGGCAGGCCTCCTTCCTGCCCCTCGAGACACTCTTGGGAG
ATGCATTTTCCGTCTGGCTCACAGGGGGAGGGTGAGGCTTTGTACCCCAGCCCCTGCCCA
GGCCACTGTGAGGGTGGGTGCTGGCTGAGCCCCTGGGGCAGAAGGAGTGGGGCAGGCGGG
GTCTTTGTTCTCGGCTCCCACAGCAGAGCCAGGTGAGGGGGGGCCTGCCAGGACTAGACA
GAAGTGGGGCGGCCTGAACCCTGCTTCCAGCCATGGCCAGGGGCCACGGAACCCGGCAGG
GGTGTCTGAGGCCGCCCTGTCAGCTGGCCGGTCCAAGCCTGTGGCTGGAGCTGGTGTGTG
TTTATCTAATAAAGTCCCACAGGTGCCTCA
>ENSG00000197785 chr1+ 1447531-1447648,1469453-1470067
GGCGCCTGCGCAGTGGCGGTGACCACCGGCTCGCGGCGCGTGGAGGCTGCTCCCAGCCGC
GCGCGAGTCAGACTCGGGTGGGGGTCCCGGCGGCGGTAGCGGCGGCGGCGGTGCGAGCGT
CCACAGGGAGATCCACAGCTCACGGAGCCTGGCCGCGGACCCCTCCCACCCCTGCCTTGC
CGGCCCCTGCACATTTAGGATATGCTCCTGGGTGGGGACTGGGCTGTGCCCAGGGCCTCT
GTCCCCCAGGATGTCTTGTGGTGCGGGTCGGCCGTTCTGCCCCCCAGGGCACCCCCTGTT
GTAGGCACTGGCTAGGGAGGGGCAGGCCTCCTTCCTGCCCCTCGAGACACTCTTGGGAGA
TGCATTTTCCGTCTGGCTCACAGGGGGAGGGTGAGGCTTTGCACCCCAGCCCCTGCCCAG
GCCACTGTGAGGGTGGGTGCTGGCTGAGCCCCCGGGGCAGCAGGAGCCAGGCAGGTGATG
TCTTTGTTCTCGGCTCCCACAGCAGAGCCAGGTGAGGGGGCGCCTGCCAGGGCCAGACCC
AGGTGGGGCAGCCTGAACCCTGCTTCCCCCTGTGGCCGGCATGCCCCGATCTTTCACACA
CTGGTGACCCTGAGAGAGGAGGGAGGAGGGAACCTGGCGGGGGTGTCTGAGGCCGCACTG
TCAGCTGGCCGGTCCAAGCCTGTGGCTGGAGCTGGGGTCTGTTTACCTAATAAAGTCCCA
CAGGTGCCTCATT
>ENSG00000205090 chr1- 1470554-1470741,1475727-1475737,1475800-1475833
ccccaaccccCTTTATAAAAAGAAGAGACAGCACCTTCCACTGGACTCTCCCGGCCGGCC
ACAGCCCCGGACAACCTGGGCCCAGGGCTGCTGTCCAGTCCCGCCGGCCCGGGCGTCCAC
GAGGTCCCTTTTACATCTGTACAGCAGCCGGTTGGCTCGGTGGCCCCGGTAAGTCCCCGT
GCGGCTCAcgggcggggccCCCCCGCCGCCTCCGCAGAGGTCAGCGCTTCCCT
>ENSG00000160075 chr1- 1477053-1477448,1497725-1499917,1509938-1510249
TGACAGCAGCATCTGTTTATTGACAATTCCAGGTCATTCCTAACACGCCGCAGCAGGGCT
CTGTACAGTCCGGCCCGGTGGGGAGGAGGGAGGGAAGGCAGGCACACGAAGACACAGGTA
TGTCGGGAAGTGCACACAAACCGTTGTCTTTCCTTTTTGGTTAAAGAAGAAAAACTTTGT
AATCAATATCCTGCTCATAAGTAAAAGTGGAAAAGAAGAAACTTGATTGCTTTCATCTGG
CGTTTTGGCATCTCCTCTCCCATTTCATATGCACAGTTTATTTGGGTAATGCTACCGTCA
CCAGCAGAACACCTGTAAGTAAAAACAAATGTCAGGAAGGAAAAAGTATGAACAACAGGA
AGCTCCAGAGGCGGCTCCATGCGGGCGCTGGGCTCATAAGCTTCATGGCACAGAGTTTAA
TGTGAATCATGAGATGAGACAAAAGCCTCCTCCAGGGCGATGGGAAGACCCAGCCCCAAA
CCAGACTCTTGAGCACGCAGCCCTAAACCAGACTCCGGGAAGGGGCTGCGTGGTCATGCA
CCGCCTAAGACTCAGAGGTGAAGATGGGAAGACCCAGCCCTAAACCAGACTCCTGGAAGG
GGCTGCGTGGTCACGCATCGCCTAAGACTCAGAGGTGAAGATGGGAAGACCCAGCCCTAA
ACCAGACTCTTGGAATAGGCTCTGTGGCCACCCATCGCCGTAAGGCTCCGGGATGGAGAC
AGCATGGACAGGGACCTCGCACAAAGGCATGTCGGGAGGGCCTCCTTTCCAAGGCACAGC
CCCACCTGCTCCTTCTCAGCCCACGACGGGAGCAGAGCCATGTCGAAGCCGTGCCCCACA
CAGGGTGGACAAGGACATGGCCTGACAGCTCCTCAGAAATCCTTAGAGATTTTTCCAAAC
GCAGGTTACCAGGGCTTCTGCAGAGAGAGGGGCAGCAGGACGTGCTGCTGACAGTCCCTG
GGGACTTACACTGACTTGCAGTGAGAGCCCACATCTGCCACCAGGATGGCTCCCAGCACC
ACCGCGTCACAAGCACCACACTCTCCACCGTGGGACGCCCAGATGGCTCGGCAGGCAGGC
CGGGCTGGGGAGCTGACAGCAGACGCCTGGGACTCTGCCCAGCGTCCTCACCCACAACCT
TTTAACTGTAACTGGCAGAGGAGACAGCAGGGAGGGCAGAAGGTACAGTGATGGCTAGGA
TGCAGTTCTAGGTTTTGCCAGACATACTTTCAGGGGCCACTCCTGGCTACCTAATTAATC
TACCTGTGTATAAGAATTTTTTAGCTTATTAAATATTCCAAGAggccaggcatggtggct
cacgcctgtaatcccaacactctgagaggccgaggcagctggatcacgaggtcaagagtt
caagaccagtttggtcaagatggtgaaacccccgtctctactaaaaatacaaaaattagc
caggcatgacagcggatgcctgtaatcccagctattcgggaggctgaggcagagaatcgc
ttgaacttgggagggggaggttgcagtgagctgagatcaagccgctacactccaccttgg
gcaacagggtgagactctgactccatctcaaaaaaaaaaaaaaaaaaaaaTACAAGAGTA
Gggctgagcatggtggctcacgcctgtaatcccagcactttgggaggacgaggagggtgg
atcacctgaagtcaggagtttaagaccagcctggccaacatggtgaaaccctgtgactac
taaaaatacaaaaattagccaggtgtggtggcgcgtgcctgtaatcccagctacccagga
ggctgaagcaggagaatcactggaacccgggaggtggatgttgcagtgagtctgcagtga
gccaagatctcgccactgcactccagccggggtgacacagtgagactctgCTGGGAAAGG
GCGGGGATGGCAAGAGTGCCAATACATAGACAATGCTGGGCAAGGCCAGAGATGCTGGTC
AAGGGCGGGGATGTCGGGAGAGGGCGGGGATGGCAACAGTGCCAACACGAAGATAAAAGG
TTTAGCATTTGACACCTATTCTCTTTTCATTTGGAATACGTTTGGCCTGGCCTCCGTTCT
GAAAACTACAAATCACTCACTATAACAAAATAAGATCCAGAAACTTTCCATTAGCGTGGG
GGTGACCATGAAATGCCTGGTCAAAAACCCGGGCACTGATTGTCATAACCATTATGCAAC
TGGTGTTGCGTCCATCAGAATCTAGTTTAAGAATACTCTTCTCTCTATAGGAGTCTTCGC
GGCAGACCTAGCCTGCTCTGTGTCCTCCTGAAATGAAGGAATGTTCTCTCCCATTATTTC
TTCTAACAGCTTGGTTAGCAAGCTCCGCCCTCTTCTTTATCTGACCTTCTAACGACCTCA
CCAGATGTGTGAAGCAGCCCGGCTCCATGTGTATCAGgcacgcacgcacacacgcacgca
cacCAACCTGCAAAGGAAATAACGGGGCAGCCCTGCAGTGTGAAAAGCAATGGGATTTTG
TGGGTTCCACCTCCTCACCTAAGCATCCCTGGTCTACGCTATGTCACGACCCTCTGCTGA
ACCACGTCAGGCGGCGGCCGCAAATCCCGCGGCTCTCCCGCTTGGGTTCCCACCCTACCG
CGGCGCTTCCGCGCGAACAAAATGGCGGCCGCGGTGGCCGGAAGCGGGCGACGCGAAACG
ACGGCGCCGGCGGTGTAGCGTGCGGCGACTGCGCGGCGGCCTCCCCGCCCACCCTGGGCG
CCGGGCCGCGGACGGAGCGCAGGCACTGGCCTTCGGGCGCGCTGCACTCGGCGAggccgg
gggcggccaacgccgcgccggcccccggcgTCCGCAGCAGAGACCCGCACTCCACAAGGC
CCGGCTGAGCGTCACGGCGCC
>ENSG00000215014 chr1+ 1510657-1511373
TAAATGCGAGGGCCGACCTGTGACAGACCTGGTTGGGAGTGCACGTCGACTAGGATCTTC
CTCGCCTCGGGCTTCCTTGGAGAGGCCGCCGGCTGGTCtgagatttgggtccagttacag
taaatccagtcaacgcgagtgtgtcattccccagctatgcctgtctgcctggatgcagcc
tcgcggtggacagtgggctgatgttttgccgtgggagcgccacggacgggagagggAGTG
ATAATGATtgtcaacctaataacaggctaactgaaaatgatatttatttgggaatagggc
gttggcgaatatgcgtgccatagtaaacgatttgcgcattcaggaaagtaatggttttta
aagaaaaaatgaagaggaagataatggtttggaaataattaaccttggctacaaagaaca
gtaacaagtgtactcccggccgggcgcggtggctcacgcctgtaatcccagcactttggg
aggccgaggcgggcggatcacgaggtcgggagatccagaccgtcctgcctaacccggtga
aaccccgtctctactaaaaatacaaaaaattagccgggcgtggtggcgggcgcctgtagt
cccagctactcgggaggctgaggcaggagaatggcgtgaacccgggaggcggagcttgta
gtgagccgagatcgcgccactgccctccagcctgggcgacagagccagactccgtct
>ENSG00000228594 chr1- 1533392-1534717,1535396-1535476
TTGGTCTGAGAATGATGGACATTTAGACACTGGCGCCAGGTTTGCGCCTGACCGGCGCCA
CGCAGGGGTGGGCGGAGCAAAGACACACAGGTGGGCTACAGGTGTCACACGGCACCAGCC
AGGGCCCGGGGTGGCTGGGGTGAGGATGGGTGTTTGGCCAGTGACCAGGAGTCAGGTCAA
GTCCAGGTGGTCAGTGCCAGGGGCTCCAGGAGGGGAGGGCAGTGCCATAACCCTCCTGGT
GTCCAGCGTCACCAGGCGGTCGTCACAGAAAGCAACCTCGGCCCGGGGCCCGGGTCTGCA
GCAGGTGGGCAGGGTCAGCTTTTCTTCCATGGCGGGTGGCATTGTCTGGGCCGGATACTG
GCTCTCGACCCCTGGGCATGCAAAGGCTAGGGGTGGTGCTGTCAGTCACACCGTTGCCAC
CAAGGTCCCCTGGGTCGGCTGAGGCTTGGGATCCAGGCAGCGGTGGAAGGTCGGGCTGCT
CAAGGCCGGTATCTAAGCTTCTGCCCTGGGACCCAGTGGTGATGGCCGCCATCTGCCCCA
TTCCCACAGGGACCTAGTCAGAGGTCGCACACACAAAAGGGGTACCTGGCCCTGGAGAAC
CACCAGCTGCCCGGGGTCTGAGAACACTCACCCTGGCCGCTGGGCCAGGCCTGCCAGGCT
CCCGGCTGGTCCAACACCCTAAACGGTACAGAGCGCTGCAGGCCCTCACCTCATGCTTCT
GCAGCGCTTGAGGGTGAAGGTGTCTCCAAGGGGACGCTGGCCAGATGCATGGAGAGGCCG
GCCAATCTTAGGGCCACAGACCCCCCCTGGACAGCAGAGGGTGTTGGCTCCTGCAGTGGG
CCCGAGATACTAAGGCACGAAGCTAACCTAAGCCCAGTGGGGTGGGGCGGGGCAGGACAG
GCTTGGAGAGCTGCGCCCCAGGCCTGCAAAGCACAGTGACCGAGCAATGGCGACGGTCTG
TCTGGGACAATTCGGCACAGGATGGAGGTGCGGGGTGAGCCGGAGTGCCCATGGCTCTTG
CTGGAAGGGGCTCCATGCCCTGGCCGCCTCTATAAAGGCCTGCGGAGAGCGGGGAGAGCC
CTGGATGCGGCTGGCACAGCAGCGCAAGCCCAGGGGCCAATCCGGGGCCAGAGTCTGGGA
GTCTGACGCCCGGCTGGAAAGGGCGTGTGATGATGCCAAAGTGCCGGAGCCGTCGCCGGC
AGGTCCTCCTCCGCGGGGATCTTAAGGAGGCAGCAGGAATGAGGAGAGGAGAGCGGGCGG
AGGACCTGGGAGCTCAGGCGCCCTCAGGCAGGTGGCGCAAAGATGGGCGGGCGGCCTCGC
GCTTCACCTGCGGCGGGgccacggggcgcggcgctgggtcacgcgggccgcgccgccgcc
gtccccgctgcccgctccccgcgatcc
>ENSG00000197530 chr1+ 1550795-1550839,1551285-1551480,1551654-1551887,1552788-1552895,1552940-1553095,1565911-1565990
ACTTCCGGTGCTTGCCCTGCCCATCCCCGTGGCGGGGGCGTGGCCgctggggtcgTCGTC
CGGGCCGGGTGGGCTGCGGCGCGCGGCAGGCGCTCTGGCCTGGCCTGGCCGCCGCTGAGC
AGTCGGGGCCGGTGGGTGGCCTCGAACGCCGGGACAGACCGACAGACGGACTGGCCGGCG
GTCCCGCGCCCCCGAGCGGAGCGGGCGGGACGGAAACGTCCGGGCAAGTTGGGGTCGGCA
GACGTCTGCGAGCCGCGGCCGCCAGACCCCGGGCGCACGCAATTACGGGCCCGGCGCTGG
CGGCTCCTGCGCGCTCAGACCCCAGGGAGCCCATCCGGGCAGGCGGCGGCCCTGAGTGTC
GCGGCCGTGGGCCCGAGTGGACCTGGAGCCGGCGGGCAGCCCCGGGGGCAGACAGGCGAC
CGAGCCGCGGGTCGAGGTGCTAACTGTGCATCTTGGCATCTCCCCTCGGCCACAGTGATG
GTTCGGAAGTCCTCCTGCCCTCTGAGAGCTTGCAGTTTCTTGTGAAAAAGAGAAACTAAG
CAGCAATAGAACAGACCCGGTGTCTGCTTGCGTGGTTAAGACGCAGCCTGGCTTGCTGGC
TGCCCGTCTGGTTTGCTGTGTTGTGTCTCCAGTGGCTTTAGCTTCCAACAGGAAAGCCTG
GTAGCCGAGCGAATCTGTGACCCAGGAAGTAGCAATTAAATGCCTGGGACGCTGCCTCGA
GGCTGGTGTGTGCTCTGAGGCCGCGCCGTCCGCCGCGCCCGAGCTGCCTTCGCGTGCCCC
CGCCCTGTGTTTTATAAAAAGAAAGATTCTCGGACGTTG
>ENSG00000189409 chr1+ 1567474-1567597,1569999-1570030
CACCGGGCTGTAACCCGAGCCGCCGAGCCACTGCCTCCCCTCCGGATCCTCCCCGGAGGC
TCTGCGGCCCGGGCCCCCGCGCCTTGCTGCCCCATGCAGCCCTGAGCCCCACAGCAAGTC
TGCCTGAGCCCGGCTGATAAAGCACTTTCTCTCTGA
>ENSG00000248333 chr1- 1570603-1571125,1588936-1588948,1590375-1590473
TTCCTCGAAGAATATTTTAATACATTTTAAAACTCAACAACCTTGTATAAAAACCTGTCG
AGTCTGCTGGCACAGCTGGGGCTGGGGGTTGGGGGCCGGGGGCCTGTGTGGACAGGGCTG
GTCTGGACGAGTGGGTTGGGGCAAGAGGGCATCGCTCATCCCAACACAGAAACAGGTCTC
CAGCTCCGAAGATTAAACAATCCACCCGGCTCCCACCAGTTCCTTTCCAAATCACGGCCC
AGCCAGCCCCGTGCGTGTCGAGAGTGGGAGAGGGTGTGTGGAGGTTTGTGCTGCCCCACG
TGGGCACCCGAAGATGCCCTGGCAAGTCACGGAGAAAACACAGCTCTTTCCTCCACAACA
AGGAAAATGATTTAATTCTACAAATTTACAAACCAAAATACAAAAACAAAACATGGAGCA
CAAAGTAAGACGAGGAGTTCCGAGTCTCATCGCAGCTCCAGCCGCAGTAGCCACGCCTGT
GGTCCCGGCTGAGTTCTCCCCATGACGGGGTCCACTCTGACCTTTGAGTTAAAACACCCT
AcgccgccgccgctgccgccgccgccgccgccgGTCCCGGAGCCAGAGAAGAAACAGCAA
CCGGCGCGCGCCAAAAGTATCGTCACTTCCTGTAT
>ENSG00000189339 chr1- 1592939-1597223,1608139-1608285,1622415-1622832,1623888-1624167
TCCATATTTAACATTTATTTTACTTTGCTGAGCAAGAATCATAGACAGCTACTACCACGG
CTGCTTCGTTTGGACAAAAATAACGAGGAGGCATCCACGGGATTAGTTACACGGTATCAA
CTTACCACCACAGCAGAATCAACAGTGACTCGCTAATTAACAGAACCGTTTGCTAGAAAG
CACTAATCTAGTTATATAAATACTGAAATAGGTCACATGCAAAACACTATAAACGTTTTG
TGTGATGTACTTTTAGTTCTCCATAGTTTTGTTTGGTATAAAGGAAATATAATTTGGCTG
TGACGTAGACTGTTGATGTAATTTTCAAGTTTTCCTGTATGGGGAAAGTTGCCCTGACTG
TGGCCCTTTTCAAGGTGGAGCCTCCAACACCACGTTGGCAGATTCAGACTCCGTGAACAG
TCTAAATGAGCAAGTCAGCTGAATGCCACTTTCAGATGGAAGGGAAATGAGATGGAAAAC
AACAAAAAAGGACTGCCAGGCGGAACAGTTTCCAACCGAGTTTTCGTTGAGTGAGGATCC
AGCAGCCATCAAACTCAAACATAGGGGCCCGCAGGGAAACTGGAGGAAATACTTCAGAGA
CAGCAAAGCTGAAGGTTTCTGTGCTCTGAGGGATCCGAGAGTGGATGTCCCACTCCTGTA
TCCTCAGCCAGACACAGAACTAGCCAGATTCATTAGGGAAGCTCGGATGCTCTCATTCTA
TAAAGTAAGGCCCCCAGCAGGGCACGTACATACATTGGGAAAGAAGAAACCCCTTAGTAC
CATGTTGGTCAAAGGCAAGAGAGAGAATTCTATTTCCATCTGGAATGTCATTCTTGTTTA
CTTCTTCCAACAGTGAAATACTTCCAGGCCTTCGAAAGGCCATCCTTTGGACACATGTAA
AAAGCTGTCTTGTTGGCCTGTTATTCCCACTGACCCGTCTGAGTGATCACCCAGGAGCGC
GGCGGCAGCAAGCAGAGCTCACCGGATTTGGGACAAGGATTTTAAAGGCAGCTACAAAGC
TGAGCTCTATTTGCTGATGATAGTCTCTGTTCAGCTGTTTAAAATGACTGTCTGACTCAC
CATGGTAATTTTTCACAAATTAAAGACACATTTTGGGTTGTGCAACAGTGTTCTCATCTT
TCCAGGCAGGCAGATTATTTTAATGCTGTTATACAGGGAATTGGGACTCTCGGATTTTCT
TTTTTAACCTTTTTATGCCTTTCAGTAGGGGAAGTTTCCTTGAAAGAGAGCTGCAAATCT
CTAAGTATCAACGTAAAGAAGCCGATGACCCAATTCGGGAGGTGGTTCAAGTGTTCTGTT
CGTTTACAAAAGCACAGACCACGACCATGGACACACCCAGTGGAAGTAACCACACCCGGT
GTGTTCCTAGAAGCTCACCTGTGACAGTTCAACAAGAACTTACTATTCCAGAAAAGTATT
ACACAAAGTTATTTTAAAAAATGTCTGTACAATCGTTAACACGGCCAAGCCAGGCCTTGG
GTTTTGCCTCTTGGTGCCCGGCTGTGCTGGGAATGCCATGAAGACCAGCGGCTGGAAACC
GACTTGGGCATGGAGAGGAGACTGAGGGAGAGGGAGGGGACAGCACGACTGAGCAAGGGC
ACAGTGCTGGCTGCCTCATGGGCTCCAGGCTCCTTCTGCCAGGATGAGGAAGAGGCCCCA
GAGCAGCGTTACACAGGAAATTACCCTATTTGCTAATCCTTTGGAAAAACGTTTGTTTCT
GGTCCACAAACAGAAAATCCAAACAGGATGGCAGCTCCTTGTGAGGGTGGAGGGGAGGGC
ACCAGATGCTGTGCGGCTGGAAATTCCAAGGTGCTCAGAACCAGGCGCCTGCACCTCTCC
TTATGCCAGACCACAATCTTCAAAGAGGCCGGCAGCCACATTACCACCCTGGGAGTTGCT
TTCAATCTGTCCTCACAAATCAACAACTCCCCGCCACCTCCAGGGCATTTTCTAATAGTG
tttgtttttgagacggaatcttgccctgttgcccaggctggagtgcaatggcacgatctt
ggctcactgcaacctccatctccggggttcaaacaattctcctgcctcagcctcctgagt
atctgggattacaggcacccaccatcgcacccagctaatttttgtatttttggtagagac
agggtttcatcatgttggccaggctggtctcgaactcctggccttgtgatccgccagctg
ctgcctcccaaagtgctgcgattagaggcgtgagccaccacacccagtcTTCTATTAGTT
TTTGAGGAAAGCAGAAAAAAAGAAATGGAAATCCGGGGAAAGTCACGTGACAAAACATCT
TCGCAGCGCAGTGAGCACACACCTGGCCTGTCCTCCACACACAGGTCAGCGGTTTTATAG
AAGCGGCTGAAGcaggtgtagtagcccacgcctatattctcgacactacaggaggctgag
taggaaggattgcttgagccgaggagttcaagaccagcctgggcaacaaagcgagagccc
agctcaacaaaaaaatagccaggcatggtggcacgtgcctgtggttccagccacatggga
ggctgaggtgggaggatcatttgagcccaggaagtcgaggctgcagtgagccaagatcat
gccactgtactccagcctgggtgacagacagagcaagactgtctcaaaaaaataaaaaGG
TTACTTGTGGGTTAAAAAGCCTCACTTCGGTCCATCATCATGGCAGACTTTTTTGAGTAG
GTAGAAGTTAATGAGTCAGAATTATTGCTCTGTTTCTGAATGATTTTATCTTCAGGAGGG
GCTATTTTTGTATTTCCCAGGTGAGAAGCCAAATGGAAAGCCAGTGAAGTGACCATGGGT
GCCAAAGGCCTAAAGAGCAGGCAGGGAAATGAGACTCAGGACCACTGGCGCCCCATGCTG
CCTCTGACAAGCCCTGGAGCTCTGGGTCTCAAAGGCTGGCTGGCAACAGGCTGCACCGGG
CATGGGAATCCGCCAGCTGCGAGATTGGGGGTAAAGAGCTCAGACATGGTCAGAAGCCTC
TGCCTAACACACGGCTCCAGTAGCCACTCCTCAGGCCTCCTGCGCCCTCGGGGGTGCGTG
ACACAGGAGGATGAGTTGAGCTGGCTGGTGGCCCCAGTGTGCCGTACTACTGTCCCTTGG
GGAGAGTGGGACAGGGTGGGCGCCTGACACACACCACGCGCCCCAGAAACATTCAGTGTG
GACGTTTCCTTTTTCAGCAAGGACGGCGCCCAGGTAAACGCCACGTAACCCAAACCATCA
ACACTGCAGCGTCCTGCCCAAGGCTCACGTGGGGAACCGGACAGGTGCTAGATGATGATA
GGAACGGTGGGCTCTGAGGGAGGACAGACAGGCTCACCCCACGGGGACCTCAGAACAGCC
TGCCTCATACTCAGAGTCCAAAAAAGAAAAGGAACGTACACATCTCCTCCCAAGTTAAAC
ACGAGAGGTTTGTCCTCAACCTCAGGGCTGGAAACCCCCACAGGTAGGAGGGCAGGGTGC
CCTGGGGTTGCGGGGAGCTCACGCAGCCCAGGGTGTGGAAGGGATAGGAGGGCAGGGTGT
GGAAGAGGTAGGGGGCCTTCCTCTAAACAGAAGCGACTGAACGGCCTCCGTGGTCATAGC
CCTTGAGTGCCGTGCAATGCTGCAGCTTGAGGCTTGCGATGCCTCTGGGATAGTCTGAGG
ATGCCCACAGCCCTGGGTCAGGTGGGGAGAAGTTCTGAGTGCCCACCGTGGCAGCAGGAG
ACCCTTCCTTCCAGGGCCCTCTGTCCCCTCCCTTCGGCCCTGCTCTGTGGCCTCATGCCC
AGGGCCAGTCTGCCGCCGGTCCAGGGCCTCAGGGCCTTCGATGGCTGGTGTGGGAAGCCG
AGGGCTCTCTTGGCTGTGGCAGGGAGCGGCTCTCGTTGGCACTGGACCCACCTCTGGCTC
CCGGTGGACCCTGGGGTGTCGCCCAGAGAGGAAGTGGGCACCCCCAGCATGGGAGCCTCA
GAGGCTGTTTTCACACTACACGGGGATGGGCTCGGCGGACACAGTCAGCTACTGGTCTGG
TCTCTACTCCAGGAAGCTGATACCTGGAATCCCCAGTTTGAGTTTCTGCTGGTCTTCACC
GACAAACCGAGAAAGCCGCAGGCAATGGCCAACTTAGCTCCCCATGTCCTGCACCCCAGC
AGGGCCATGGAGGAGGGCGTCCCTGCCCATTTCTGGGGGATGCAGTGTCACGAGGACAGC
AGCAGCTGGCAGCTTCCTGCTCTCAGCTGAAGCCACAGCCACGAACGATTTTACCTCCAG
GCTGGGCAGCATGGGTCACCGTGACCGCCCGGGGGTGGGGCCGCAGCAGGGACTCCGGGC
GCCAGGAACGAGGCCACCAGGGCCTCTCCCAGGCAAAGCGCAGAAGCAGACGcacctcaa
aacaacaaatgcttttgatgttggctcctgtggggcagcaatctgcgggaagcttagcca
ggcacctctggcttaaggtccctcctgaagctgcagtcacaccatggaccagggctgtga
cctcatccgaaggctcaactggggctgaggcccacctctgagctcactcaggtggacgct
ggctgggttcagttccttgctggctataggtggaaagggcccccaccagtttcttgccag
cttctccacaggacgccccacagcctgacaggagctttcatccagcaagctcatcaggga
gtgggagagagcagccaggacaggagcccagacctttctgaacctcatctcagaagtgac
atccttcccttctgctgtCTGGGCACAGCTCCCCGGGTGGAGCCCGAGGACGAGAGCCTG
ATGCAGTCTCCGCCGCAGGCATAGCGCTAGGCCCCGGCGCCTTCACAACAAAGGGACGCT
GGCGGGCGGGGCCTGAGAGGCGCGCGGTGGAGGGGCCGGGCGCGAGGCCGCGGAGACAGC
TCGGAGCTCGGCACTGGGGAGTGGCACAGCGCTGGCGGATCCAGGTGGGCTTCACGGGGC
GCCCGCGGGACCGGAAATGACGCGCAGAACCCTGCATCGGGCTCCTCGCTGCCCCGCGGG
CGCCGCTCCTCAGTGCCCCAGAGCCACGGA
>ENSG00000008128 chr1- 1634169-1634348,1654036-1654146,1654258-1654270,1655239-1655766
TTTCCTCCACAACAAGGAAAATGATTTAATTCTACAAATTTACAAACCAAAATACAAAAA
CAAAACATGGAGCACAAAGTAAGACGAGGAGTTCCGAGTCTCATCGCAGCTCCAGCCGCA
GTAGCCACGCCTGTGGTCCCGGCTGAGTTCTCCCCATGACGGGGTCCACTCTGACCTTCA
TTGGAAGTACAAAAGAACTTCACCGAAGAAGCGTTGTTCTAATGGAAAAATGAGGGCAAA
GAAATTAAATCTCCTTTAAGAAAACCACTTACTTAAAAAAATATGGCTTACTTGAGTTAA
AACAgtgatagtatcgatcgcggattaaagatcatccgtttaaaggctcttaactcagga
cctgccactcatcaaacactGCTTTTACTGTCAGAATCTGCTAGAAAGACCGCTTGGACT
ACGTGAAGCCACTAGCACACTGGACAGCTGCACCTTGAGACCGGGGAGATGCTCCGAGAT
GTGCTCGCGAACAAGGCCACCTGACCCGGGCACTGGGCTATTTCCTCGGGTTCAGTCCCG
CACACTTGAGGTTCAGCCTGGCAGACGTTGGCTCCAGACAGCGTTTGGACCCGCCGCCTC
CACCACCCAAAGTTCCGTGCGGGATGAGACTGTCCGCGGAAGCGAGGGTGTCGCTCGCCC
CCGGGCCCGGGTCCGCCCCGCTCCGAGGCCTGCTCGGAAGAAAGACCTCGGTGCGCAGTT
CTCGTCGCGCTCCCACACCTGGTCCGCCCAGTCGGAACTCACCCCTACGGGGCCGCGGCC
GGTCCCTGAGCCTGAGAAGAAACAGCAACCGGCGCTCGCCAGAAGTATCCTC
>ENSG00000215790 chr1- 1656277-1656855,1663681-1663896,1670997-1671143,1675690-1676107,1677163-1677431
TTACGATGTGATtttattttatttattcatgtatttacttttgagtcggagccttgctct
gccgcccaggttggagtgcagtggcgtggtcttggctcactgcagcctcctcccgggttc
aaggaattttcctgcctcagcctcccgagtagctggaaccacaggcccgcgccaccacgc
ccggctaatttttatatttttggtagagacgaggtttcgccatattggccaggctggtct
cgaactcctgacctcaagtgatccgcctgcttcgtcctcctaaagtgctgggattacagg
cgtgagccaccgcgccgggccTTTTACAATGTGATTTTGAAGCTGACACTGGCAGTGGGT
CCTCAAAGTGCAGACTCACTGGGTATGGTGCTTCCCCCAACTCCCAGGGCCCCACTCCAA
ACCCATGGATTCAGAGCATTGCAGGAGAAGAGGATAAAACGAGCAATTAATTCCCTTTCC
ATATGTCAGGTTTTCCTCTTGCCTTGAAAAGTCACAGAAAAATGCTTTAGACATCTGAAT
CTCAGGAAACAAACAATGGAAGATAAACATCCGCATTTAaaaaaaaaaaaaaaaGTTTTT
TTTTTTTGAACCACTGCTAACAATCACTAATGTTCACTAAAACACTAGGCTTCAGGAGCA
TTTGGAAATAATTCCTGACCGCACAAAGAAACATGCTGGTGAGAGACAGTGACCAAGCCC
AGGAGACCACCATGAGTTCCAGAAAAAGTGAGAGAGAGCGGCCACTTTTCCTGTCTCGGA
GATACCTCCTACTCAGCTGAAGCCACAGCCACGAACGATTTTACCTCCAGGCTGGGCAGC
ATGGGTCACCGTGACCGCCCGGGGGTGGGGCCGCAGCAGGGACTCCGGGCGCCAGGAACG
AGGCCACCAGGGCCTCTCCCAGGCAAAGCGTAGAAGCAGACGcacctcaaaacaacaaat
gcttttgatgttggctcctgtggggcagcaatctgcgggaagcttagccaggcacctctg
gcttaaggtccctcctgaagctgcagtcacaccatggaccagggctgtgacctcatccga
aggctcaactggggctgaggcccacctctgagctcactcaggtggacgctggctgggttc
agttccttgctggctataggtggaaagggcccccaccagtttcttgccagcttctccaca
ggacgccccacagcctgacaggagctttcatccagcaagctcatcagggagtgggagaga
gcagccaggacaggagcccaggcctttctgaacctcatctcagaagtgacatccttccct
tctgctgtCTGGGCACAGCTCCCCGGGTGGAGCCCGAGGACGAGAGCCTGATGCAGTCTC
CGCCGCAGGCATAGCGCTAGGCCCCGGCGCCTTCACAACAAAGGGACGCTGGCGGGCGGG
GCCTAAGAGGTGCGCGGTGGAGGGGCCGGGCGCGAGGCCGCGGAGACAGCTCGGAGCTCG
GCACTGGGGAGTGGCACAGCGCTGGCGGATCCAGGTGGGCTTCACGGGGCGCCCGCGGGA
CCGGAAATGACGCGCAGAACCCTGCATCGGGCTCCTCGCTGCCCCGCGGGCGCCGCTCCT
CAGTGCCCC
>ENSG00000008130 chr1- 1682671-1684345,1688218-1688276,1689971-1690081,1696846-1696885,1709728-1709909,1710185-1710229,1711344-1711508
TTATTTTCTACAAGTCTTGTTTATTGAAAGGATCTGAAAAGCGTAATAAGGCTTTCAATG
ACATTTAATACATTTTCAAGAAATTAATATGAAACATTAAAATTTACTTCAAAAATCCAA
AGTTTTCTAGATCATTCCCATCTCACGCTGCTTTAGAGGTCAGTTCACACCTTCTGTGTT
CAGATGAGCGGCTGGAATTCTGAACACTGCCGTCTTCCAGCCCTAACGCTGGGCGCTGGT
CCCTCTCTCCTAAGCCCACGGCTGGGCTTCCCCTGTGCCCAGGGTCATGGCGGACTTCAA
GCCAGGCCGGCTGCCCAGAATCACACTCAGGGTTTTTGGACGCTCAAGTCCACAGATGCT
GAGGTGCCCAGACGAGGGTGAGCAGGGAGACACATGCCTCGGAGAACGTGCCCAGGCTGG
GCCAGGCGGCTGCGGGAAGCTCCTCACGGGCAGAGGAGAACGTCTTGTGCCTTCCTTATC
GATCTCCAGCAGATGAGGGCAACTTCGTGTGCAAAACTCAGAGAGCAGTTACTCAAAAAA
AAGACACCCGGGCAGCAGTAACCAGGACACCAGGGTCCGACCACGGCCTCCACACACCTG
TGCCCGTGGAAGACGCGGGCGCCGGGGTAGGCAGCATCCACGTGCTCCACAGCTGCCGGT
GCTGGGCAGGCTGGAGACTCACGGGAGAGGCAGGAGGAGAATCAGCGTGTTGAGTCCCTC
GCTGTGTTAGTGTGAAAAATTCTCATTACAGTTGCAAATAAAAGGGATCACGATCACTAG
CCCCGGAAACCCTCATCTCCCGGACCATCAGGATCGCACTGAACAGAATGGTCCCCTAAT
GGTCCCTGAGGACAGCGTCTTGCAGAACATAAATGTAAACATTGAATGGCAGACGACTCC
CTTCCCCTTGAAATCTTCACAAAAGTGTGTACGAGAAAGTATGTACATCAGCACTTCAGA
AAGTTTAAAAGAGTCTCTAAAAAGTATATACAGGATTTAAACTACCTTCCTGGGAGCAGA
AGCTACGTGAGGAATGTGTGGGTCGCTGGCGATGCCAGCCCCCTTCCCGCTGAGTGTCCC
AGACTCAGTGCTGGCCTCAAGCGGGGAGGGCTGGATGGCAGGGGACGCATCCAACCCTCT
CCAGAAACTGAGCAGAACAAAACCGCCTTGCCAGCCACTGGCAAGACCATGCTTTCAATG
GCGCCTCCGCCAGGGGCTTCCCTGCAGAAGTTTTAGGGGAAGAGGTGCAGGTCAAGGGGA
AAAGCATGGCAGCTCAAGGAAGGTTTTTGGCTGAGACATTTATTATCAACATTGAAGGAC
AGGTCGAGTCATTCTGACTCCTCTGAATTTCAACCGACTGATTTGCGGAAAAATATCCTG
GCATGGAAATTGCGGCAGCTGGAGGCCGCGCTCCAGGGACCCACCGCGGGGTGTCAGCAG
GACAGAAGCACTCCCAGCCCATTTCTCACGCTTCTTTAGAAATGCAAAAAAAGTCAGACA
TTTTAAAAAAACAGCTGATCTGGACAAAAGGCAGACCCAGGCTCTAACCCAGCTACAGAA
AGGAAGTGGCCGTGCCACTGAGACAGGCGGTCACAGACACACGCAGATTGGTCTGTCCCC
AGAGGGCGCTTGGAGGGCAGCGGAAGGATTCGGGCCTGGATAGGGGCTTGACCTActtta
agagatgactgggcggagggggctccctctcaggaattgactaaggctgttattCGGTAT
GGTCCTGACTGTGCGCCCACACTAGAAGCCTAAGCTCTTCATACTCAAAACTCAAAGCAA
AACACAATTGTGATGAGACTTGGTAAAGTTGTTGTAAAAGCAACTTGTCAGGAAATGAGA
ACTTCGGTCAGAAAAACACTGATGCCGTTCGCTGCCGCGGGCGCCTGCGGGGGCGTCTAC
ATGCCGGACCGAGCccgcaggccccgccgccgcgccgccgccagccgtcgctacctggcc
cttggcgccctggccgcctgttgccccatggccgcccggaccccggcgccggcgccgccg
AGCAGCAATGCGCCGCGCCCGCCCACTCTGCCGCGTCCGGAGGGCGCCCCCGGGTCCGCC
CGCCACGTCTACCTGCTCTCTGGTCAGGACTCCTGGGACTTGAATCCAGAGACACGGAAC
ACGGCCTGGCCAAGTCTTCCTGAAAAACACAGCTCTTCAGTTCAGGACCACAGTGAAGTA
CAGGGCACCAAGGGTGACTGGAAAGGGAAGCAAGGATCATGAGAACTTGGGGGATTT
>ENSG00000078369 chr1- 1716729-1718492,1718761-1718772,1756893-1756938,1763671-1763724,1770629-1770677,1771068-1771121,1821803-1821840,1822259-1822495
TCATGTCAAACTGCTTTATTACATCTTAAATAACAGTACAGTTTAATATAGTATCTATCT
TGCATCCAGCTTCCTTGCAGTACACTGACTTTAAAATTAAATACAAAAGGTGGAAAGGGG
TAAGGGTGCAGAGAGCTCTACAGAGTTGTTGGACGGAAAGAGAAAGAAGGGGTTTCATTT
GTATTCTCTTTGCCAGATCCAGGCCTACCGCAAGGTCACAGCACAGTTTTGTATAGAATG
TTGCAGAAAACAGGATGGAGAAGCCACTACTGCTGCTATGAAGGAGTGCGGGGGGCGGGG
CGGGGGGTCCCACAGAACCTGCTTTCCAAACGCTGCTGCTGAACACTGGCCTTGAAATGA
ACACCAGGACAATCTGTGTGTGATGGGAATGAGCCACCTCAGATGTGGAGGGCCCTGAAG
AATCCATATAGGAGGGCAGGCTCTTCActccctctccctccctctctctccctccccacc
ctcAGAATCCAACAGCAGTCGTTTGCAACAGAACTTTTTTTTTTTTAAAGAAATAAAGAA
AACAGTGACTTATCCCGCTACCCAAGCGTGTAGAGCCGCGCGCTGTACTGCTTCCGATAT
GTGCCACAGAGCAGCAACGAGAAGTGGACAGAGCCGCAATGGTTACAACTGTAAGAGGTT
ATTTCTTAAAAGAAAAAGAACACCTAAGGACTGAGTCCCATATGCACTTTTGAGCATTTC
TACAGCATGCGATTCTAAGAGTAAACCCACCCAATATGGCAAACAATCAAAATTTTTAAA
ATTTAACTTAGAAAGTCTGAGATCATTATTTTCAAAACATTGATTTGTACATTGTTTCAT
ACACAAATAATTGACTGACTATCCAAGCACAGGACAGGCATCTCTCTTGAAAACAGAGGT
TCCTCCTAGTTGGGGGTGGGGTAGTGTTAGGCTATTATAAACTTCCCTCCAACTTCACAA
GGAAACCCAAAGTGAGATTAAAAACTCAACTGAGAAGATAGACAGGATGGGTCAGGAGGA
ACATGGTGCTGGATCTGAGCTCACTTTTCAGCAAAGGTGAAGGATTCTCTGATCACGCAT
TTGAGACCGTCCCCGCATGTGCTTGGCCCCATGGCTTCTGAACATGTTCTTTTCTATGCC
ACGTTTGTGTGCAACAATGATCTGTGACATCAGACAGAAAATTAAAAACCAGGGACTGAA
TTTACATCATTGACAACATCAGAGAGGCTGCCCTAGACTCTCTGGTTTTGATTAACTGTT
GAACACAAAGGAATACATTTTAAAAAGGAAATATGAATGCTTCCAAAATCTTGCTACAAA
CATGACTGAAATTTGGACACGATGACCAGATGAACAAAGCCCTCAGCATGTTTTGCATGA
ATGCCACAAAACAGGGTCACTGGTCTAAAATTCAAATACACTGGTGGAAAAGTGTGTCTG
TCTGACAATTACACTCAAGTTTACCTTCTGGTTAACATTTTTATTATATATTTCCTTTTA
AAATTCATTCAAGACAAAAAAGAAAACAAAGACGATGGCCCCGGAAGGAATGCACAATTT
GTTTTAGTTTACAGCACAGAGATCTTTCTCTCAATGGGAATTGTGCTCTTGGTTTCAGCA
ATAAGTGAAGGAAAAAAGATCTTGCCCTTTTGAAGTTCTGAGGGGAGGTGTAGGGTGTCC
ACGTTAGTACGGTTGGATAGGATATGCTCTCATGGTAACGCGTCCAAGTTGGAATGGTCT
TCCAGTCTCCATGGCATCCACATGCTACTGGCGTTACTTCCGATCTTAGTGCTCTTCAAT
GCCACCTTCAAGAATGTGAGATATTTAATTGCTCTTGCTTTTCTCTTCGCTTCCCTCAGT
CCCCCAGACCTTCCAGCTTAATTCAGAAGGGCTTCTGGTCTGGTCTCCAATACATGTAAA
TTTGTctgaggtcaggaattggagaccagcatggtcaacatggtgaaaccccatctccaC
CCGATAggcggcccgcgcgggggctccggccgccgacCTCAGCGCCCTCGTCGCGGCCTG
ACGCGCCCACACCGCCGCCTCGGCCGCCGCTCGGCAGGTCGTCGCGCTCGGGCCGCGCTG
CGCGCTCCGCGGGCGCTGCGGGCAGGTGCGCGCCGGCGAGGCTCGGTCCAGTCCCGCCGC
GGCGGCTGCTCCACTCCCGGCCCCGCTCCCCACTcgccgcccgctcccgctcccgccgcc
gccgccgccgcctccgtccgccCCTCAGACGCCT
>ENSG00000169885 chr1+ 1846266-1846719,1848630-1848733
GGTAATTAGACCCAGACAGGGAGGGCTCAGTGCGGGTCTGAGGAGGGAACACACGTGTGC
AGGCGTGTGCTCCACGGTGGCATGTTGATACGGACCAGCCTGGGCACCAGGCCCCCTCGG
GAGCCAGCTTTGCTGTTCTGAGTGGAAGGGAGATCAGGTTTCCCTGAGAAACCCCAAAAT
AGCCCCCAACTGTGCCTGGCTTCCAGCGGGCAGCCCAGCCCCCAGGCCCTGTTTTGCTCC
CTTTCCCCCTTCACCCCCAGCCCATGTCCTGCTGTCTCCTCCCTGAATGGTGGACCCTCA
GCCCCTCCTGTACAAGATGGTCAAGCGGTGCCTCATGCATTTGTTCATTCGACCTGTCCT
GAGAGTTTGTGACATGCTGGCACGGGGCCAATGTTGAGTCCACCAGGATGGGAGGGTGGC
CAGGCTCTGAGCCACTGAGCACCAGCTGGCCAGGTAGGTGCAGCTGCCGCAGCCGGGGGA
GGCCTGCCCGGGAAGGCTGCTGCCCCTGCCCCCTGGCCCCCACTCCCCCGGCTCCGTGTA
AAATAAATGTTCCAGCCC
>ENSG00000178821 chr1- 1849029-1849323,1849996-1850236,1850705-1850712
ACCACTTAAATACAAACTTTATTCTCTCTCCAAGAAGATGCAGACGTCACAGGTGGCCCT
GAGCTCCCACCCGAGGCTTAGGCCCAAGGGGCCTCTTCCAGGCTGAGGGCCTGCTGGGGC
TGGGCCAGGGGCTGAGGCTGAAAGCAGCAGCCTGCCTAGTGGGTGACGCCAGGGGCCGGT
GTAACATGGCACCGAGGTTGGGGCCACAGCAATGTGTGGGACGGTGGGGTGGGCTGGGGC
CCTTGGCTCCAAGCATTAGTTCTCCAAGCTCTGGTCCGTTCTCCTACCTCCTTCAGTCGG
AGACCGCCGTGGCCAGAGCCTGGCCTCGGGCTGCTGGGCCTGCCCTGGCTATCTCTCCTG
GGCTGGCCAGGGGTGGCCTTGGGCTCACTCCCAGGACTCGCTGTCCTCAGCGAGTGCCCC
ACTGCTGAGCGGGATCGTAGGGGACTCCCGCGGAGGCCAGGCGGGAGAGGTGGGAGGGAA
GGTCCTGCTTGCTCCAGGTCAGTTCCCGCCAGCGGCCGGGACTGGGCGACAGCGGAGCTC
TGAG
>ENSG00000142609 chr1- 1919401-1919562,1922396-1922414,1935140-1935153
tttgtctttcagttttttatttttagagacagggtcttgctctgtcacccaggcttgctg
cagccttgacctcctgggctcaagccatcctctggcctcagcctcccaagtcactgggac
cacaggcgtgcgccaccactctccgctgaatgtttttagtttGCTGGGAGATAGAAATTA
GCTCTGGCTGGCCTG
>ENSG00000187730 chr1+ 1950780-1950862,1961719-1962192
GCTCAGCTCCCGCCCGCCTGTGCCGCCTGTGCGGCCGCCGGGAGCCAAGTTTGCGCGGAC
CCCGTCCCGAGCCCGCCGCGGCCTGAGCACAGGACTCAGGCCACCCTCGCTTGTCCTGGC
GCCCGGCGGCAGCTGCCCAGAAACTTCCTGGGAGAAAGAGCCCTCGGGCTGCCTTCCCCT
CTGCGTGTTTCGAAGTGGGATGACAGTCGGCCACGGAAAACAAGAGGAAGCCTCGGCCTC
CCTGAGCTCTGACCCCAGCCTCACCCGAAAGGCCAGCCTGGGGCTCTCCGGCAGGCAGCC
CGAGACCTGCACAGATGAAGGAGCAGAGGTTCTGACCGAGAGGCTGAGCCAGGCCGGGGT
CTGGGCCCTTCAGGGAGCCGCGGATTTTTATGTTCAGAAAGTGATCCTGGTTTCTAGGTC
TTTGCTCTGCAGGATCGGGATCAGAGCGTGGGAGGAGGTGGGGGTGGACGTCCATCCGGT
GAACAGTGAAGGCGTTTGTGAGGTCTTTCTGGTCCCAGCATGAAATAAAGCCTTGGCCTG
GGGGCCGCTTCATTCTC
>ENSG00000067606 chr1+ 1981909-1982069,1982247-1982451,2004901-2005368,2005425-2005692,2006127-2006206,2006294-2006572,2006683-2006818,2029786-2029994,2036155-2036334,2043093-2043256,2047644-2047749,2065077-2065439,2066252-2066525,2076777-2076950,2116446-2116834
gccccgcgcgccgccggAGTTCCGCGGAGTTGACCGGGTCGGCGCCGTCGGTCCTGAGCG
CTGCCTTCCGCGTTCCGCCGCGGCCCCACCTGGAGCCCCCGCCCCGCGCCATGGCCGGAG
CTCCCGGGGCGCAGCGCTGACGGCGGCGGGGGGAGCGCGCCGGTCGCTGCGGGCCCGGGG
CTGTCGCGGGAGGTCCTCGGTCCCCGCCCGTGAGCGTCACCCGCGGACACGTCGTGGACA
GCGCGGGCTCCTTCCCCGGGACCGGGTTTCCCTGGGGTCGGCCCCGCGCCGCGAGCTCCT
CGGCCCGGTCATTGTGGTAGACGTTTTCGCTGGAAAGTTGGGCGGGGACGTTCCGGCCGC
AAACCTCTGGCAGGCCAACCTGCAGGACCCCGGGCTTAGCTGGGTTCTGTTCTGATGTCG
CATTTTCAAGGTCCGCTGAGTCCGAGCCCTGCCTGGGTCTGGCTGCTGCCCGCCCGCTCT
CTGGACTGTGCTGATGCAGAGATGCTTGTTTTCCTGTGACGTCAGCGTCAGCTCCTGCAC
ATCCATGCCGTGTTTTAGTTTGTGCCTCAGCTGCTGGCTACAGCTTCCCGGGGGAGCCGG
GTACCACCCGGGCCTGGAGACATGAGGAGGCAGGGATGTGAGGGGCGGGGGACAGGACAG
CCGGCCTTCCGTTAAATATCTGCTCCTCGCGCTCGAGCCTCCCTGCCTATTGTCGGGGCC
GGAGGCGAGCCGACGCAGCATCAGCTCGTCAACGGGAAGGAAGATGCCTCCCTGCACGCC
CGCCGCGCACAGAGCATAAAGAATCTGCGCTGAGGAGGCAGGAGAAGAAAGCCGGTGCTG
CAGGCCCTGTGCGTGCGGAGGACGGTGCCCGAGTCAGCATTTTGGGTCTGAGTCCCGGCG
TTGCCGCTGCCTGTGCGCTGCACAGATGCTCCGGGCAGCAACACGGCTGGTGCCACGGCC
CGGGGAAGGCGTGCGGCTGCAGCAGCTCCCAGCAATGTCAGGGGAAACGCAGTGAGAGGC
TGTTGTTTTGCGGGTGACAGATTTTTAGAAAAATAAGGCTGTGGAGGGACCTTCTGAGCG
AGGCAGGGGCTGCTGGAGGGACGGCTCACTCCATCGGGGTCCTCGGATGGTGGCGAGGAG
CGGGGCTGCGGCGTCCTGTTTTCTATTCTGAAATGGTTGGAGTTTTTTTTAAAAAAAAAA
ACAACAAAAAACCAAAACAACAACCAGCCTCCCCAGTCAGGCTTGTGGGGAGCCGTGGGC
CTGGGGAGACTGGGCTGCTGAAGGTGGGGACTGGGCTGCTGGGGGAGGCGGCTTTCCCTC
TCGGGGGGTGCTGGCTGCTGGGGAGGCTGGCAGCGCGCCCCTCCCCCAGGTGCGAAGGGA
CCTCAGCAGACGCAGGGCTGCTCCGCACAGCCAGCTTGGGCCGCAGGGGTCCTTGAGTGA
TGAAGATTCTGTGTTGATGGGTTTCGTGTGAGCCCACGCTGGCCATGCACAGCTGGCACG
ATCCCTTGCGGTGTGAATACACTGCTGGGGTGGGAGCGCCGTGGCCAGGGTCAGGATTCG
AGCGGTTACTGGCTTTTGGTCTGATGGCCCTCGGTGGGAGCGGTGCCGCTGGCCTGTGGC
TTCTGCAGGGACAAGTAGTGGCTGTGGCCGGGAGGCGTTCGGCAGCTGTGCTTCAGCCCC
GGCCCCAGCTTCAGCTCTTCGAGTTGCTGGCTTCTCTAAGGCCTGTCCTGAAGTGGCCTG
GAGACTGCTGAGTTACTTCTGGAATCTGCACCGTGAAAGTGAAACCTGGACCATGATGTG
AGGCTGAGAACATCGCTCGGTGCCAGACAGGCAGGACGCAGCGGGCTGGCCTGCGGGGCT
CACTGCTGCCCCCCGGGGCCGAGCACGAAAGGGAGAGTTGGAGGGCGCTTCCTCGCCGGG
TGTTGCGGTGTGAGCGGGGACTGGTGAGTGTGTGCTGTCTTCAGAGAGAGAAGAGCAGTT
TTCAGGGGCGGGGCTGCTGCCGGCCTGGACTCAGGACCCTCACCCTCCAGCCCGCACCCT
CGACTCCCCACCAGCCAGACCCTCTGTCCTGGTGTGGACAGCACCCACATCCTGGCTCCA
CCCTTGTTTCTTGCCCTTTGACCTACAGCCTCAGGACGTGCAGGAGGGAGGAATTCCCGA
TGCACCTCCTTCCAGCACATGGACTGTCAGAGCCCTGCGTTGTCGCCAGCACAGCAGATC
TGAAAGGCACTAGGCTGTGGCCTCGCGACGGCTGAGgtccgtccctcggttccgcccccg
GCTGCGCGTCTGTCCCTCGACTCGGCCCCTCAGCTGTGCGCCACTTTCTCTGTGGCCCAC
AGTACCTCCGTCTCCGCCGCTTCACACCCTTCTCTTTCTTTCTCTCTTCAGAGAGGGTTG
TTGGGCAGGCAGAGCATCCCCCGAGGGGACAAGTCAGGCCTACGGACTCCTGGAGCCAGG
ACCTGCCGTAGGCTGGTTAGGGCAGGATGCGCCCTGTCTTCGTGGGTAGAGCCACATGAG
GGGTCACCCGACCCCCTCAGGGCTGAGGGGCACAGGGGCCGAAAGTGTGGCCGCCCCTGG
GGGTCTGCGCCTCTTGTGGAGCCCAGGCCTGGCGCCCAGGTCATGTGTAAATATTGAGGC
CCGTTTGAACTATCCCTGTGCGGAAAAAAAGGCCTGTTTTTCACAGGGCTGCCTGGGGAG
GAGGGGGGTGGAAAGGAAAACAGGCAGGGGACAGACGGACCCGGCCTGCGTTGGCCTGGG
GTGACTTCACGGCTCCACTGTCAGCAAGCGGCCGTCCCGTGGTGGATCCTGTCCGCCCTG
CGAGGACACCTGGCTCCATCCACACCTGGGCCTCTGTCTCCAGCCGCCGAGGCCGTGACA
CCATGAGGATCATGCGGAACCCAGAGGCCCTTAGAATGGCCCCCTGATGCTTGGTTACTG
ACAGGATGCAGCTTTGGGACAGGGGAGATGACCAAGCATTGTGCAAAATATCCCGTTGTA
TAAAGCACTTGGTGGAAAGGTCATGGCCTGCAGTACCGAGTGGCCACCTCCGTCTGCAGA
ATCATAGTGAGGCCGCGTGCGTCTCTGTCGTGGACACGCGTGATTGACCCTTTAACTGTA
TCCTTAACCACCGCATATGCATGCCAGGCTGGGCACGGCTCCGAGGGCGGCCAGGGACAG
ACGCTTGCGCCGAGACCGCAGAGGGAAGCGTCAGCGGGCGCTGCTGGGAGCAGAACAGTC
CCTCACACCTGGGCCCGGGCAGGCCAGCTTCGTGCTGGAGGAACTTGCTGCTGTGCCTGC
GTCGCGGCGGATCCGCGGGGACCCTGCCGAGGGGGCTGTCATGCGGTTTCCAAGGTGCAC
ATTTTCCACGGAAACAGAACTCGATGCACTGACCTGCTCCGCCAGGAAAGTGAGCGTGTA
GCGTCCTGAGGAATAAAATGTTCCGATGATGTGGAA
>ENSG00000162585 chr1- 2115917-2116719,2117651-2117688,2118277-2118645,2120987-2121150,2123340-2124296,2126189-2126213
GACTTTCTCACTGTTTCATTTTGTGATTGAAGTGCGTGCAAAACACTCAATCTGGTAGGG
ATGATGCCCGCGCGGAGCTGACCCTTCTCCTATTGTTTTTCCAAGCTGGAGAAGAAGCAG
GCGCTCCCTCCATTCCAGCCACAGATCACAGACGACTACGGTCTGGACAACTTTGACACA
CAGTTCACCAGCGAGCCCGTGCAGCTGACCCCAGACGATGAGTGAGTCCCACTGGGTGCG
GGTCCCTGGAGCACCCCTCGGGCAGCCCCATGGCAGGCCGGCACCTTGGGCAGCTGGTGA
CCCAGCCTGCCCTTGAGTCCCACCCGCCTGGTGTCATCTCTCCAGTGGGCGTTGGGGGAG
GATTCTTATGCGAACGTGACTCCGCTTCCCCCAAGGGAATGAACACACGGTCACCCCCCT
CCCCCCTGCCACCTTTGCCCACAGGGATGCCATAAAGAGGATCGACCAGTCAGAGTTCGA
AGGCTTTGAGTATATCAACCCATTATTGCTGTCCACCGAGGAGTCGGTGTGAGGCCGCGT
GCGTCTCTGTCGTGGACACGCGTGATTGACCCTTTAACTGTATCCTTAACCACCGCATAT
GCATGCCAGGCTGGGCACGGCTCCGAGGGCGGCCAGGGACAGACGCTTGCGCCGAGACCG
CAGAGGGAAGCGTCAGCGGGCGCTGCTGGGAGCAGAACAGTCCCTCACACCTGGGCCCGG
GCAGGCCAGCTTCGTGCTGGAGGAACTTGCTGCTGTGCCTGCGTCGCGGCGGATCCGCGG
GGACCCTGCCGAGGGGGCTGTCAGACTCAGGGGCCGCTCCACCCCATTGTGCGGCTGGTG
GCTAAATACTGCCGTGTTGCCAGTAGCGTGCCGGTTACCAGTTTGGCCGTTCTTGTACAC
AATATGTGAGTAATGCTGTGCTCATCAGAGGGGAGACTTTTATATTCAGTAATTTGTTTT
ATAAATTAAAGTGAAGGATGTATTGAAGTGTGGTTTGAAAAATCCTGATATTTGCTAATG
GCTCCGGTCACGACGGTGTCTTTTGGAAGTGGTTCTCGAAAACTCTGGTGACTTGGGGGC
TGCACAGTGGGCCTGCGTGGGCGTGGTGCGGGGCAACTGCCCATGGAGCCCGTGGCTGGC
CGGCTCTCCTGTGGATGACACTCACCCTTGACTGCCAGGGTCATTCAAAGTCTTGCACAT
CCATGAAAGATTTCATCACAACACAGAGACAGACAGGAGCCCGCCCTGCTTTAATGCGCA
TGCGGGGGAGCCGAGAGGCGGGGCTGCTGGCGGGGGAGCCGAGAGGCGGGGCTGCTGGCG
GGGGAGAGCGTGTCCGGGCGCCGCACTCTGCGCAGGGCTCTTGGATGGCGCTCATAGGAC
CACAAGAAGATCTTAAAGACACAAAGAACATTCTACATAGTTTGTCAAATCCAGCATTTG
ACGGTCCTCTGGGTGACCCGGAGAACACCAAGGCTGTGAGAAATGGGAGGCCTCCTGGCA
GCTCCACTCCCCAGACCCGCCTCTGCCAGGGCTCCAGGCTCAGCAGGCGCCTGTGCGGGA
CAGGGCGACGGTTCAAGACCAAGTCCGGCTGTTAGACCAGACCCTCCAATCCAGGCGGCC
TCCCTGCTGGGGTCCTGTGCGGTCAGGAGTCCCAGGGCATCCCAGGGTGGCTGTGCAAAC
CCTTGTTCCCAAAGATATGGGGCTTGTCCCCCAGCTAGCCTGCCCATGCGGTGGCCACAG
CCTCGGGTGAGTTCCGGTTCCAAAGTACCGGCTCTCCCTTACGATCAAGTGTTCGAATGT
GCTTGAAGCATTCCAGACACACCAAGGCCTGGACCTGACTTCATTGACGCCTACTTAGGA
AAAATTGAGGCAGTCTGCCAAGCTTTCAGCAACTGCTTAAAAAGCTCAAAATGGCAAGTT
TTTCCTCGTGAACGTCCTTGTCTTCAGAAGTCTTTTTTTAGACTATCTGGAAAAGCAGGC
GATGCAAAGACAAAAGCCCCTCCCCGGGGGGCGGGGGGCAGCACCCTGACAGCAACAAGG
ATCTCAGAGCTTCAGCCAAGAGCATGGATTTCTCCCCAGGGCTCCCAACAGTACCCTCTG
TCCGTGATTcagggtcttactctgtcacccaggctggagtgcagtggtgcaatcatactt
cactacagcctccaattcctggctcaagggaatcctcccacttcagcctccagagtagct
aggaccacaggcacgcgccaccacgcccaggcatgtaaagatgggatcttgccatgttgc
ccaggctggtctcaaactcctgggctccagcaacccacctgcctcagcctcCCAAGCCCG
CGCCGGGCGGAAGTGA
>ENSG00000269554 chr1+ 2121237-2121489,2122030-2123179
ACACTCACTCGGCCACCTCCGCGGCATGCTGGCCGCAGAGAGCACCGTCTGGACCTCCGG
GCCCTCTCTGCTCCTGCCGCTGGAGAGGATCCGGCTGGTCAGAAACAAGGGACGGGGCCA
CCCCAGGGGCTCATGCACCCGGCAGACCACGGTAACCGCCAGTGGTGTTTCCACACCGTG
CCCGTGAGGAGGccacgccaggcccctgcgtccgagctgggggtggggaagctgtgtctc
aacaagcctctctTGACTCCCGGAGAGTGCCGGAGCTGGCGTGCTCAGCAGAGCTGCCGG
GGACGATGTCCCGGGGCTGAGTGGGCGGCTTCAGCCTAGACTTGGGCCTAGATCTTGCTG
GAGGCCAAGTGGTCAGTGTCCCATCAGAGTGACCATCCCTCACACGCCACTGCTGGGGGA
CACACCCCCACTGAGCGGCCAAGTCCACAGGACACGTGTCCCTGTGTCCACCTGTCAGCC
ACACCGCCCCTCGCTCCCCTACAGCCTCTGCCCTCAGACCAGTCCACGGCGCGCCGTTTT
ACCCTTGGGCTTTGCTGTGTCCCTTCCTTTGGCTCCTGTGCCCCGTCTGTGTGGCCACTG
CAACCCTCAAGTCCCCCTCTCCAGACCATAGCTGGACCCCCACTCCCGGGGCTGGCTCCA
GCAGCCATCAGCTGCCTTCTCACTCTGGCAGAGCCCACCCAGTGCCTTCTGAAGCCCCCG
AGGGTCACTCAGTCTGAGACTTTCCGGCTTCTGCCCATCCTGGGAACCAGCCCCTCCCTC
CAGAAGCTTTCTCTAAGGTTGCCAGAAGGTGCTAAGATCTGAACCGAGGTCATCTTGTCC
CGGGGTTTCCAGGCAGCGTCCCTTGTTTGGGGGCCCTCTGAGATGCCTTCAGACCCCCGC
CTGTGGCGGAAGAGCTTTGTCCTGGCCTGATCTGCCCTGTCCGTGACGCTTCTGCTCAGT
AGCTGAGCACGCCCTGTGGTGTGGACAGGCCAGCCCGGCTGCAGGACAGTGGGGGCTCAG
TCCAGAAGCCTCTGGTGGCTTCTGCGTGTGGGCAGGGGAGCAGGGCTGCAGGGTGGGCTG
GCACCTGGCAGCGTGAGGGGCCTCAGGGCTGTTAAAATCCCAACGACCggccgggcgcgg
tggctcacgcctgtaatcccagcactttgggaggccgagacgggcggatcacctgagatc
agttcaagaccagcctgaccaacatggtgaaaccctgtctctactaaaaatacaaaaatt
agccaggtgtggtgacgcctgtaatcccagctactcaggagactgaggcaggagaatcgc
ttgaacccgggaggcagatgttgcagtgagccgagatcatgccactgcactccagcctgg
gcgacagagcgagacaccgtctc
>ENSG00000203301 chr1- 2143360-2144368,2145020-2145620
gagacggagtcttgctttgtcgcccaggctggagtgcagtagtgtgatctcggctcactg
caagctccacctcccaggttcacaccattctcctgcctcagcctcccgagtagctgggac
tacaggcgcccgccaccacgcccagctaatttgtttttttgtatttttaggagcgacagg
gtttcaccgtgttagccaggttggtctcgatctcctgacctcgtgatccgcccgcctcag
cctcccaaagtgctgggattacaggcgtgagccactgcgccAAGAGCAAGCTTCTGATGT
AGGGGCTGCGGGGGGCTTCCCAGGCCAGGCAGGTTGCTGTCTCAGCGCCAGCGTGTAGCC
TCCTCCCAGGATCCGGAGCAGGAGGGTGGCTGTCTTTTGCGTTCAATCCGCTGGGCTGCT
GTGGGGTTCCCGCAGAGCTGCTCCAAGGGGCCGAGAGAAGGAAGGACGCTGCCCCCAAGG
ACAGACGGGCAAGCTGGAGTCAGGAGAGGCGCAGCCGTGGCCCACAGGCCTTGGATCTCT
GGTTGGGGGAGCACCAGGTGGGTATGGGAGGGGGCCAGGGAAGCCCTGCAGCCCCCCCAC
CCCCACCCCCGGCCCCAGGCAGCAGTACCTCCAAGGCCTGGGCGGCAGGAAAGGGAGAGA
TGACGTCATTGCCGCCTGGAATCTGCTGTTTGGAGGCGTCGCCATGGAGACCGGAAGGCT
CAGGGTGGGTAAAAATAGCAAACCCAAAAGGGTGTAAGTTCCAAGAACGCGAGTCTCTGA
AAAGCGAGGCATCCATGTTCTCGTTGCCTGGAGGACAGAGGGCCCAGGCTGGGAGTCTAG
CGGGAGGGGCCGCTCGGGGCTGCTGGCTTGCAGCCACCCACACGCGGTGTGTCCCTGCCA
CAGCCACGGAGAGCTTTGTCCCCGCGCAGGGTGTGGCGGGCGTGGCAGGCTCCCAGCAGG
AGGCGTCTGCAAGCACGCTCCCTTCCTTTGCTTGGGCACCGGAGCCTTATGGGCTCAGGA
ACCCTCAGATGGCCCAAGAATGACCCAGGAACCCTGAGAAGGCCCAAGAGTGACCCAGGA
GCCCTCAGATGGCCCAAGAGCACCCCGAGTGGGGAGGGATCCAGGGTGATTCCCAGCCCC
GAGAAAGGAAGCCCCATTCCGGGAGGGTGACTGTCCCCGAGCGGGGGGATGACTGTCCCC
GAGCAGGGGGGTGACTGTGCCCGAGCGGGGGGGTGACTGTCCCCGAGCGGGGGGGTGACT
GTCCCCGAGCAGGGGGGTGACTGTCCCCGGTTGGAAGGTGACTGCCCACTACAGCAACAA
ACGTTCTCCTGAGCAGCCTGGGGAACGCTTTCCTCCCTCCGTGCCGGAGGCTGGTGGGGC
TGAGTCTCCGCCGCTCCCTGGGTGCTAAATCCTGGAACATCTTCAAAGAGTTTCAGTCCC
TTCTCTTCTGCACACACCATTGTTCTCAGGGTGGCAGGGCACCCCCTTCCTCCACCCAGG
GCAGGGGGAGCACGGGGTCTCACCTCTCACGCCCAGACCTCCCTTGGCTTGTGGTGGCCT
TGACTGGAGAGGGCGAGGGGACATAGAGCCCTGTGTAGGGGTTTCTCATT
>ENSG00000157933 chr1+ 2160134-2160205,2238202-2241558
cggggcggcggcgggggccgggggggcccgggcgcgcgggagcgggagcggccgggggag
ccggagcgCACCTAGATTCCGTGCCTGCCGCCGCAGCGCCGCCGACAACGCGGGTGCAGG
GGGGCGCGGCTGGGCGGTGCAGCTCCGCCCGGCTCCGCCCCTGCAGCCCACACAGCACAA
CGTCTTACCGTGCCTATTACCAAGCGAGTGTTTGTAACCATGTAGTTTTGGAACCCACTG
CAAAATTTTCTACTGGCCAAGTTCAAGTGAGTAAGCCGCGTCCCCCAACTACAGCTGGAG
ACGGGGCCAGCTCGGCGGCCTGCTGGTCCTCTGCTTGCTGGAACATTCTAACATTTACAC
TTTTGTTATAAGCTATTTAAAACCAGTAAGGAGACTTGAAATTCAGAAAATCAACACATT
TTTAAATGACTAACTTCTAAAAGCCCCAACACATGACGCCATCTGAAGACCCGCAACGGA
GTGGGGGTGGCGGCCGCCCCACCCTCCCCACCCGGGGAAGCCATCACAGCTCATCTGCCC
GCGGCTGCGTGAGGACAGCAGGGGTTTTTCTTCAGAGTCTATTTTTTCAGCGACAAGGAC
CCAGGTCTTCCTGCTGCTGCCAGGGAGAGCAGGGACAGTGCCGCGTGCGAGATGAGCTCG
AACACTGCCCGCCTTACTGCCGCCTACCCCGCCCGCCACGCCGCCGTCGATGCCAGCGCT
GTCCCCACGGGTACCAGGAAGTGCAGAGCCGCACAGGAGCTGCCCCGGAGCTGAGGGGAC
GGTCTTCGGCTCCTCTGCACCCCGTGATTCTGCCCACGCTCCTCCACCACGAGGCACTGA
CCTGCGTCGGGTGGTGACCGTGGCTGGCGGTCACGCCCTCAGCCCCTCCGGGCACACGTG
CCGCCTGACCGGGCGACCCTTTTCAGTTCGGCAAACGTCGCTCCCTTCATTTTGGGACTG
AGGCTGCAGCATTGGAACAAAAGAGCATTATTTCAATTTTTCTTTCTTTTTTTTTGTTCG
TTCATTTAAACGTATATTTAGAACTGCACTTTGTCCACAACCTTCCCTTCTCTTTCTATT
CCCCAGTGAACTGAGGTTTTTACCGATTTATAGAGCAGTCAAATCCGAAGTGCTCGAGTG
CTTAGAAACCCCCTCTGGTGCTTGGTTGAACAAGGGAATCACAAGAAAACGAAAATGCAA
AAACTGAACTTCGGGGGTCGTTCTGTGCCTTCCAGCATCTTGTACAGCAAATCCTGACTC
GTGTCTTTTTACCCCCAAGATATCTGTCTTCAGTAGCGACTGAATCTGCCACTCTCAGAA
TAAGTTCCTTGCATTTATTCCAAATAATCTCGTTTACTCTCACCTGTTTATGCAAATTGT
ATAAGGTTTCTTATGCCCAAGCTTGAAAAATGATTTCCCAGTAGACAAGAGGCGGCTACC
TATCCTACAGTTACGGTATTTATTTACATAAGAAGATCTTACAGGAGTTCTTTGCTTGAA
TCCGTTCTAACACCCGCGGCAGCTGCACGCGCTCACAGAAGGTGGAGGTTACTTGCCCAG
GTACAGACGACCTCGGGGCAGTGACGAGCAAAGACCAGAGACTGCTGAGCCCTCGCATCT
GGGTGGCGGAATTGCCTGCGGGGTTTTGCCCTTGGTTTACTGAGGGGGGTCTTGGTTGCT
GCTGAAGCCCCCCACCCCTTCTAAAGTGCAATGCAAAAGGGACATCATGTATATGCAGCG
TTTGTTTGGAATTTTCTTTGCTTTTGTTTTCTTTGCGGTTGTTCTGTGTGCATGGATTCC
ACACCTCTGCCGTAGGTAGATCCGTCAGCGGGCATTATTACCGTGTCTTGTAAAGGGTCG
GTTTTGTTATGCAACATGCAGAATGCTGTTTTTAGCCTTGTTTTACCAGAGTTGTTTTTT
TTTTCAGTTATTTCTTCAAGGGAAACTAAATGATTTAGTTGGAGCAAAGCTTTAAGTGTG
TTGGCGTGCTTCTGTGTGGCTGTCCTGTGTCGCCAGGTCGAAGATCACAGTGAGGTAGAG
GCCCTGCCCCATCCCCAGGGCCGCCAGGCTTGCTCCGTTTGCTTTGAGTTTTTAGACCCC
AGAGGGAGATGAGCTTTTCCAAGCTGTGTCTGGGCCAGAGCCTCTCCTTGCCCTTGCTCC
ATCCCGACGGTCACCGTTGGGTCCACGCCTCCACCGCCCCATCTTGCCCCAAACGGAAAG
CGCTGTATCTGCAGTGGCAGCCCTTCCCCACTTCGGCTCTGGGAGGGTCCAGCCAGTGTC
ACCTGGGCCCACCCTTTCCTGCAGCTGCCAGGCCCGTGCGGTCAGTGGGACCCGGACGTG
GGCAGGCGAGCTCGGGACCCTCCCAGGCAGTTCCCACAGCTCTTGCCTCGGCTCACCAGG
GTCACTTCCACTGTCAGGGGCCTGAGGGGGCAGCTGTGGCTGCAGGGCTGCTCTGGACTG
AGGGGTCCCAGGCCCCGAGGGGTGCACGCCTGGCTCCCCTTGGCACAGGTGCGAGTCCGT
TTCTTTTCAGCAGAAGGGGGAAGAGGTGTCCGCTGTGTGGGCTGCTGACTCCTCTGTGTG
TGAGGCCCTTCATCTAAGTGATTGTGTATTCAGTTTAATTCTCATTATATTTCTATACTG
AAAGAAGATTTTTAACGAAGGGAAAAACAACAGCAATAACATTCATATCTCTGGAGCAGC
TAACTCATACACGTAATGTCTGCTTTTCGTACAGAACTAGCCAATGTAAAAACAGTTCAC
CTGTAAATACTTTTTCCTTTTTCACCGTTGTATTATACATGTATATGCTGGGTCCTTTTT
CAGAAACTCTTTTCTTACCTGAGAGTTGTCTTGTTTTCTGGGCTGTTTTTAACTGAGGAA
AAAAAAAATGCTTTCCTGCCGGGGGGCAGGGGAGACGGAGAAACCCATGTGCGTTTCCCA
TGTGACCCCCTCCTCCCTGTGGGTCTGAGCCCCGGccccccccacctcctcctccctgtg
ggtccgaaccccggcccccccaccccctcctccctgtgggtccgaaccccggccccccca
ccccctcctccctgtgggtccgatccccggccccccccaccccctcctccctgtgggtcc
gaaccccggccccccccccaccccctcctcccTGTGGGTCCGAACCCCGGCCCCCCCACC
CCTCCCTCAGCCCACCAGGGTCCAGGGAGATGTTCGTTCTCGCTTTAAGTCAGGAGTCAC
AAATGACTTTTTTTTTTCAATTAAGGAAAAAGCTCCATCTCTACCTTTAACATCACCCAG
ACCCCCGCCCCTGCCCGTGCCCCACGCTGCTGCTAACGACAGTATGATGCTTACTCTGCT
ACTCGGAAACTATTTTTATGTAATTAATGTATGCTTTCTTGTTTATAAATGCCTGATTTA
AAAAGAAAA
>ENSG00000116151 chr1- 2252692-2252824,2286616-2286889,2310430-2310497,2319443-2319666,2322973-2323146
TAGCCGCCACTGAGCATTTTATTCAAGCCAGCAACCACGGGGCTCTGGAGAATCGGGGAG
CAGAGTCACGCAAGCAGAGGCAGCGTTTCCTTCCATTCACACCGAGGTGGCCTCCTGTGG
ACACGGGGCCTCACAGTAAGTATTTTTATGCAGAAATATGAGAGCTATTCCACCTATGCG
GTGTGGAACTGCTTCTATCAACTGAGGTGAAGGCAGACAAgggggcgcgggccgggcccc
ccgTGGGCCTGTTGGCCTGAGGCTTGGCCGCCTTGGCCTCCCGTGGAGTGGCGCCGGGCC
CTGCTGCCCCACCTGGGATGCCTGCATGCTCTTTTATATGATGAATGACGCCTGCGCTTG
CTGGTCCTCTCACAGCTGTTGTCTGGAAGGAGACTCGTCTGATCCTATTTATTTTCAGGA
ATGCATTTTTTTCTAGAATGCATTTTTAAAAAAAGGTTCTTCATAGAGCTTTGCATAACT
TGGGACAGATAAATCTTTATTCTAGAAAAGTGTCTCCGGAAGCCTGAGTTGCTCTCAGCG
GTGACCACAGAGCCTCAGTCAGGTCCCCAGGGCTTCTCGGTAGGCCAGGCCTCTCACGGC
ACAAAGCTTCCCGTCTACACGTCACGCCTTCTGCATCTAGACTCGGCGGACCAACTGAGC
CCGATGGGTTATGAGAAAGGAGTGAATGTGCCATCCCAGCTTGCCGCCGAGGGTTCTCTT
AGCGACCAGCAACGCCCGCTTCCATTGGTCTTTGTCGCAAGGGGGGGTGTGGCCACGGGC
CTAGTCCCTGAGCCCGCGCAATCTCTGGAGCGAAGCTAGCCGGGCCCGGAGCCAGAGGAC
GCAGCTGCGCCTGTGCGCGTTTCCGCCGCTGTC
>ENSG00000157916 chr1+ 2323267-2323397,2324613-2324670,2325444-2327229,2334561-2336883
GAGGACGGAGCGGAAGTGCTCGCTGCAGCTTCCCGGAGCCGGAGCGCAGCGCCTGCGGCC
GCCCGTGCCCCGCCGTCCTCCTTCCCGCGGCCGTGAGGGAGACCGCGGCTCGGCCGTAGC
GGAGCTGCGAGGTTTTATCTCCCTTTCTGTTTTGTTTGTGACCAGGCATAAAGCAGTCAC
CttcaacagGCTTTAATGGGAAACAGTCTGAGTAAAACGGGGAAACTTACAAGGAGCTAT
AGGACGAACAATGTGACGGGTGGCTTTCAGATGGCCTGGCTTTGGCCTAAATAGGGTGGC
CATTCCAGGTGACACATTTTAGTGTAGCCTCTATTTAAATATGGAGTTCTTTCAGTGGAG
AGTAAAGGTGCTCCTCCTCTGTGTCTGGTTTACACGGCTCCGCGAGACCAAAGGGCCCCT
CGGTCTCCTTGAGCAGCCTGGCACTCTGCACAGAGGATCCAGGAACGGTGTCATGGAGCC
ACATTCTGCACAGACTTGATGATGTGGAGGGAGCTGCCTGGATCACTTCAGCGCATCAGT
TGTGATGGGAGAGCCAAGGCACTTGAGGGCGGGATTGCGTCTGGCCACCTGTTGCCTTCC
ACCTGAAGGGAAGATTTCCCCAGTGCTCAcagtgaggatgggactggaaaagcgttggtt
tcaggaaggtgcaggttctggctcctgcccactgcgaacatgctgatgggccagggcaac
tctttagtctttgtgagcttcagttttcttatctgtaaatgagaacaataagactgaccc
caactgttgctgaggaatgatgtCTTTGCTTTCATGTCTggtatttcttagagcctcatt
ttacagatgaggaaactgaggctggctgcgtgctcagagggtttgctgaaggcctcacag
ccgcttagcacaggtgggactttaagccaaacttgagaccagagtctgtttctcctcact
gcCCTGCCGAGGGAGCAGATGGGGGGTGGTGGGGGAGGTGAACGTCACCCCTGGCGTCTT
CTCTAGCTCAGGGGCCAGGAGGCCTCTCATCTTTAAAGTAGGAATGACAACCGGCAGGCC
CTGGGTACTGAGCTGTGCTTTACCGAAGAGCGGCAGGTCCTGACGCCGTCTCCTCTCAGG
AGTGGGGTGGCGGCGTGCTCAGCTGAGGAGCCAGGTGGCAGTCAGGCTTGGCTTGGCCTG
CCCAGAAGCAGGGCTGTGGCAGGACCTTGGACACGTGGCTTCCACTGTTTGAGACTTGGT
GAAATGGGGGTCATGATGCCCTTCACTTGAGCATCTGGGAATTAAGTGGGTGAACAATGT
GACCTCTGGCACCTGGGTtctcaggtgaattcctcatggcatcacagcagtgttgaaata
ggagcagatacgttacctccgcttgccagataagaaactgggacgcagaTGGATGGACTA
CCTGAGAGTTGTAGATAACATTTTCCTGTTCATGGGGTGGAGGACCTGGCCCTGAGAGGA
CAGGATCCCTCCTGCTCCTGCCAGACCAGAGACCCAGGACAGGGCGTGGAGCAGACAAGG
TGCCTGGGCGGGGGAACCCTGAGGGATCCACAGAGGGTGCGGTCCTTGGAGGGAGGACAT
GCAGTGCCACGTGCCATGGACCAGCCAGTGGACCCCATGGCCAGCAAGGCTGCTCCTGGG
GCCAGTGGGGTGGACAGTCCCGCCCACGCAGGTGACTGAGGTGCCAGTGTGGGAATGAAA
ATGCGGCCTGTGCTCCTGGGCCCATGCGTCTCACGCTGCCCTTCCTCTCCAGGGAAGCCT
GTGTACCTGCTACTTTTTCCCGAACAATTCATGGTAAAAACACAAATGGTATATGGACAA
AATACTGAATGTGGAAGAAACCTACTTGACAGTGTTGGTGAAAATAGGGCCAGGATTTCA
CACCCGTGAATGCTTTTTACTGAAAAGTATTTTGTGTTTTTCTCCCAGTTACAGATAGAA
GCGGGACTGAGGCTGCCTCACGTGTTGCAAGAACAGTTTTGAGCCATTGTTAACAATGCC
TTTTTTCTTCACATAAAGTAGTTGATTACGAGGGAGTCAAATTTTCTTTTTAAAAAGGAG
CTTCAATGATTTGTAACTGAAATATCAGGTTCTAGAAGAAACTGGCGCTTAAACCAAATC
GCATGGATTTCTTTTTCAGTGACGTTCAAGTGTTTCTCACGGATGGAATTCTAGTCAGCT
GCAGGCGGGAAGCCAGGCGGGTGGAGCCCATGGGAGCAAGGGCGAGTGGCCGGTCCCCGC
TGTGCCAGGTGGGCAGGCAGGAGCAAGGCCTGCGAGGGAGGAACGGGCCGCTCCCCGCCA
GCCGCCTTCCCCAGCAGCCGCAGGTGGTGCCAGCCACTCCACAGAGCCCGAGGGATGATC
TAGCCTGATTCCTGCGTGTCCGAAAGAACTTAACGTTTTAAAGGTGATTGTCAAGTAACT
GTGTGGGGTTCTAATGCCAGTTTCCTAATTCCATCTCACTGGAGATGTTTAAAGTTGGCC
TCTATCCTAATGACTCAAAACTTGGTTCTTAACTACCATGATTGCTTTTGAGGGCCCGGa
attataaatatatattatattttaattGTTTGAGATTATTTTGACACATTTCTTTGATAC
GTAGAGTGTTTTGTTTTTAATTTAAATCTGTCCTCATGCAACCCTCCATGAGGGGCAGCG
AAGCTGGCAGGGAGCAGACTGGCTTTGTAGGTTCAGCACTCGGCCCCCCACTGCGGGAGA
GGCGGAACCCACTTGCATGTCAGCGTTTTTGATTCGAGAAAAGAAATACTCTCAACGTTT
TACCAAGTGATTTTACCTCCACCTTTACTAAAGTCTTTACCTAAAACATGGCAGTCGCTG
GACACAGGAAAGCCCACCTTTTGTTTGGCCTTTTCGAAAGGTGACCCATATTGCACAGCA
GAACATCACAGCTGTGGTCCCAGATGAGACACTGACATGCGAGTGAAGGCCTCTCCTCCT
GGGCCCCGGGCTGCGCAGGCTCCTCACTCTGGGCGGTGTTTCCTGTCTCAGAATTGACAC
GGTGAATGCTTAGTGTCTGGATTTTCTTGTACCAGTGTTTACATATCTGACATCGAGCTC
CTCTAAGAGGCCACGTTCAAGCTTGTGTGTCCCTGACCCAAGATAGCCAGTGCTGCTCCC
AGGTGGTACTTCTGGTACCGTGTTGAGACACTTGGGATTCTCAGACTGTGGACAGGAGTG
TTTGTCATTTTTCATACTGTTTTCTTAATAAGCGCTCAGGCCTAAGGTGTGACAGGAAGT
CGCACGCGCTTGGCCAGAGCACAGTGAAGCAAAGGACTGGGTGCTGATGGATGGAGCCAC
GGCGGCATCTGCCCACCCGGCCGCAGCCCCCAGTGCCTCTCCTGGTGGTCCTCCCAGTCT
AGAGGGTCACGGCCCCCCCGCCCTCCTCCGTCTCTGGCAAGCTGACCTTGACTAACCCAG
GAATACAGGGTCATCCTCATTCCTAAGTAAGTCAAACAGCAAGACATGGTTTGCGCGGGT
CTTTGCCGGAAGCCGGTCCTGCTGGCCAGGTGTTTTACGTCAGCAGGGAAATGTGGCACA
CGCCCTCGAGGCATTTTAACACTGCGCTTCAGGAAATCTCAAGTTCCATCTTGTGTTAGT
AACGTACCCACATTTTGCTGGAGTTAGTTTATTAAAGATGCCTACGGTGAACTCTCTGGC
GCAGGTTAAATGCAGTTTTGAAAACCTGGAAACATCAAATGGAGGCGGGAAATAGGCTGG
GGCCGAGCTGAGGGGCTGAACACAGCAGTGACCGTGGGTCAGCAGGTCGCCTGCCCAGCA
GGCCCCCCAGGAGAGGGCTCGGGCGCCCCTGGCAGCCCCCATACCCCCAGGACCTGGCTC
GTGAGTGCGTCTGGGTCAGGAAGAGACCTCTCTGTGCGTCTCAGGCTGAGATGCAGATTT
CTGTTTTCTAAAACTGGAAGCGACCTTGACGTGTATTGAAGGTGTGTGTGCCAAATGCTT
CCGACGGAGGTGCTGGCCTTGGTTGGTTTCTCTCTGCCCCGTGTGGTCATCAAGTCCTGG
GGGATGTGCTCTGCCCAGCCGCCCTCGGGGAGAGCAGCGCCGCCTCCCATGGGGCCGTGG
GGCTGCTGTTCTCACTGCACTGGCTGAAGCAACCCGCCAGCCTCCGTGCCCCACCCCACC
CAGCACGCACTCATTCAGTCCATTGCCTTAACACAAGCCTGATGGGGCTGTTTTCTCACA
ATATAAACGAATAAAGTGTCTTCTGGCCTACTTCTGAA
>ENSG00000157911 chr1- 2336236-2337207,2343942-2344010,2345036-2345236
TTGTGTTAGTAACGTACCCACATTTTGCTGGAGTTAGTTTATTAAAGATGCCTACGGTGA
ACTCTCTGGCGCAGGTTAAATGCAGTTTTGAAAACCTGGAAACATCAAATGGAGGCGGGA
AATAGGCTGGGGCCGAGCTGAGGGGCTGAACACAGCAGTGACCGTGGGTCAGCAGGTCGC
CTGCCCAGCAGGCCCCCCAGGAGAGGGCTCGGGCGCCCCTGGCAGCCCCCATACCCCCAG
GACCTGGCTCGTGAGTGCGTCTGGGTCAGGAAGAGACCTCTCTGTGCGTCTCAGGCTGAG
ATGCAGATTTCTGTTTTCTAAAACTGGAAGCGACCTTGACGTGTATTGAAGGTGTGTGTG
CCAAATGCTTCCGACGGAGGTGCTGGCCTTGGTTGGTTTCTCTCTGCCCCGTGTGGTCAT
CAAGTCCTGGGGGATGTGCTCTGCCCAGCCGCCCTCGGGGAGAGCAGCGCCGCCTCCCAT
GGGGCCGTGGGGCTGCTGTTCTCACTGCACTGGCTGAAGCAACCCGCCAGCCTCCGTGCC
CCACCCCACCCAGCACGCACTCATTCAGTCCATTGCCTTAACACAAGCCTGATGGGGCTG
TTTTCTCACAATATAAACGAATAAAGTGTCTTCTGGCCTACTTCTGAATTACTTCTCAAC
TGTATGGTTTGGGGAAGGGAGGGAAACCTAAAATCCCGTCCAAATAAGTGAAATTCCTGA
AGAAGTGGCTGAGTCCTACCAGGTTGGGGTTAGGGAAATGTTCTGGGTTCAGGCGCCCCT
CCCAGGGCTGAGAAAGCGCAGCCAGGGACAGCTTTCTGTTCTCTCCCAGGGTGGCTAGGT
TAGTATCTTACATGACAAAAAACTGAGAGTGTTCTAACTTCTGTGCAAGCAAGGTTAATC
CTGAGACTAAATCTTGGCGTTCAGACTCCCGTAGAGGTCATCTGTGTCCAGGCCCACCCG
GGCGCCGGCTCAGGCCGCGGGTTCGGGTGGTCCCGAGCAGCCACGCCGGCCACGCCCACG
CCCAGACGGGCGAGAACTGATCTGAATGGCTGCAGGGCAGGTGAAGGAGAAGGCCCTGTT
TTTTGGCCCCAAGGGCAGCACTTGGCCCTGGAGAGTCCTGCAGGATTGCAGGAGGAAGGC
AGGGCACGACAAGGGGGCGTCTGCGCCCCGCTGACCTCAGTGGGGAGGGCCTCCAGTTCC
TTGCCTCACCTCTGGTTCCATCTACAGGAGCTCAGCTGTGGG
>ENSG00000149527 chr1+ 2357419-2357476,2361777-2361953,2398898-2399058,2407754-2408027,2435064-2435360,2436653-2436965
GCCCTTTGCTGCGGCAGCTTTCTGTTCTCCCTGGCTCCCTGCACGGAACTgagctttgGT
GTGTGATGCGCTGCTGGCCCAGGCTACACCCCGACAAGGGACACCGGGGGCCCCGGGAGC
AGAGAGACCTCAGAGCAGCCTCCTCCTGCCTCCTGTGGACGGCCGGCCCCAGCTGGTGAT
CCCAGCCAGTCCCAGCTTTCAGTTGCTGCCCCCACCGACAGTCCTCAGTCCCTCCCACGG
GCGGGCGCGGCAGGGCAGCGTGTGGGGCTGCGATCGGCATGGGCTCTGCGCGCGGGGTGC
CCCTGCTCGGGCTGGGGCTCAGGGGACGCCGGGGGCCAGCACAGGGCCCGGTGTCCCTCG
GGCCGTGCCGGTAACTGGGATTGGCACCCGCCGGCCGCGGCTGCGTCAGGGATTCCTTGG
TGGCCCTGGAGGGTGGATAGGCTGGCCTGGGGGCCATCAGGACAGCAGGTGACGGTCAGG
CCAATGCCAGCCGGGCCTGGGCACAGCCCTGTGGGGGCTTCGGAGGGCCCTGAGGAGGAG
GAGGAAGAGGCAGAGGAGAGAAGGCCCCACGGAGGTCCTGTCGCCAGCGCTGCCACTGCC
TGACCTCCGCTGCCCGAAGGCCGGTGGGCCTCTGTGGCCTCCGTGAAGCAGGCCCGGCTG
TCGTCAGGCCTGAGAGCGGCGAGTGACAGGTAACGGGGCCCAGCCCCGGTGTCCCGTGCT
GTCCCAGCCCAAGGAGGGCCCCGTGTGCGGCACAGGGCGTGGACTGGGCCCCAGCAGCAG
CAGGGTGGGGACACCGAGTGTGCCGCGCCCGGGGGATGCCTCGGGGTGGGAGCTGGGCCT
GGCGACCCTCGGCACAGGGCACCGGGGACACCACCCTGATCCGACTcctctccgcctctc
tccctgcctccctctctctcttctgcttctccctctggctctctctcactcccccacctc
cccacagCCGTCAGTGGTGGGAACCTGGGCGGCTCTGGAGGCCCAGGGCAGGGGTGGGCG
TGTTGTTTGCTCAGGAAACAGGGCAGCCAGGCCCCCAAAACTGTGTCCCCCTGGCTGCCC
TGTGTCCCCTCCACCCCTGCCTCCCTCCTGCCCCTGCTCCCGGGGAGGAAAGGCTAAAGC
TGCTGGCCCGGGGCCCACAGGAGGGGCTTCGAGGCTGGCCCTGCCAGGCAGTTTTCCCGG
CGTTTTAGGATCTGTACATAGAGAAATATTTAAATTTTTAGAAGCAAAACTTATACAACA
TTAAAATGATACCAAGTCCC
>ENSG00000157881 chr1- 2439972-2440288,2458027-2458039
CGGCCTCTTTTAAAAACTCTATTTGGTGCGTGCCCACGGTGCTGCGTCCCGTCAGACATA
CCTGTATAGATCTCTCtatttatatatatatatatataaaaGGTTCTTTAGCAGTTAAAT
AGATTCCAATATGAACGTCTCCCAGGACAAAGCTGCGTCTCGCCTCTGGGTCACACGCAT
CTGTGCGGCTGGGGTGTATGTGCCGCGTCACAGCAGTACCATATAAATACGTTGATTTGA
ACGCAGTTTCCCTGTGGTGGTAAAAACACATTCCTGACAAGTGACAAGCAGAAGAGTCCG
GCAGCTGCAGCGCCTCATTTGAAAGTGCCC
>ENSG00000197921 chr1- 2460184-2460910,2461604-2461684
TTGGGGGCTGAACAATCAGATTTTATTATGGCGGCTTCGGAGCAGTCCCGTGGCTTCCAC
GTGACTGAGAGTTCAATTTCTGAGTACAAAGTCGTGCCCACACGCATCCACCCACACAGA
GGAATCCTTTAAGGATCATAGTGGAGGCACCCACCCTCCCCAGACAGCCCACCGTGAGCC
CCAGCCAGACCACCAGGCACACTCAGGAGCCTTTTGGCCATGGCCCTCAGGGTCCTGGAC
GCCCGTCCGGGGTGATCACTGTTTCCTATGAGGATACAGCTCGAGTTCGGCCTTCACAAA
AGGCAAATGTGCCCGCGGCACAGCCCGCCTGCCAGGGGTACGCCCAGCAGCTACGGGCCC
TGAAGAAAGTCCTCTACAGGCTGGGGGCAGCAGTGTGCGAGCCCCGGCACTACAAATATC
ATAGAACCCCGGGCGGCCGGGGACTTCCCAGAAGTCACTTGCTTAAATGCAAACACAGAA
CAACCCCATGGGGTCAGACACTTGGCAGAAGATGGGCCCTGATTGTCCTAAAACGGCAGG
GACTCTGCACACACATTCTCTGAGAATGGGGCTCCTGCGGGCCGGCCAGCTTGGGGCCAG
AGCCTTCCGGAGAAGGGCGCGTCCAAGCCCGGGGCGGACGACGGCGGGAAGGCGCTTCCC
TACAGGCGAGAGGAGCAGGCTCGCCCTCTGGTCGTCGGGCCGCGCGCCCGCAGGTCCCGC
CGGGTCAGCCTGGCGCGGAACaggcgacgaggcgacgcggggaggccgggcgagacgagg
cgagcgggcgcgggcaaggccaagcgCG
>ENSG00000157873 chr1+ 2487078-2487106,2487230-2487700,2487805-2488103,2492961-2493111,2494710-2495268
CTGGGACCTGCTCTGGGCAAGCACAGGCGCGAGGGACTCACTGGTGCCTGCCTTGGGGCT
CCGGGACTGTGGGCTGTCTCCATCCGGAGGTCTCCCTACCACCAGGCTCTGTGGGGCAGG
GAAGCCCAGTGGGGTGCAGGGAGCCAGGAAGCTGGGGTGGGGTCAGGGCAGGGTCCACAG
GGAGACCGGGCGAGGCTGGCAGCCTTCCCAGTCCGCGCAGCGTCTCTGCAGGGGGAGCAA
GAGCTGCCCTTCCACCCCTCCCAGGGGACGGGTAGGGGCACTCTGGGCTTTTCCCACCCC
CTCACGCAGGGACACAGGCCTGGTGGGTCTATGACTGAAATTGGCCAGACCGCATTCTGG
TGGTTTTATTCGGAAGGGAAGTTTACCCTGTTCAGCAGAAGCTGAGATGGGAACAGGAAA
CCCACAGGGCCCCTTTATTCGGCAAAAATGTCAGTCAGCGCCCCGGGGAGCAGCCGAGGG
TCCCTGAGTGTGTGAGTGAGCCTTCATACCGGCCCTTCCCCTCGGCTTTGCCTGGACAGC
TCCTGCCTCCCGCAGGGCCCACCTGTGTCCCCCAGCGCCGCTCCACCCAGCAGGCCTGAG
CCCCTCTCTGCTGCCAGACACCCCCTGCTGCCCACTCTCCTGCTGCTCGGGTTCTGAGGC
ACAGCTTGTCACACCGAGGCGGAttctctttctctttctctttctcttCTGGCCCACAGC
CGCAGCAATGGCGCTGAGTTCCTCTGCTGGAGTTCATCCTGCTAGCTGGGTTCCCGAGCT
GCCGGTCTGAGCCTGAGGCTGAGGTCTCATCCTGGAGCTGCCACCAGCCCAGCCTCCCTG
GGACCTGTCTTCACTGCCTGGGGCCCTGGGAGCCAGGGAGGCTCCCTGAGGCTGAGTGAA
CACTGGGCGCTGCACCTGCCTCTCCCACGTCCTCGGCCCCACTCCCGCAGTGACCCACAG
ACTCTGCACCCCGACGCCAGAGATACCTGGAGCGACGGCTGCTGAAAGAGGCTGTCCACC
TGGCGGAACCACCGGAGCCCGGAGGCTTGGGGGCTCCGCCCTGGGCTGGCTTCCGTCTCC
TCCAGTGGAGGGAGAGGTGGGGCCCCTGCTGGGGTAGAGCTGGGGACGCCACGTGCCATT
CCCATGGGCCAGTGAGGGCCTGGGGCCTCTGTTCTGCTGTGGCCTGAGCTCCCCAGAGTC
CTGAGGAGGAGCGCCAGTTGCCCCTCGCTCACAGACCACACACCCAGCCCTCCTGGGCCA
GCCCAGAGGGCCCTTCAGACCCCAGCTGTCTGCGCGTCTGACTCTTGTGGCCTCAGCAGG
ACAGGCCCCGGGCACTGCCTCACAGCCAAGGCTGGACTGGGTTGGCTGCAGTGTGGTGTT
TAGTGGATACCACATCGGAAGTGATTTTCTAAATTGGATTTGAATTCGGCTCCTGttttc
tatttgtcatgaaacagtgtatttggggagatgctgtgggaggatgtaaatatcttgttt
ctcctcaaa
>ENSG00000157870 chr1+ 2518214-2518234,2520864-2522907
gcggggcttggggctggatctTGAGGGAGGCGAAGGCCCTGGCCTCCGAGGATCTGGGTG
GCGTCTGCTGCCCTAGGTGTGCTGGAAGTCCACTTGGAAGAACTGTTCCGGAGGCGCTGG
GTCGGGATGCCGAACCTCTCCTGATCCGCCGGCAGCAACGAGCCATTAAAACTGCAGTTC
CTGACCACGCACTGCTTCGCAGGCTCCGAGCCCTGCATCCTCCACAGCCCCCGCCTTGCT
CACTGTTGGGCCCTCAGGGCGGGCAGGGTGGCTGTGAGTCCCAGGTGTCATCTTCCTGCT
CTGCGACTTTCTCTGGAGACCTTGGGCCTTTGGCCTGTGGGGCACTGGGGATGGTAACCT
CACTGCCCCGTCACTCCCTTCAAAGGCGACAGACCCAAGCCCACGTCAGGAGAGGAGCGT
GGGGTCAGCTCCAGCAGGGTCGGGGTCAGTGCCTGTGTCTGGTGGGGGCCACTCAGGAGA
GTTGGGTTTTCAGGGCAGAGATGGGCTTGATTCCACCTGGTGGGGTGGGTGGACCCTGGA
GACTCTCAGGTGATGGGCCAGCCTGCCCCAAGGCTCTTTACTGATGTCAGAATCATTGTT
TGCACCTGCTGGGTATGGCCTTTGGGGCGGCCGGCCCGGGAGGGTCTTAGTCTAATTAGG
TGTGTCCAGCTTCTTGGCCACCTTTCCCTGGGGACCCTAACAGGCCCAGAGCAGAGCCCC
TTACCTCCCAGGTCAGACTACCTGCTCAGGCCCTCCCCTCCCATGCAGGCCGATGACAAC
TGCAGCCCTCTCTGCACTCCCTAGTCCAGACCTGGGGACCACTGTGGGTTCCTGTGGGTC
TCCCGGCTCCCTTCCTGCCCCCAATGCCACCCTTGCAGTGGCCATTTAAAAATGCATAGC
AGGTGACCCACTGCGTCCCTTTGCGTTCAGCCCCTCCTCTGGCTTTCAGTTACACCAAGC
TAAAATTTCAGGTTCCCAGCTGCAGCTCTCTGGGTCCCCCGGTGCCCCAGTGGGGCTCCC
CGCATCTGAATGTGTGGTCCCTGGGGGTGGGCACTTGGGGGCATCCTGGTCACTGCTGGC
CCTAGCATTGGACCCTAGGAGACCTGACTGGAACTGGCTCCCTCCCCATCAGCTCCCAGC
TGTCACTCTCTCCCACCCCCGGGCAGCTGTTTTGCCCAAGACCACTGCTACCTGTTTACC
CACCCTGGTCCCTCCCAGACAAGCAAGGCCTCTGATTTCTTTGAAGCATTTACTTAGCTC
AAGTCTGAAGCTGTAGATACTGGAAGACAATGCACCTTGGAGGGTGGGCAGGACACAGTT
GATTGTCTCTACAGAGCTGTGACGGGGGCACTGAGCCCCGCGGGTGTCTGTGGAGGGGGC
TCCGGTCCAGGTACTGCACTGGACACTGCTCATCCCTGGGTGTCAGGCAGGTGGCTGCAC
CCTAGGCCAGGCGCAGAGGCCTGGCAGGCAGGCTTGGCATGGTTGGCCGGGGCGGGACGT
ACACTGGGTCGCCGCTAGCTGCACCTTCGCACAGATGCCTCCGAGCAGCGGGTGGGCGTG
GGCCGCACAGCGCGGCAGGGCCTTGGCTACCACACGCGGCATCGCTCCTTGGGGTGCATG
GGGGTGCCCCGGGCACAGTGGAACGTGTCTGCGAAGGCGGCCAGGTTCTGCAGCGACCCC
AGTACCCTGTGGGTGGGTGGGTGTGACagcaggagcattgccatcttggacaaacatggc
cattttaagttctccgtgattaaaaaccagcccaaaacatcagcctaatggctcatgtca
gtatgagcagaaacatttcaaccatgagataaacccccatctgaccagaaacatgccaat
cctgagaataacctcccctccagccagagatattccaactctgcaataaaactctccttc
acacagaaacattcgcagcctgcggtaggctcccccttcctaaacccttaaatgccctta
gtctgtaagagaatgtccctgaccgaaatcggccagaagcccctctcaggtttattccca
aaataaacctgtctctgttgagcca
>ENSG00000142606 chr1- 2522078-2522428,2560924-2560960,2564305-2564481
TTTCTTTGAAGCATTTACTTAGCTCAAGTCTGAAGCTGTAGATACTGGAAGACAATGCAC
CTTGGAGGGTGGGCAGGACACAGTTGATTGTCTCTACAGAGCTGTGACGGGGGCACTGAG
CCCCGCGGGTGTCTGTGGAGGGGGCTCCGGTCCAGGTACTGCACTGGACACTGCTCATCC
CTGGGTGTCAGGCAGGTGGCTGCACCCTAGGCCAGGCGCAGAGGCCTGGCAGGCAGGCTT
GGCATGGTTGGCCGGGGCGGGACGTACACTGGGTCGCCGCTAGCTGCACCTTCGCACAGA
TGCCTCCGAGCAGCGGGTGGGCGTGGGCCGCACAGCGCGGCAGGGCCTTGGCAGCAGGGC
TCTGGACGGGAGAGCACCGCGGAGGAACCTTTGCTCACTCAGGAGTGGCTGCCGCCCACA
GTCAGGCCCCTGGAGACTGGGTCCCAGTGGGTTGGAGTTGGGGTGAGCTGGGCCAAGTGG
GTGGATTTCCAGGGACTGGGATGGGAGAGCAGTGGCTTGGGGCTGAGTTGAGGCTGCCTG
AAGGCTTCTGGGCCTCCTTTGTGAT
>ENSG00000215912 chr1- 2567415-2568003,2571539-2571599,2572773-2572809,2706157-2706280,2717336-2717433,2718142-2718286
tctcagccaatttgggaagtttattttgccaaaattaaggatgcacacctgtgacacagc
ctcaggaggtcctgacatgtgcccaaggtggtcagaggacagcttggttttatacatttt
agggagatatgagacatcaatcaacacatgtaagatagagttacattcttttgagtttct
gatgagcctttccaaagaaggcaatcagatatgcatctatctcagcgagcgggggaatga
ctttgaatggaattggaggcaggcttgccctaagcagttcccagcttgacttttcccttt
ggcttagtgattttggggccccaagatttattttccttttacTCTCCTAAAAAGGTTTTT
TTTTTTTCTTTTTTTTCCAGATTGATCGCAGAGTTGAACAACAGAGAATGTGTGCACAGT
GCCAGGCACAGGTGTGGTCAAGATTCACCTGGGAGAGGAAGTGGGCAGGGGCAGAGGAGT
GTGCCCACCTGAGCTGAAAGGCTGCATGGCAGGTGACCATTATCACCAGTGTCGCCAGCC
AGGTCACCTCTCTGAATTTTGTGGTTGCAACCTCCATGATTCCCTAGAGAGAAATGGGAC
AAATGCAAGTGCCCAGGAGGAGAGAGAAGCCAGGAGGGGGGGTCGTGGCCCCCGTGATTA
GGGCTGGGAGAGGGTCAGGCCCAGTCACCCACGGGCCTCCTCCCGCAGCACCACCAGCAG
CAGCCCCCGCTGGTTCCAGGGCACGTAGGCCTTGGCGGCCAGCAGCGCCTCCTCGGGCCG
CAGCCTGCAGGCGGTGACATAGTCCAGCGTGCAGATGCTGCTCCCCCTCCCGGCAGAGGC
AGGCCACGAGCTCCTGGGCTGACATCATGTCTGGGACCCCGACGGGCCCATGTCTGGTCC
TCAGAGTACACTCGTCTGCAGCTTGGAGGCTGAGCCGGCTGTGCCCTGGGGACCCAGATT
CCCTCGTGGGTGGTGGGGGACAGAGGGATGTGGCTGGCTGGAGGGCCCAGGCCTGGGTGG
GGCTCCTATGACCGCCCCGTGTGGGTTGGGGAAG
>ENSG00000169717 chr1+ 2938046-2938250,2939382-2939465
TGGAAGAGGCCTCAGCAGGCCCAGGCCACCTGGAGGGAGAGCAGACCTGCGGCTGAGGAT
GCAGGGCTCCCGGGCACGGTGCTAGCCCTGCCTTGAGACACCCCGAGAGCTGTGGGAAGA
GCTGTGGGATCCCCTATTGCATCACAAAGCGGCCCTGGAGGGCTGGTCTTTATTTTGATG
AGGCTGAGAAGGGAAGGCTGCGGGCTGAAGGCCGCTTCTCGTTGGGTACCGTGGGGGGTG
AACCCTAGCCCCAGCTTTGGGAGGATGTTCAATAAAGGACCAATGCCGG
>ENSG00000142611 chr1+ 2985732-2985823,3303261-3303482,3350376-3355185
GGTGTCCAAACTGACAATGCTGGGGAGATGAAGATAGTGTGTGGCTGCTTCTGGACTCAA
GGAGGAGGAGAGAGATTCCGCGAGCCGACACCAGGAAAATTGGGCTTGAGGCGCATAGAA
GGACGGTCTTTCCGTCCCCTTCTGGGGCTCAGATTTGCAGAGTGTGTCCTTAGTCGTCCG
TTGGGAAGCTGACGGGCAGGGGCACCGCGGGGCTGGGCCAGGGCTGTGCTTTTGTGAGAT
GCAAACTATAGTAATGAAGGGCCCAGATTTTTTTTATTTAAGAAATAAATGTTTATTAGA
ACTTTTGAACTAAACGGGCTGGGCAGCCGGGGGCCGGTGGCCAGAGCGAGGGCACCAGCC
ACGAAGGACGGAGGCGGGCGGGGCCCCGGAGAACCCTGTCCCTGCGTGTGGCCACTCCTC
AGCATCCTCCCCACCCACCATGGTTCATTCCGACTTTTCCAATGGAAACTCAGATCCCAA
AAGTCCCTAAAGCAGTCGTAGAGTCTCACCATCTCCAAGGATTGGTCTTGAGAACACTGT
TCAGTGACGGCCATGCAGGTGGCCGTCCAAAGACAGCCAACGGAGCTGCCTCGCAGAATC
AGCCAGTGGGCAGGTGGACGCTCTGCTGAGACAGAAGCTGGTGGCCACTGCCGGGTGCCC
GCGTGGGGTCGCGGAAGGGAATGGATAGACTGGTGTGCTCAAAAGAGAGAGATCACTCAA
ATGATTTTTATAATGAAATGACAAGAATAACCCTTTTGGTAACCGTATTGACTGCAGAGT
CTATTTAAGCATGTGGTTTTAAAAATAGACAGTATTTTTTAAAAATCAAAAAATGACTTG
CAAATTGTTTTTTAAAAGTAATTTTGCATTGCTTTGAAATTTGAGCTCATTTGCAAACCC
GAGTCTGCCTGGGAACCCGCACTGTGCCTGGGTGTATTCTTTATACTGTAGATAATGGAG
AAATTTTCTATCTCTGTCCCTATTTGTATAAGCCAAGGTGATGCTGGGTGCCCCGAGGCA
GAACAAGAGGCGCGGGGCCACACCCGTGAACCATGCAGACGGCCGAAGAAGTCTTAGGCA
GGGCGCCCTGGGCTGCAGGCCTGCCCGAGGCTGGGATGGGAAGTGTGCCTGCCCTCGTGT
GACATGGAATTGGTGTCAGGACCGCCACGTGGCCTTCAGAGGAATCCACAGGTCCCCACC
CAAGATCCCTCAATTATATGGGGAAGTCGAGGGCCTGTGGCTTGGATCCGCCATGCAGAG
ATGTGGCCGGGCACCCATCTTCCTTCCCTCCTCTGTCCCTGCCTCGGCCACCCCACGCGG
GAACCCAGCGCCGTCCTCTGAAGGCAGGGCCTTGGCCACGTCCTGGGTCTCCCACCTCCC
ACCTGACCCCAGCGGCTCCGGTGTCCTCCACGTGGCTGCCCTGGGGAGCAATCCCAGCGG
ATCGCTCCGGGCCACCAAGCCGCACCTGTGCCTGAGACTCCGGATGGACGACACAGTCGT
CACGTCGCTCTTCCTGCGGGTTCTTGGCGAGACACAGCTTGAGAACAGAAGGGCGTCGGG
GGAACCTGCCGCAAGGAGCAGAGACAGCACAGCCCCCCGGGCCCAGCCGCCTCCCTCTCT
TGGGACGCAACTTCTTCCCCACTCGGATGGGCTTTAAATTATTCCCATAGGGGCCAATTT
CAAATAATAATTTTTTTCCCTGATGGAATTTACCTTAATCTGTATATAACTTGTAATTTT
TTCTAATTCATTTCTTTTCTTATTTTATTTCCTCCTTAACAGTATTTTTGGCATTAGACA
TTCTTATTGTGAAGAAATAATGTTAATATAAGTATCTGGTGAAGGACCAAAACCGTGTGA
TAAGGTTGTGTGTCGTGTGGGAGTGGGGCGATTTTTTATGTGCCAAATACCCCCGTCCCC
CCCATGAATCCTGCTGTCCCTGCTGCCGTTTACCAGACAATCATATGTTTTTGTTAAATT
TGCGTTTCAGTTACATTTGCATTTAAGACAAGTGTTCTATTTATTTCTTGTATTGTTTGG
AAGAAAAAATGATGATAGAGTCCCAAAAAGAAGAGAAAAAAAATGCCCAAGTTGCCCTTT
AAAAAAAAAGAGCGTAAATACAAACAGGAGTGGTGCAAGCCGCCTTGGTGTGGGTTTGTG
TCACGTGTGGACATCTCCTCAGGCTTTGTGTCACGCGTGGACATCTCCTCAGGCTGTCCC
CAGCGGTGACGGGAGGTGTCCTGGCTGCTCCAGGACAAAAGACAATCGTCTCTGTGGGTG
CCGGGTGGTCCAGGCTTGCACTGAAGACGTGCCACGGGGAGGCTCCTGCAGGAGGCTCAA
CCCGACGGATCACAGTGAAAGGGATTCCTCCCACGCCAGATCTGCACAACGAGGCAAGAC
AGGACCCACCTGTGCGTGCGCTGGGGCCATGGGGTGGCCCCGCCGGGGCAGCGGGGGAGC
TGCCTGCAGAAGAGCCAGCTGGCGTGTCGGGAAGGATCCAGGATCTGCAAACACAACTGC
TCAGGCCTTCTCACGCGTTTCCACAACATCCCCTGGGTCAGACCCACCAGGTACCCCGTA
GGAATTTCCAGTTTCCCTTGATCTAGATGGGATTCTTATAAAAATTCAACCTCAGACATA
AACACCCCATTTCTGTAAACCCAAATTATATGGTTTCTTCTGCGAAAGAGTAAGGTGTGT
GCTTTTTTTTTTTTGCAATATGACCCCGTCTCTCTGAAGTGGGACATTCGGACGGATGGA
GCCCTCAGCGTGTCTTTTCAGCAGGAGCAGAACCGATGAGAGCCGCCCTTACCGTTGGTC
TCCGGATCCCCCAGTCCCATCCCGCCGTTTTCGGCTGTCTTCCTAACCGTCCTGTCTTCT
CTTGGCGCTCTTTCCTTCCACCTTTCCCAAGAGTCCTGGTTGCACGTTTTAAGTCATATA
TTTTCGTCCCCCTGAAAATGATGGCAAGCCCAGTTTCTCCTGAGCATTCAGACCCCCAGG
CCCCAGCACTTGGCGTTTTCAGGAGGCCCTGTTCTTAGAGCCCCTGACAAAGGCAGCACT
TATTTCCTGGGCTGGTGCGCCCCAAAACACGGCCCCGACACTTAGTGTGGCCCCAGGCCC
CAGCGAGCCTCGCCCTCCCAGTTTTGCTCTGCCCAGCAGTGTTGGTGCCCAGAGATGACA
AGGGCCAGGGAGCCTGGCCCGGGTGTGAGAATTCAGAGATTCTGGCCTCCAGCTGTCACC
ACACCGTAACGGGGCCATGTAACTGTGCAGCATGGACAGGGATGCGACGGGGCAGCTGGC
TGTGTCCATGGCCAGGTGGCCAGGGTCAGGGCTGCAAGCCAGGGGTCCAGGGCCCTTCCG
TTCAGCCCAAATGCTGCCCCAATGCTAACTCCTTGGATTGTCAACCCCCATCCCCCAAAT
GGAAATTCCGAAGGAGGCCTCCTCGCACCTGCCCTCCGCTGCTCCTCAGACCCCAGCCCC
CAGCGAGCCGACGTCCCCACCCGTTCCTGCTCTCATCCCCAGGTTGGGCACGTGGGGTTC
CTCCTCTGTGGGCCTGGCAGACCCTTCATGAGTGGGACCCAAGATATCACTGACTTCAAC
CCAGAGGATCGAGCCCCTGCACCCTGCCTGGGGCCCTGGGGTGTGGAGCAGTGGCTGGGG
TGGGCGTGGTGTGGCCTGAGAGACTGCCCAGCTGGAGAGGCCTTCCTTTACAAGGCCACG
CGTGCAGCTGTCCCATCCAGACCCCGACTGGCCAAGACCTCCACGTCCCCAGAGTCCAGC
CCTGGAAATTCCAAGGGCCCTGGCGTCCTCTGCCTTCCCCGCTTCCCCATGAGCGTCTGC
AAAACACTTGCCTGAATACATATCACGTATTTTAGACTCGAAGCCTCAAAGCACTGGATT
GTGGTCCCCTGCCCCCTCTGTCCCGTCCCCCTGCCCAAGTGACTGAAACCTACTGAGCTA
TATTCACTGTGCTGTCCTAGGGGGAGGGAGAGCAGAGCTCGCCCCTGCACTGCAGCCTTG
TGGGGGAGGGCAAGGCTCTCCTCCCAGCCAGGGACGCCAGGACATAGCTGCTCCTGGTCA
GTGGAGGTCAGCCGGGTATCAAAAGCCATGAAACTGTGTCTCTGTAGCAATGAGTGATAC
TGTGACAAAACCATCCTTGCATTCTTCCTAGAAGAGTTCCTCTGCTCCTTCCATTCCATT
TTTGTGTTTGTTTTGTTCTTTTCTGTCACTGATCCGTATTACCACTTTTGGaaaaaaata
aataaataaataaataaaAGGCAGCTTGAGTTTCCAAACGTGTGATTCACTTGTGAACAA
AAGTCATTCTAACAATTGCCTTCAGCGTCACGTGCATTGCCACTGCGCTTTCGGCACGAG
GGATGCTGAGCCCTGGTGTCAGAGTCGTAATTTAAAGCGTGTGTGTATATGGACTTTGTC
CCTTAAGGTCGATATAAAGAATCCTCGCAGAATCACAGACCTGTGCCGCCCGCCACCTTC
TGCCATTGTTACATTACAGAtttggtttagttttgttttgttttgttttTTCTTTTAGAA
CTGTATAGTATTGAAAAAGAAATCAAATGTAAATGTCTGGTTTTCATATAATGTTTAAAA
AGACCATTGAGAAGGAGGCTGGCGCTCGCCCCATGTCCCCCTTGATTGTAAATTGCTTCT
GTTCTGTTTATAAGTAAACTGTGCATGACTCCTGCTTAGCGGTCATTATCGTGTCTGTTG
GTGAAATTTTTATTAAAAGGAAAATTCTGTAGATGCACTTATTGAATATGTGATTAGGAT
CTACGTCTGAGACTAGGAGTCCTGAACTGCTGACGCGAAAGAGGCGCAGTTCCCAATTAA
TACGGAAATCGCTGTGGGAGAAGAATGAAATAAGACGTGAAGTGTAGGAAATCATGAAAA
GAACAATTTTGCAAATTGCATTCTGATGCTTGTGATGAACACAAATGTACTTGTGTAGAG
ACATTTCCTTAAGAGAAAGCCTAGGAGAAGCCGATTTGGAGGTTAATGCTGTAGAATAGG
ACTGTATACCAAATGTAATCTTTCCAATGCTCCAATGAATTTATACATGAGATTGATATG
CAATAAATCTGTGTGCTTTTCTAA
>ENSG00000130762 chr1+ 3370990-3371375,3379630-3379648,3382569-3382711,3383535-3383731,3385108-3385443,3388188-3388221,3397149-3397677
GAAGGCGCAGGCACCGGGCGGCGGCGGCTCGGCGGGAATCGAGAGGCGCGATCCAGTCCG
GGCGATCACGTGGGCTCCAGCCGGCCCAGGTGGGGCTGTGACCTGTGACGCAGGCGGCGC
CGCCACAGGTgcccgggacgcgccccgccccctccccggccctccccgcccgggccctcg
gacccggagcagccccgcccgcccagcgcccacctgcggggccgcagccgccgcccTCCA
GCCAGACCGCGCAGGAAGCGGAGGAGGCGCCCCGGGCCGGACCGCGCTGCCGCAGGAGCG
AAGCGGCTGCAGGACAGGACAGGACCCGGCGCTGGAAGCTGCACCGCCAGCGCGCCGCCC
CTCCGTCCCTCCGCCCCGCGGCGCAGGACCCCACAGCCGCCCAGCCGTGAGGCCCTGTGG
AGCTGACATCTATTGGGCACAGCTTCGCATGTGGAGCCGAGAGGTCTCTGGGGTCCCAGG
GCAGAATCGCCGTGGGCAACACCTGCCCCGGCTGACAGCTGCGGTTTCTGTGTCTCTCTT
TTGTGCAGCCCATTTCAGGTGGGACTTGTGGCATAGGAGAGGTCTTGGGACTGGTGCCCA
GCCTGGGGCAGTCCCCTCCCAAAGCCTCCCTCTCCCACACAGCCGTGAGAGCCTGTGGGC
CTAGAGGACTCAGCTGGCGGGTTGCAGGGAGGCGCAGCCTTTTGCAATCCCCCAGGGCCA
CAGGTTACCCTCCTTCTCTCTCTAGCTCCGCACCTCTCCATCTGCCGGGAAGATCTGTGG
GACAAGATCCCCCCCCGCCCTCTGGCCTCTCCCTCTGGATGCCCCATGCTCTTTCTGGGC
TGCTTTGGGGCTCTGGCGGCTGGGGGGAGCGGGGGGCTGACCCAAGGCGGGTTACACAGA
GAGGAAGGTGACGGGGATAGGCCCTCGGCAGGACAGGCCTACTCCAGGATCGGACCTACC
TGAGCCCTGTGGGGTGGCTGTCCATGTTGGCCCTGGTCCATCAGGAGGAGGAAAGAAGGG
AGACTTTGGCCCAGGCTTCTAGGACGTGTGACCGAGAGCTCCTGGGCCTGTGTCCCCCCA
GGTGTCCTCCGGTCCCCTCTGCCTCAGGCAGCTGCTAGCCCTGGCGAGGCCAGCCGGCGG
CAGCACAGCCTGTCTCCAATCAGCAAGTGGTCGTGCCTGGCTCTAGAGAGCGTGGGGAGC
TGGTCTCAAGGACCCAGCATGGTTCCCTGGGGCTTCCCAAGAGCCTGTGGCTGTGGTGCC
GGGCTCCAGACACTTCACGGAAGGAAGATCACATGTCCCCAGAGAGGCACCCCCAGGCAA
GCTCGAGGGGGCCACACCGTGTCCCAGGGAGCCCAGCCTATTCCCGTTGGCTGGCTGGGC
CCCTCAGCTGCTGGGCCCCACCTCCCCACTGCACCCAGGGGGCAACTCCACCTGGACTGA
TGGGCACAGGAGGCACCAATAGCGATTATTGGGGGCAATGCGAGGTCTCCTCCTATGCCC
TTCCTACCCCTGAGTGGGACAAGAAGGGCCCTGAGTGCCCAGGAGTGCCCCACGTTCTGA
GAAGGGGCCGGCCGGAGGGAGGGGACCCGGCAGGGAGATTTCGGTTTTGAGGTTTCTAAA
TACATTAAAGTTATTTCTTAAGAA
>ENSG00000162591 chr1- 3406484-3407094,3447810-3448012,3527833-3528059
GAGGTTGCCTGCTCCTTTACCTTCCTAGGTTTACATGGTACCGGAGCCAGCAGCCTGGTG
AGCCCGCAGGAGCCTGCAGACCTGAATCAGGGTTTCTGGGGATTGGGCAGGAGATGACAG
GCAGCTTCCAGCTGATCCCAGGGCTGCAGCGGGCATGTGCAGTGGCCCATAAATACCTTT
ACATAAATACGGGCTGGGCGACTTCCAGTCCCAGGGCCTAGCACCAAAAAGCCTGCCTGG
AGGACAGTGGCCCTGTGCCTGCACCTGCGCCTGCACCCACACTGGCGCCCACACCTGTCC
TCAGTCCAACTCAGAGCCGCGGGGAGAGCGGGACTTCCTCAGCCCAGGCCCAGAGCGTGC
CCCTGGGTTCTGCAGAGCCAGGCCAGGAGGCGCCTCTCTTCCAGCGGCCATGCGAGGCTT
CCCTCCTCAAGGCCACACCAGCCTCCAAGAGCGACAGGTTGCTGGGCTGTCCACAGCCCT
CCACGGCCCTCAAAGGAAGGGCAGTACCAGGAGCTCTGGGCCCGTGAAGTGTCCTTCTCA
GTGGTCACCAAAGGCCAGGGTCCCCTCTGGCTGGGACTGGAGAGGCGGGCTCCACGGGAC
TGCCTCTACTAGGCCTGGTAGGCCGGCGGGCGGGAGGGGGCGAGGACCAACCGCGCTGCG
CCCTAAGCCGGCGGCCGGGCGACGGGGCAGGCGGCTCGGGCTGGTTCTGGGTTCCGGGCG
GGCGCGCAATCCCAGCCCCGGGATCCGCTCCGCTcggcgccgcccgggagccgctctggg
ccgggcgcgccccgccccTCGCCTTTAAGTTCTCCGTGCGCGCCGGTGCCTCCTCCGCTC
TCCGGCTCACAGGCGGCCCCGGCGGCTCCCCGGAGCCTCCGCCTCCACGTGCGCCATAGG
ACGCAGCCACAGGTGCCCGCGCCCGCTCCGCGGAGCCCAAGGTCGCTGCAGGTGCGGAGC
GTCCCGGCTTCCCGCCCGCGCCCAAAGTGGCACCGCGGAGACCTGATCGCCGGGTCCACC
CTGCAGGAACTCGCCCCGGCG
>ENSG00000158109 chr1+ 3541566-3541636,3545165-3546691
gggtggtggcggtggctgcggcgacggcggtcgcgtcggcgtcagggtcggggtcggtaa
ggggtgcggCATAGCCGCTGCGTTCTGGGAGCTCCTCCCCCTTCTGGGAGCTCCTCCCCC
TCCCCAGAAGGCCAAGGGATGTGGGGGCTGGGGGACTGGGAGGCCTGGCAGTCTTCATGC
TGCCCTGCTGCTGCTGGAAGGATGGGGATCTTTCACCTTTAGGGATCTCAGCACAATTAG
AATCGTAAAGTGAATTCTATCTATTTAATTGGATATTGGACTCTGCTCATATAAGCTACA
GACAAAAGCCAAAAGACTCTCGCTGTCCCTGTGCTGCTGGTATTTCATTCTCTGTAACTT
CAGTTCTGGTGTTTTCCTTGAGTATCTACTTGGCTTCTCGTGGTTTTTCCCACCCCAGCT
GCCCCAGCACGCGGGACCCATAGCACACCCCTTAGCGCTTGCCTAGGTTGCTGAAAACAG
GGAGGCACCTGGTATCTCGAGTGCCTGCAGTTGCAAGTATGTTTACACCTGGTGTCCAAT
TTTGTATTTTAAAATGTAATCCATTTTTACTTCAGCTCATCCAAAAGCAGCCAGCAGACC
GGTTGACTGAGACCGGTCTGTGGCTGTGGGCCCCTTGGTGACCCGCTGCTCTTTTGGAAA
TGGGTGACCTGAAGTGACACTTTTTCCACAATTAACCCAAGTTGTGTTAATACTTCAGGT
CTGTTTCCCAGACCCAGAAAGCTTTACAGAAAATCATTGTAAGACAATTTATTAATTTGA
GAAAGTCACCTTGACAGTTCTTTGCACACAAGTTTTACACCTCTCTGGATTCGAAGTTTG
TATTGTATTCATAGTTAAAGGGAATCGGGTACTTTGCTTGTTGAATAATGCACTTTAAAA
CAAGGAACCGTATCAGGCCAgcatggtggctcatgcctgtaatcccagcattttgggagg
ctcaggcagacaaatcgctctagctcagaagttgcagagcagcctgggcaacatggtgaa
acccgtctctaccaaacagacaaaaagcagccaggcgtggtggcacatctgtggtcccag
ctacttgagaggctgagccaggaggatcgcttgagcccaggaggcggaggttgcagtgag
ctgagatggcaccacttattgcactccagcccgggcgacagagcgagactccatctACCA
GATCCTTATGACGCAGCTGATGCCTGCCTTGGTTCCTACCACTCTGGTGTAGACAGAGGA
CTTTGTCCAAGTCTCACACTAAACATGCCCGGGCTTCGATGTGCCTGGAGGATTTCCCCA
CAGGGACCCACGCACCTCCCTGTATCTGCGCAGCTTGCTCGTGTGGCTGGAAGCGCTGTC
GATAAGCTTCACGCACTGGCTTGCCAGTTCTTCAGCTCTAGGACTTGTAGCTTTAAGCAA
ACGGTGTGGCATGGGTTGAGTGTGGCCACCTGCAGGATGTGCAGGGCTGCCTCAGAAGCT
GGCTGGGGACTCTAGCCTCTGTGTTCATAAAGACATTAAGAAGTGGATGGATGTTGTTCC
TTTTTTGAAGTTGTCATTAAAGTAGGTGCAACAACCAA
>ENSG00000116213 chr1- 3547331-3547541,3547682-3547964,3566564-3566637,3569277-3569325
TAGTTGTATAAATCAGCAAGtatttattttaaataataaaaCTACAGTTTTATACCATAC
ATATTTACAAAAATGCTTTGCTATAGAAAAATAGAATCAATCACTGAATCCAGACCACCA
CAGTGGAGAACCTCCTGGTGAAGCTGTGTTTTTTCCCACACTGGAAACACAGAGTAGCCC
TGTTTCTGCACACGTTAGTGCACCGCTGCTACTAGAGAGAGACAGGTGGCCAGAGGATTA
CAGCAGGGGAGGCCCAGATTCTGGGGGATGGGCACCCCCTTGTCCTGCAGGCCAGCACAG
TGCCTGGAGTGACCCACATAGGCAGAGCCAGGGTGGAGCCCCAGAGCTGCCTCAAGTCAG
GGAGAGGCTGCTTCTAGCCCATAAAGCTGAGGGCAGCGGGTCCCCTGTGTGTCCGTCTTG
AGGTTTACGCAAAGACTCTGAGGGCAGTTTCCCTGGAGTGCTGCCGGAGACAGCAGCTGG
GCTTCAACAGTTCAGGCCGCCGCCTGCCGCGGGCGCCACCCTGCGCCCGAAAACCCGCGG
GACCCCTGGGCGCGCAGCAGGCTGCAACCTGGGCTCGCAGCTCCGAAGCTGGGAGGTGAG
GGGAGAGCGATCGGGGA
>ENSG00000078900 chr1+ 3569084-3569205,3598897-3598929,3607236-3607469,3614622-3614715,3649641-3652765
tgcctccccgcccgcgcacccgcccggaggctcgcgcgcccgcGAAGGGGACGCAGCGAA
ACCGGGGCCCGCGCCAGGCCAGCCGGGACGGACGCCGATGCCCGGGGCTGCGACGGCTGC
AGAGCGAGCTGCCCTCGGAGGCCGGCGTGGGGAAGGGATTCAGCCAGTTGACAGAACTAA
GGGAGATGGGAAAAGCGAAAATGCCAACAAACGGCCCGCATGTTCCCCAGCATCCTCGGC
TCCTGCCTCACTAGCTGCGGAGCCTCTCCCGCTCGGTCCACGCTGCCGGGCGGCCACGAC
CGTGACCCTTCCCCTCGGGCCGCCCAGATCCATGCCTCGTCCCACGGGACACCAGTTCCC
TGGCGTGTGCAGACCCCCCGGCGCCTACCAAGGTGTCCAGGAAGCCCTGCTAAGCATCTG
TCAGTGTCTCCAGCACAGCAGGAGGCTGTTACAGGTGGCGCCTGATTCACATCTGCAGGA
CAGTGAGGGCCTCGCCTGGCTGCAGCCTGCGCCACCGCCCAGAGACCCAAGCTGCCTCCC
CTCTCCTTCCTGTGTGTCCAAAACTGCCTCAGGAGGCAGGACCTTCGGGCTGTGCCCGGG
GAAAGGCAAGGTCCGGCCCATCCCCAGGCACCTCACAGGCCCCAGGAAAGGCCCAGCCAC
CGAAGCCGCCTGTGGACAGCCTGAGTCACCTGCAGAACCTTCTGGAGCTGCCCTAGTGCT
GGGCTTGTGGGGCGGGGGCTGGCCCACTCTCAGCCCTGCCACTGCCCCGGCGTGCTCCAT
GGCAGGCGTGGGTGGGGACCGCAGCGTCGGCTCCGACTTCCAGGCTTCATCCTAGAGACT
GTCATCTCCCAACCAGGCGAGGTCCTTCCAAAGGAAAGGATCCTCTTTGCTGATGGACTG
CCAAAAAGTATTTTGCGACATCTTTTGGTTCTGGATAGTAGTGAGCAGCCAAGTGACTGT
GTCTGAAACACCAGTGTATTTTCAGGGAATGTCCCTAACTGCGTCTTGCCCGCGCCGGGG
GCTGGGGACTCTCTCTGCTGGACTTGGGACTGGCCTCTGCCCCCAGCACGCTGTATTCTG
CAGGACCGCCTCCTTCCTGCCCCTAACAACAACCACAGTGTTGCTGAAATTGGAGAAAAC
TGGGGAGGGCGCAACCCCCCCCAGGCGCGGGGAAGCATGTGGTACCGCCTCAGCCAGTGC
CCCTCAGCCTGGCCACAGTCGCCTCTCCTCGGGGACCCCTCAGCAGAAAGGGACAGCCTG
TCCTTAGAGGACTGGAAATTGTCAATATTTGATAAAATGATACCCTTTTCTACATGGTGG
GTCAGCTTTTTTTTTTTTTTTTTTAACTTTCTTTCTCAGCATTCTCTTTGGAGTTCAACC
TAGCGCCCATGAGCCAGGCTGAGGAAGCTGAGTGAGAAGCCAGGTGGGCGGGACTTGTTC
CCAGGAAGGCCGGGTGGGGAGGAAGCCTAGAGGGAACCCCAGGAAGGGCAAATCCAGGCA
AATCTGCAGGAATGCTCTGCCATGGGAGCAGCTCCTCCCTTGCCACGGCCACCTTCTCTA
GCACTGCAAGGTCCACAGGGCATTGCTTTCCTTTCTAGGCGGTGGCAGTCAGGGAACAGA
CTGAGGTAGGTGTAGGGGGGTCTAGGCCTTCGTGGAGCACCCCAGGGAGTTAGTAGGCCC
CGGGGAGACAGAGTCTGCACAGGCCCTTTCTGGGGCCACCTCCATCCACGAGGAGCAGCC
TGAGCCTTGGTGGCCGAACCTTGACCGTCCCGGAGCACAGCTTCAGGGCAGGGAACCGGA
GCCCCTGGGGGGCCTCACGGGTGTGACGAGGCCCTTCATTGCAGGCAGGTGGGCCAATGG
GAGCCCTCACCCACGCAAGCCGAGACACCACCCAGAGTGCAGGCTGCCTGGCCCCTTCTG
GCACGGCCAGCTCCACACCCCCTGCCTAGGGTATGTGTGGTCCTAAGGGCTAGGAGCTTC
CCCTACTAACATCTCCCAGAAAAAGCAGTTAAGCCCCTCAGGGCACAGCAAGGTTAGACA
CAGCCCCCATCCCCAGATCAGGACTCCATCTTGCTAAGTGGCATCACCGTCACCAGCCTC
CCCTTATTTAAAAGCAGCGACTGGTGTTGCCGCAGGTACCTGGTCTACGAAGACGCAGGC
ATCCCTCTCCCACCGTCCACCTCCCCGGGGGCCGCTGACAGCACAGTCGCCTGGGTGCAC
GCTTGTGGGGGCAGCAGGAACGGGGCTGTCGGCTCTCAGGGGATCTGGCTGCAGCCAGGG
CGAGGGCCTGGCCCTtccttccagctccttccggctccttccagctGAAGGGCAGGAAGC
TCTGGCCGCTTAGCTTCTAGGGTTCCATCTCCCTAGAAAGGTGCCCACGCCCAGGGCATC
AGTCAGTAGCGGCAGCAGCAGCAGACTCGGGGCTTTCCCAGGGTGGCGCAGCCACCCCAG
CTGCATGTCACCTCAGCTCTCCATCttattgccattttgtagatgaggaagctgagacca
gaaaggctaagacccatgccccaggcaccacacccatctcttgggggctgggcacctgct
acccgaggccacctcctgaagcccccactcttcccccatgttccacTTCAGGAGCCGCGG
GGGCCCATCCTGACACCCGGGGTTCCTCAGCCCAGCGCAGATGTGCTTCAGTTCCAGAGG
GCTTGTTGATTTGTTTCTTAGGTACGTTACCTGTCCACCCTGAGTCCAGTGAGGCTGTCC
CAAGAGCCCCTGTAGTGTGCTCCTGGGAAgggctgggggggctgggggggctgggAGAGG
CCCAGGGGCAGCTGTCACTGGAACCCCAGCCAGATGTCCAAGGAAGCCGGCCAGAACACG
GAGCAGCCAGATGGCCCCAGCTGCACCTGTCTAGGGAGCCCATGCAGCCTCCTTGCACTG
GAGAAGCAGCTGTGAAAGTAGACAGAGTTGAGACTTCGCCGTGGTCAGGAGAAAATGCAA
ATTCCCAGGAACAAGAATCCTTTAAGTGATATGTTTTTATAAAACTAAACAAATCAACAA
ATAAATCTTGAAGGCGGATGGTTTTCCCAGCAGTGCAGGGGTTGGAGGGAGGCTGCTGGC
ACTCCTGGGGCCAAGGGGGACAGGCAGTGGTCCTGAGTCTGCTCAGAGAGGCAAGGCAGA
AGGAGCTCGCCAGGCAGGTCAGCTCACATCTGTCCAAGTCGCTCTGGTCAGAAACAGCGA
CTCTCCCCCATTCCCCCAGCGTTCCCACCAGGCCTGGGCTGCTGGGAAGCCCTTGCTGTA
CCCAGGAGCCCGACCCGCAGTATCCTGGCACAGAGCCACTTGTCACTCAGAACAGTCAGT
GTCTCCAACGCACAAACATCCACTCCTCTGTTACCAGTTAAAGCACTTTAATGCTTTAAG
GTGAAAACGAAATCCCATCCGTGTTTTTCGTGTAAGATCGTGCTTCTCCGAGCAGTATTA
ATGGACGCCCTCCAATGACATAACAACTGTTTTTGGTAATGTAATCTTGGGAAAATGTGT
TATTTTTTTAGCTGTGTTTCAGTGGGGATTTTTGTTTTTGTAACATAATAAAGTGTATGT
TCCAATGA
>ENSG00000162592 chr1+ 3668962-3669045,3688085-3688208
GTGATGCCACCACTGCTCCCAGGAGCCCACAGGACCTGGAGCTCTGGAAGCTGATCTCCT
CCCACTGCACCAGCCAGCAGGTTCTAGGCCCAGCCAGGCCCCCAAATACGGTCAGCCCAG
CAGAGGCCGGGGCCCAGCTCCAGAACCACCCGCCCCCACCATGCGTCCTGCTCTCAGACT
CAGAATTAAACCCCGGTGTTGGCACTGT
>ENSG00000235169 chr1+ 3689352-3689745,3691863-3691937,3692049-3692234,3692483-3692546
GGTGAGGCGCGCGGGGTCCGGGCTGCGGCTTCCCGGTGCGGCCGCAGTGGGCAGGTGCGA
CTGTGCGCGGCCTCGCTGGCTGAGAACTGGCGGGGGTGGGGGCGTGCCCTGGACTGACCC
CCACCGGCCTAACCCGCGGTGCGGGGCCAGGGCCGGAACTGCCCgcccggctccttgccc
ggctccttgTGGCTGCTGGGGACCCCCGACACCAGCCACTTTCCCTTCCCGGCCCTTAGC
AAGATCGGCTTCTCCGGTCACCTTTATTTTTTTAGGCTCGAGGCGTCTGCCGCACCTCAG
CCCACGACCTGCCCCGCTGGGAGGTGCGGGCCGCTGGCCAGGCCCTGACCGCAACCTGGC
CCAGAGGCCCCAGCCCTCAGGCAAGGTTCTCCGGTGAAGCCACAGCCTGGCCACCTGTCT
TGATCTCCCCACCGAGAAGGCCCCGCCCCTCCCGCTGCAGCCCCACAGCTGAGGGGCCTG
AGGGCAGCCTGCCAGCCATAGCAGGCTGGTGTCTCCCTCCAGAGACGCCTGCCCTAACCC
CTGCTACCGGCCCCATCACCCTCCACCCCATCCTGGCTGGGAGCCCACGGTCCAGCAGCT
CAGCAAACCGCAGCCTTTGGCCTTCCCTCTGGTTGGCTGTGGGCGGGGAGAGCTTTAAAT
GCTGCCCCGCATGCACGCGGGGGGCTGGCCGCACACGTGAGAGCACAGGCCTGGAGACA
>ENSG00000130764 chr1- 3696784-3697654,3713041-3713068
gatggtgcatgtagttttatttatgtgttttcatctggaaaaccaagtgtcccagcagca
tgactgaacatcactcacttcccctacttgatctacaaggccaacgacgagagcccagac
caggattccaaacacactgcacgagaatattgtggatccgctgtcaggtaagtgtccgtc
actgacccagacgctgttacgtggcacatgactgTACAGTGCCACGTAACAGCACTGTAC
TTTTCTCCCATAAACAGTTACCTGCCATGTATCTACATGATTCAGAACATTTTGAACAGT
TAATTCTGACACTTGAATAATCCCATCAAAAACCGTAAAATCACTTTGATGTTGTAACGA
CAACATAGCATCACTTTACGACAGAATCATCTGGAAAAACAGAACAACGAATACATACAT
CTTAAAAAATGCTGGGGTGggccaggcacagctcacgcctgtaatcccagcactttggga
ggctgaggcgggtggatcacgtaatcccagcactttgaggggcagaggtggacagatcat
gaggtcaagagatcaagaccatcctggtcaaaatggtgaaaccccgtctctactaaaaat
acaaaaattagctgagcttagtggcacacacctgtagtcccagctacttgggaggctgag
gcaggagaatcgcttgaacccaggagacacaggctgcagtgactcgagatcacgccactg
cactccagcctggcgacagagcgagactccatctcaaaaaaaaaaaccaacaaaaaaaCT
GGGGTGAAAATCTAACGGATAATTCAGCATTGCCGCATAGAAACCTCCGCAAAACCGGCC
AAACAAACGCGGACAGGCGGCCCTGGCGTCAGGCGCCTCAGCTGCTGGCAGGCACCCAC
>ENSG00000116198 chr1- 3728645-3731968,3732713-3732823,3739340-3739707,3759673-3759721,3768972-3768985,3773453-3773778
AAACATTTAGTGATCTTTTTATTATATTAATATACTCTGGGTGAATTAACCCTTAAGCCC
TAAAACGACAACAAAAATATATTACTTAGATATTTTGTAATTCTGGTACTTGAAATAAAG
ACAAATAGAAAACTATGTTAAAATATTAAAAAGTTGCAAAATTTCATTAAAAACATTTAC
ATTTGTATCCTAATGCCAATTTATACATACAATTCTTTTAAGTTAGATTTAATGGAATAT
CTTAACATATGaaaataatagaaataaatattaaatattCAGAACATACTCATGAGTGAA
AATTCAATTAATTAGTATTCCTAATTTAGATATTTATTTATGAATGACCAAGGGATTTTA
CAGTTCCTTTTTAATTTTTTGTACTTGATTCTTGGTCCCTTAACAATGTATAACCCTGTA
AAACTCTCAATAGCCACTAATCACTGGTAGGATCATTTCAACAAAAACACATGATTGggc
cgggcgcggtggctcatgcctgtaattccagcactttgggaggccgaggtgggtggatca
caaggtcaggagtttgagaccagcctggccaatatggtgaaaccccgtctctactaaaaa
tacaaaaaaattagccaggcgtggtgacacacgcctgtaatcccagctactcgggaggct
gaggcaggagaattgctcgaacccgggaggcggaggttgcagggggccaagatcgcgcca
ctgcactccagcctaggcaacagagcaagactccgtctcaaaccccaccacccccgcaaa
acaaaaacaaaaacaaaaaaacaacaaaaaaaCCCCCTGTAACTAACAAAAGAGGAACCT
GTTTTAAATGAACCCGTTTGCTTGTCAATCACTAAAAATGAAGTCTTTTTATAAGTATTT
TCTTTAAGTTACAATATATAGAAGGCatgtgtatatgtgtgtatatatatatatatatTT
CTTAAAAGTGTTGATTGGTGAGAAAAGAATAATTCCTTGGTTAACTTTTCTCATTCTTGT
TCTGTTTAAAGAAGTGTTTTGTCTGTATTTTAAAAATGGATTAGAAAATAATGGCCAACA
TCTCTTTAAAACCAGAAAAAATCATTTTACAGACATCTTGGCATCTATACTCTGTTTTGT
CTAATAAACTTTAAAGTTATTTCTCTCCTTATACtttttttttttttcgagacggagtct
cgctctgtcgcctgggctggagtgcaatggcatgatgtgggctcaatgcaacctccacct
cccgggttcaagcaattttcctgcctcagcctctcaagtagctgggactacaggccacca
cgcctggctcatttttgtatttttagtagagatggggtttcaccatgttggccaggctgg
tctcgaactcctgacctcaggtggtccgcccgcctcggcctcccaaagtgctgggattac
agcgtgagccaccgcgcctggccTCCTCTCTCCTTATAAACACATTTAACctgggcgtgg
tggctcacgcctgtaatcccagcactttgggaggccaaggtgggcagattatgaggtcac
gagttcgagaccagcctggccaacatggtgaaaccccatctctactaaaaatagaaaaaa
ttagccgagcatggtggtgtgcacctgtaatcccagctactagggaggctgaggcaggag
aattgcttgaacccaggaggtggaggttactgtgagccaagatcacgccattgcactgca
gcccgggcgacacagtgagactccgtcgcaaacaagcagacaaacaaCACTGAGCAGAGC
ATATTCTTAAAGGTTCCTGGTAGGTCTTATATCTTACTCAGTATTCTCAGTCAACCAGAG
GTATTAGTTTACCAAACGTGGAGATTAATTCATGCAAATTTATGGTTATTAATGTATCCA
GGCCAGGGAGTACATTGTTCAAATCGGGATTAGTTTTTAGATATTTTGTTGTTTCACACG
GTTGGCAATTAAAACATATTTATACACTAATTGCATTAATGCAAACTCCATCAACCCAAA
CCTTTCTAACTATCCTTTTTGAAGTCTGCCCATGCAACATCAGCGAGGCAAGCAGAAGCC
CTGGGCACCAGGTGGGAGGGGACTGCCCTTCAGTCCATGGTAGCCTAGGCCCCTGGGAGC
ACAGGCTGGGGCAGCGAGAGGGTGGATGCTTCCAGACAGACCCTGACTCCCTCCACATGG
CTGCCTGGATGTGACACAGGCCCAACCAAAGCTATGGACAAAACCCCCAGCTCACTCCCA
CAGGAGGGGATGGCTGGTTAGGAGACTGTTTTTTGAGGGTTGGTTTCATCATTTTAAGCA
ATGTGTTGATGTTTTAAACATCCTATCAACTCTTTGAAGAAAGTAAACTTATGGATCCAA
TCACAACATGGATGTGGAAGGGGCGGGAGGCCCATACCAGTGGGCTTCTGCCTGCTGTGA
ACACAGGGTGATCAGGTGGAAATTCATTTAACAGTGACTTCCTCCACATGTCTTTAGGAA
TTCGAAAGTGTGGAGAAAGTGAAGCGCCTCTGAGCAAAGGCACGGGAAGGGCCCACACCT
GTGTCTACCTCAGTTCCAGCAGGGAGCTGATGCCTGTCACAGGGGCAGCACTACTGGAGA
AGCATCCAGCAAGGTGCGGCTGAGGTGGGACCAATTCTCAAAAAAACTACGATTAAAAAA
AAGATGTTCTCTTTTGCCTTTATTTCTTGCTATAGTGGGAACGTGAGTTCTGCTACCTGG
GGCTGAGTGCACTGGGCAGCAGGCCCAGCAGACGGGGCCTGCAGGGGGAAGGCACGGCTG
GAGGCCCGTGCGCACCGCCACTCTCCTGGAACCGCTGCTGGCCGAGCCACAGCCCTGCGG
AAATTCTACTGCGTGTGGCAGAGACCGATGTGCAAAAGGTTTCTGGTGAATGTTTTATGG
AAATTGCTCCAAGCACTAAGGAAAGCGGGACCGTGCCTGTGCTGACCGTGGCCTTGCGCG
AGCGCCTCCCGGCGGTGCTCTCTGGCTCTCTCCAAACAGGACGCTTCCTTCTCTGATTCT
AAGGAAGGCCTGAGACAGCCCTGAAGGCTTAATGTACAGTGCGGCCAGGTCCTGGCACTG
CACGCAGGATCTTTGGTTAGCTGCATCCATATCGTTTGCACGAGAGCTGACGGCACAGAC
GCGTAAGAGGCGTGCACGGCGGGGAGCTGGGGACAGCAGCCAGAGCATGGGGCCACCAAG
GCCAGAGAGTTCTGGAGAGATGGTGTAGAATCAGGAGACCCGCTCCATCCCTCACAGAGA
CCAAGGAGCCCGAGCGCCGCGTCACAGGCTTGGATGCTTTATTTTGCTTTTAAAGGGATG
GGGTCTTGCCATGTTGCCCTGGACGGGGATGCTTTTTTGAATAAGTCAAAATGGAGGGAT
GCAGACTACACCTGCtcgtttaaccaaatagggctgggttttattaggcaaaagggaccg
cagtgttacagaatctgggcaagatgtcactgagggtctcattatctggataaaggcaat
gaccagaacaaaataaaaccatttcatgctgtatcccaGTGACACAGGCTGGGCCTCAGT
GAGTTGAGGCTCCTCGATAAACCATTCATAAATGTACGGAAGGAAATCATGTGAACACGT
AGGTAAACGGAACGACTGCTCAGACAGGGCTCACTAGACGCTGTCCCCTCCCTGAACACT
CATGTACTGTACTCTGTGGCTATGGTCCCGCACTGACACCACCACTGTCACCACCACTGC
CATCCACAGGTGTGTCACCTACTTTTTTTTCTCACTGCGGCAACTATGGCAGCCCTTCCC
TTCTTTCCTTTATCTGCACGTTTGGGCTGCTTAGAGGGAAGGGCCCCGACTGGCGCTGCC
GCGGCCCCGGTGGAGAGGGCGGCTGGGTCGGAGCGGTGCCGCGGCCCGGGGAGGCGGCCA
GGCGGCGCCTCAGCACCCGGACCCCAGGGGCGTGCGGGACCCGGCTCTCGTGGACTTCCT
CGGCAGCCGCCGCTTCCTCAGACGGAACTCGGGGGGCGCCCCTTCCGCCGCCCCAGGCCG
CCTTGCACCCCAAGCTGCTGCGGCAGTGACAGGGAAGAAGCAGACCCGGCCACCTCTGCC
CATAGCCCCGGCCGCAGCCTCCACTCTCATGACAACCAAGCCCAGCCCTGGG
>ENSG00000169598 chr1+ 3773845-3774167,3800303-3801993
CCGCTACTCTGGCCCTCAGGGTTGTGTAGTTTCCGGGGCCACGGCACCTGGGCACACCAG
GTGGCGTCGCGCCTTTGCTTTCCTGAGCCTTCTGAGTAAGGTAATGTGGTGTCCGTGGGG
CGACGCCTGCGCACAAGACCGCGTCGGGCCTCACTTTTCCCAGGCCTTCTGGGTAATGTA
GTTTCCGGGATCGGCACCCGGCCTGTGCCAGCTTGCAGAGCTCACCAGGTGCAGACCCCT
GCGGCCAGGGCGAGGACGGATCTGAGCAGCTGGGCAGCAGGTGCCACCGCCTGTGGGACC
CAGAGGGCTTGAGGACATCTGCATGACACGTACACACCACGTCCTGGTCTTTGTTTGAGG
CCTGACGTGGGCATCATTTTAACAGGTGCCTTTTTTGTTTTTTTGTTTTTCGTTTTTTTG
GTCACTCCAGTAGCTCCTGGAAAAAACCTTAAAAAATGTTTCCTCCAAATCTGATTTCAT
TACATTTCTGAATTGTTGGGGttttttttgttgttttgttttgttttgtagatggagttt
cacttttgttgcccaggctggagtgtagtggcgcgatctcggctcagcctcccgagtagc
tgggattacaggcatgtgccaccacgcccggctaatgtttgtatttttagtagagacggg
gtttcaccatgttggtcaggctggtctcaaactcctgacctcaggtgatccgcccacctc
agcctcccaaagtgctgggatgacaggtgtgagccactgcgcccagccTGAATCATTTCT
TATACCTTCTGACAGCCCAACTTCCAGAGGACAGCTCTGGGGTACTCGTTGGATGTCTGT
GAGTACCTGGTCATACGGGTCAGTAGGGATAAGAATTGTCTCTGGGCTGAGGAATTCTTC
TGTTCTCTGGTTTCACCAGCGTTGGGTTTGCTCATGTAATGTGGTCACCATACTCAAATG
GTGTCATGGCTGAAGTTGGCCACCTTGCTTGAGGGACAAGTTGTTTATGTATCAGCTCTC
TGCTGGGTCTCCCTTTCCATGGCAAATGGGCAGCTCCATCCTCTTGACTCTTCTAAATGC
CCAAAAGAGGTGTCATGCTTTGGGGGTACGATGTTTATACTCCGTAAAGAACATACAAGG
ACATTCACTGCTGAtttttttttttgtttgtttgagacagggtctcactctgtcgctcag
gctggagtgcagtgatgcaatcttggctcactgcaacctccgcctctcaggttcaagtgg
ttctccttcctcagcctcccaagtagctgggattacaggcacctaccaccagggccagct
aatttttgtatgtttagtagaaacggggtttcaccatgttggccaggctgttctcgaact
cctgacctcaggtgatctgcccgcctcggtctcccaaagtgctgggattacaggcatgag
ccactgcacctgaccTGCTGAATTGTTTATAATGGCAAGAAATAGGAAACCCCCCAATGT
CTGTTGAACAGCTATCACgttgaaccacgtgaaactgctgttttctaggccaaaaatggt
gagcgatcatttatttcatgattcaacctgaTACATTTACATAGTGCAAAACTGTGTCAC
AGTTTCAGGCTTTTATGAGGAAAGCGTTTCTGTGTAGAAACTGGAAGCTGTTCAGGGCAT
CGGCAGCTGAACCCTGCTCCGTTGGTCAGCGTTACTATCATCTCGGATCATATGGAGCTC
ATGTCAGCCGTGTGGGTGGCGGGTGCACAGAGACGGTCTGGAAGGAAACACGCGGATCTG
AACAGCAGTAATCCTGGGGGATACGGGGGTTGGGCTAGATTACAGAGGGCTCATTTTCTA
CGTCATGTATTTTATGATACTTGAATTTTTTGAAATGGGCATTTATTTTATAACATGTTA
AAATGTACTTTTTAAATTAAGTCATTTTGTAATATTTGAATTTTTACATTTGTTGTACAA
TCAGGAAAAGCAATAAAGATTTTTCAAAAATAGA
>ENSG00000198912 chr1- 3805689-3806526,3816751-3816849
TTTCAAAATATTTTCAAAATATATTTTATTTCTTTCTTACATGTATTTTGCAAAATTTCC
AAGGTAAACATTAGCTCCACATACAGAAATAAAAGAGTTCTTTAAGAACTAGCATTGAAT
TCATCACAAGAATCATCAAATTATGATAATGGAAAACAAACTTGCCTATGACCAAAGCTA
CTGAGCTGAAGTGAAGAGCTGTCTTTACAAAGATCCCTCTCATTAAGCCCACTGCCCTGC
AGCTGACTCAAGCCATCATCATGTATGTACGTGTATAAGAAAGGACACTggccgggcatg
gtggctcgcgcctgtaatcccagcactttgggaggctgaggcgggcgtatcacgaggtca
ggagtttgagaccagcctggccaacgtggagaaacccccgtgtctactaataatacaaaa
actagctgggtgtggtggtgtatgcctgtaatcccagctactcaggaggctgaggcagga
gaatcacttgaacccaggaggtggaggttgcagtgagccgagattgcgccattgcactcc
agcctgggcgacaagagagaaactctgtctccaaggaaaaaaaaaaaaaaaaaaaaagaa
AGGACATTGGCACAGTACAGCAGCTTTGCAACCTCAAAGATGGTTTGAGTTTTAGTTCCC
ATGAGTACATCCTCCACAGGTATTGGGTGCTTTGCACTATTGACTTAGATGGGTCAGTTC
TGAAGTTTGATTAAGACATTCTCTTGGAGATACATTTTATATAAATCTTGTAATGTGCTA
AATTGTCAAATTGTTAATGGTACTAAATACTCAAGGACATTATTTTGTATGGCCCCTAGA
GTGTGAGCACCGCAGCCAAGCACCGCGCGCCCCGGCCAACGCGTCCCGGCGGAGCGGCGA
CCCGGAGTCTGCAGAGCGCGCCGCGGCGGCGTCCGAC
>ENSG00000196581 chr1+ 4714792-4715485,4834557-4834618,4837461-4837854,4842605-4852594
cacgccccgcgctccacggcgccctcgccccgcgcgccTCTCGTGCCCGCCTCCTGCCAG
TCTCCGGGCCGCGGCCGTCTGCAGAGCGAGCGCTCAGACGGAGCCCCCGGGCAACTTGAG
TGGCGCCGATCGGCGGCGGAGCCTCTGGCAGAGCCCCCCGACCCGGCAGCGCGGAGGGGA
CTCGCGTCCGTCCGCGTCGCGTCACCCCAAACCCTAAGCAGCGCCGCCCCATCGGCGCGG
AGCTCCGGCTGGAGGCAAGAGCCGCGCGCCGGGAGACACGCACCGTGAGCGGCAGCGCCG
CCGGCCTCCCTCCTCGCCGCCCCGGAGGGCGAAGCCGCGGCTCCCCAGCCCTTTGCTGCG
CCGCGACAGCGCCGGAACACGCCCCGCCTCGCTGCCGCCTTCGCTGTgccgccggcggag
ggggccgcgagccccgcgccccggccggAGGATGTGCGCCCCCGCGGGCCGCCCAGCCTG
AGCCATGCGCCCCAAcggcggcggcgcgccggccggcatggagccccgcgcggccgcgcT
CTGACTCGCTGTgcgccccgcggccggcgggcggcgggaggcggcggACCGAGAGCCGGA
GACCGGCGCCGCGGGACGGAAGCGAGCGGGCGCGGGCGCCGCGCAGATGGCCTGGGCGAG
CCAGGTCTGAGGCCCCGCTCCCCGAAACGTGACCTGACTGGCCGAAGTCTTTTTTACCTC
CTGGGGGCAGGGCAGACGCCGTGTGTCTGTTTCACGGCGGTTGTCCGGAATGCCAGTGGC
TCCTGGGCAGATGTGCACCCCAGATTCAGCCTTTGTGATAGATTCCAACACGTTCTGGCC
TCAGACCACCTTTGTGGTGGGGCCAGACTGCTCTGGGCAAAGTGAAGCTGGCCTTTATGC
TCCAAGGAAGGGGGCCTCGAGAGCAGGCCTGCATTGGCTCTCGGACTAATTCGCGATCAT
CTTTCATACAGCAGGTACACTTCAGCAAACCTCGTTAATGTTGATCTCTTTCCCTTTGCC
AAGGCCGCTTCGTTCTGAACGGAGCCTGCAAAGTCATAAAAGCTCTTGAATCCGAAGCAA
GTGAGAAATAAATCATGCACTATTATTATTTTCAAAAACACATTGATCACTAATAAAAAA
TAAGAAGTGTGATTCCGTTGGTGAACCTGTAaaaacaaaacaaacaaaacaaaacaaaaa
agacaaaacCTAAAACTGAGCTATCTAAGGGGGAGGGTCCCCGCACCTACCACTTCTGTT
TGCCGGTGGGAAACTCACAGAGCAGGACGCTCTAGGCCAAATCTATTTTTGTAAAAATGC
TCATGCCTATGGGTGACTGCCTTCTCCCAGAGTTTTCTTTGGAGAACAGAAAGAAGAAAG
GAAAGAAAGGAACCAGAGGCAGAGAGACGAGGATACCCAGCGAAAGGGACGGGAGGAAGC
ATCCGAAACCTAGGATTCGTCCTACGATTCTGAACCTGTGCCAATAATACCATTATGTGC
CATGTACTGACCCGAAAGGCTCGGCCGCAGAGCCGGGGCCCAGCGAATCACGCAGAGAAA
TCTTACAGAAAACAGGGGTGGGAATCTCTTCCGATAGAGTCGCTATTTCTGGTTAatata
catatataaatatataaatacaaacacacacacacacTTTTTTTGTACTGTAGCAATTTT
TGAAGATCTTAAATGTTCCTTTTTAAAAAAAAGAATTGTGTTATAGGTTACAAAATCTGA
TTTATTTAACATGCTTAGTATGAGCAGAATAAACCAGTGTTTTCTACTTTGGCAACTCAC
GTcacacacatattacacacatgtgcgcattacacacacacaatacacatacatgcatat
agacgcaTCTATTGGAAATGCAGTTCCACAGGTGAGCATGTTCTTTCTGGTGACCTGGTA
TTCCATCACCATTCACCCCAGGGGACAGCCTCGACCGAGACAAGGAGGCCCTTAAATGAC
AGCCTGCATTTGCTAGACGGTTGGTGAGTGGCATCAAATGTGTGACTTACTATCTTGGGC
CAGAACTAAGAATGCCAAGGTTTtatatatgtgtgtgtatatatatatatatatatatat
atatatatatatatatgtttgtgtgtgtatatatatatatatatatatatgtttgtgtgt
gtatatatatgtttgtgtatatatatacacatatgcatacatatGATTTTTTTTTTTCAT
TTAAGTGTTGGAAGATGCTACCTAACAGCCACGTTCACATTTACGTAGCTGGTTGCTTAC
AAACGGGCCTGAGCCCCTGGTTGGGTGGGTGGTGGATTCTTGGACGTGTGTGTCATACAA
GCATAGACTGGATTAAAGAAGTTTTCCAGTTCCAAAAATTAAAGGAATATATCCTTATGA
TGTGTGTGTGTAATATCAGGGCAGAACTTAGACATACGTGAAGGGCCCCGGTTGGTTTGA
AAACGAAAAATAGTCATTCTGTGTGCAAACCACAAGGCTGCCCCAGTCAGGCAGCGCCCT
GACCTGGCCTGTGCTGCATTGCCTTCCCTTGCGCAGGTGGGCAGGTGTGGCCCGCTTTTT
CTAGGGCCCAAGGGTGACTTGGAATCTTGGGGGAAGCCTCGGCAAAGATGCCGTTCTCCC
GTCAGCTTCCATTGGCCGATGGATGTTTCTGTTTTGTCACCGAGAATCCTACTATAAACT
ACCCAGTGGAAACAGGGGCCCCAGACCTGAGCCTCAGTACAGAGAATCCCAACCACACAC
ACTTTATTAAAAATACTGCCATGCCGCCGGGCCTCCCTCACAAGCCTCACCTGAAACGGG
CTCACTGGTGCCCCAGACTTGCTGTCAACAGCGGGTGCTGTAGGGATCTAGGGATGCATC
TCATGGCCCACGCTGTGCCTCCTTAAAGGATGTTTCCTGTCCATGGGAGACGCCTAACAT
GGTGTGGGTCCCTGTCTCCAAAGACTATATTTCTCACGCGTGGCCCACGTGCAGCTTTAA
TTTCAGCAGTAGAGTGCATGAGCCAATTCAGTGAAATGTCACAGGCCAGGCAAAAAGGTT
AAAGATCAGACAGACAGCTGACCTTACTGCCCTCAATGGCCAGGCTGATGACCTGATTCT
TCCCTTGGGCTCAGTCTCCCTCTAAAACACCTTGTGATATGCTTCAGAAGTTCACTTTTG
TATCTCCTGAAACATGTGAACCTAGAGTAAGGCCTCCGGAGGTGAAAGGATTGTTTTTGT
GATGCAGCAGTGTTGAGATCTGTATCCATGGTATTGCTCACAAATTAGGAAAAGTTGTTC
TTTAGTTTTTGTTCTGTCATTTATTTTCCCCCCAAGCTTTGGCACATCCTGAGACAATGC
AAACATCCGCCACTGGCATTTGGCCGTCTCCAGGTTCCTGGCACTCACCTGCATGGCGCT
CCAGCCTGCAGCTCTCTCTGCGCGCCATCCGGCCTCGTCCATCCCATTCTCCTTCAATCA
CTCCCTCCCGCTGAGGTGGGCCTCCTGACTCCAGGTGAGCACAGCGTGGTGCGAGTGCAT
GGTGAGGGCTGGCGGCGGCCAACAGGCAGTGGGGTGGCTGCTCTGGTCTCTGACATTCTG
AGCTCCAGAGTGAGCCCAACTAAGGAGGAGGTGACGGCCGGGGGGCCCTGTTGGTTCGCT
GATCATGAGAACCTAGGATTCCCGAGGGACTCCTGGTATCTGCTCTGTCAACTCCCAGCT
GCTCAGCCCCCTTCTCTGACCATGTGCGGCACCCTGGATGCCCTGAACTCTTTCCTGGGT
CCATAAGACATCGAGCCTTGGAAGGAAGCGTAATGCAACAACCCTCTTGTCCCCGATAAG
AGCCACAGATTCAAGGCAGGGCTGTGAGACCCACACAGGCACAAACACCAGACAAGCAAG
TGCATGCCCATTCCACACCCAAAAGTCTGGTTCTGTACCAACATGACATCCGTCAAGGTA
AATCCACACAAAGGCTGCTATTTCTGGATGATTGAGGCAGTGTCTGTAGACGTGTTACTT
TACTTTTTTAAATGGTTACCTGCTCTCCCAGACCCCTCACCTGGGATTGTCGTCTAGGTA
AGAGGAGATAATGAGTGAAAGTGACTGGGCCTCGGAAATGCAGCCCCACCCACGGTGAAG
TCTGCACCAGAGCACAGACTTGTCCTACTTCGGGCCATATGTATAGGTAATGCCCATGTA
CTTTGTGTGTCGGTGGCTGCTGATTTGGCCTGATCAGTCCTTCTGCAGCCTTGGGGCAGT
GTTTCAAGCTAGTTGGTGTCCTCTTTCCTCTGCTTGACCCCTGGAATTCAGAGTCTAATA
GTAGACACCTCCCATCCCCCACCCAAGGCCTGGTCCTTTCCTTTGCTTGAGCTTTTATTC
CTCAAGAAAAGAACTCCAAGGAAGGGTGATGTGGTTTGTTAGGGTTCCCCAGTTTTCGTC
CACTTCCATCTTATTCCTCGGAGATCCCGCAATTGCAAACCCCCTGGCAGCCTCCTGGCA
CCTGCATTTGCCTTTAAAGCTTAGAAACAGCTGGGAATGCACTCCTTGTACAGTCCAGTC
CGTTTTCAGACAAAGTCGCTGCTAGTCTTCACACGCTTGATGTCACTTTGTCTGATTGGA
ATATGCGTGTCATTGCTCTTGTTTCCGAGTTTGGCGTGAGAAAGGCAGGGTTCTCCAGGC
ATGGTCAGGGAGCTTCCCCACCGTTTCCCATTGGGCTCAGATTCCAGCCATTACCGAGAC
AAATCCAAGCCTTCTCACGCAACGTGGAAGCGTGGTGACACCCTGGGGTGTGTGGAGGTG
GCTGCTAGTGTTCCTATTTACTGCCCTCCTTGCACACAGAAGGGAGAGGCCACTTAGGGG
ACCTTGTCTTCTCCGTAGTATTTCTAGTCCTTGCCAATCTTGAACTTGAGTGGACTTCTC
ATATTACATTCAGCTCCCAGAAATTCACTCCAGTCCTTCCTGGAGCATTGTGAAATTAGA
AACCTGAACTCATCAGCAAACCCCACCCACTCTTTGAATCGGGACACCAGGAAACCCGTT
ACTACTAATGTGATCTTACCATCTTAATCCTTTCTTTCAAAAATACGTGACTCTTTCACA
GCCATATTTTAGCGTCAGGAAAAGCCATGCTTAGAGGGATTGGTCTTCAAAATTTTGTGT
GTGATGCCCAATGTGTAGGCCATATTGAAAGGTGAACGCACCAAAGGATCGACCCTGTCA
CCTTGGATGGTCTCTATTTTGACCCTGTTGCCCATGGAGAGGTATTTTACCCTTTTGCTT
CTTTGCTCAGGTGGTCCAGGGTTGTCTGTAGCCCAGGAAGCGGACTGACCCTGTATCTTG
AAAGATAAGACCAGGAACCGGGAGTGAGGCTGGGACTCTCACTCAGCCTTTTCACGGTCA
GTCTTGGTCTTCTCATACTTATTTCAAGATGGCACCAGGACACACCTTCTTTTGTCCACC
TGTTGACACCATCACCCTCTTTCATCAAGGTGATCTCTTTCATCAGGGCATATATGAGAC
TTGGTGCTCCACCAGACTGTCTTCTCCCCTACCCCTGCCCCTTCCACAAAGCCATTTCTC
AAGTCGCAGTGGGAAAAGATACCAAGACACCTGATTTCTTGAACCATTCTTGCTTCAGCA
TGTGAATTCTTTAAGACACTACTCACATATGCCATTGGAGAGAAACAACCCGTTCTGCAT
CACCATAATGAACCGAtcagtcattcatcctcttattcaacaaatacttgttccacttct
accacactggccatacagttggaggcaagatgggcacagttatggccttgtgggctttat
attctacagtgggaggaggtggatggttaatgtgaaagcaaaccaaaataatttccagag
agagaagaggcaggaagagagcagagcagagtgatggggctgggggcagagaaggagaga
ggggaagagggagagagtggggggcattgaaggggaagaaagagaggcaggggTTGTCTA
CGTCTCCTCCTCCTGCGACCCATCACCTACTGGAAAATTACCACTTGCTGCTTGAGGGTT
GGTCTGGTGTTGGATGGAGGAAGAAGGCCTTAGTCTTAGCTCTTGGATAAAATGCAGTGC
AGCACTGAAGATAAGACATCGCAGTTGTTACGACGCCTGGTTCTCCACCAAATTCCTCTG
TCATTCCAGCAAGAGTGGAAGCAGAGGGGCAGGGGCAGGGGCAGGATGAGGGCTGCTGCC
CTGGTGATGAGCTTGCCCCATCCCTGGGCACTGGCTCTGCCCAGCCCCTCCCATGTTGGT
CCCATCTGTCAGGTTGCCAGGCCAAGCAGGTCTCAGGTCAGCCAGGTCTCAAGGAGGATA
AGGGGGTTCAACGTCAGCGACTTGGCCCACGGGGCACGGGCACCTTGGGGATGCCATTCT
TCTTGGTGCCAGAAGGCAGCTGCATCTCCAGAAGCTCCCCCAGCACTGAGCTCACTTAGT
GGCATCCTTCTTAAACAGCATCTGCTTTTAAGTAAGCAGCTATTCCAAAACATGCCGTGA
TTCATGTAATTTTTGAGTGGTTACTTTGGTGCAGTTTGTCAATTTGCTCTACCATACTGT
TTTTTGATTATTTGTTTGTTTTCTAGTGTAAATAGCACAGCCCACATAAATGAGCGAAAC
TCATCATCTGAGGATCTTTGATTATTCTTCCCCACTTATTGTACATTGATGTGCCGCCTG
CTAGGAAGATAAACTCCCTCTTTGCTCACTCTGAGCCAGGATCTCTGTGTTAGTTACACT
CAGCCTTATCTGAGCATTCCAGGGAGGTCTTAAATGAATGTTTGGGGTTTTGAAACATGC
TACCAGCCCTTCCTTCCAAAGAGCATGAAGCATGGCTCTGTGTGGTTTTGTGTGTCTAGG
TTTAGAGCTTGTATTTGGATGTAAGGAGTGACTAAAAACAGGTCTAGGCAGAGAACTGCT
ATCTTTTAAACCACCCCAGCCCTCAGTCGAACAGAAAGAATGAGCGTCTTCTGATGTCAA
ATCATTCTAGAAAGGTCTTAGCTAGTGAGCACAAAGTAGCCAATCCCGGGAGTTTATATG
GGCCTCCATGTGACCAAGCCATCCCTAGCTAGGAAACTTAACTCTTTGCACAACCTCCCT
TTATGCTGAAGGGCCCTTGGGAACATGGGAACATTTGCACTTTGTCAGAGGAGTGGCCCC
ACCCTACTCTCTGCCTGAAACACAAAGCAGCTCCCCTCAGAACAGCCAGCCCGGTGCAGA
AGCACTTGAACTTCTCATCTTCCATCTTATTTCACTTTGGTTGCAGGGAGTTAAATACAT
AGGCCACAGCAGACTAAGGGAGCGGTGTGCACAATGGCCCCCAGAATATCCAGTGACCCA
AGTGATGTTAGTCTTAGGGTCCCTAAGGCAGTAGGGCATGGGGAGGAAAGTTCTCTCCAT
CGATTCCCAAACACACCAGCCACAAGTCCACACTCCACACCTGTAAACGCACAGCCCATG
CCCCATTGTAAAGGTGACTGAAGAGAATGGTCAACTCGGTGGTGATGGGCCTGTTTTGGA
GCTAAAAGCATAAAATGAATCCTCCCTGTAGCTCCATTGCCTTTTCCTCGTGAAGGATTC
CCTGCTAAATGTTCTAAGAGTTACTGTACATAGAATCAAGAGAGCAGTTTTGAATGAGCC
GTAAATCTGAGTCATATATAAGAGGCATAATATAAATTGGGCCAAGCTTGCCCATGTGGG
ACACACAGGTTTATAGAGATTAAACACTAGTGAGTAGCGGGGGAAGGGAACAGTGACTGT
ATAAATGGCCATATAAATGACCTACTTGTCTTCTCATGTAGGCTGGAATCAGAACCTACG
TATGCTGTAGATAACAGTCAATTAAATGGGTTAATGTTCTAAGCCAAGAGAGTTCTAAGC
CAAGACATGTGCTTGGGACTGGATTAACTCTTGTCAATATCTTGGATTCCATAGTAAAAC
ATCTGTTAAGTAACATGCGGCAGGAAAGGATGCAGGGAGCATTGGACTGTAGGAAATTCT
CCTTTATACAAGTTAATTAGTTTTGTCTCTGGTGGCTGTCTCTTAAAACAGAATCCCCTG
GAGACCCGGGTTTTCATTTTGTAATTCAACACCCAAATATTTGCAACACTAAATAACAAC
TCCCTAAAGACTTCAGTCTTGCATGGGCATAAGCAACTCACACTGGTTAGCTTTTGTCAG
ATTTCGTCGTTTCCGCAGCAAAATTTCTTAGTGTTGATGTTGATAGCTTCTGGGTTGGCA
AACTGGCAGTTCACTCTAGTCTTACTGGGTTGGGCAAGTCCTTGCCCCTAGAAAATTGGG
GATAGCTTTGGCCATGGGAGGAGCAAGAACACTACGCAGTCGTAAGCTCTGTTttttgtt
ttgttttgttttgttttgttttCGGCACCATTATGTACGATGAAGACTTACAGCCACTGC
TAATACAGCATAGGGGACACTTTGAGGAGCCCTAGTATCATTGTTTGAAATCATTGTACA
GGGAACTGCAGGGGTGAACACCATTGTACCAATCCCCGGGCCAGTGTCTCATTTCCTAAC
AGAATCATCCCATTCTTGTTCACTCTTCAGTCATCCCAAGCCAAAAGGGAAAATTCGAAA
CCCACTGTGACACCCCAACCCTAATTTCCAACCTTTGGAGGACTCACCTGGGGCAGAAGG
GAGAAAGGGCTTTGCTGAAGTCTCAGGCTGCCGAGAGCCATGTATGGGCATAGGAGCAAG
CTGATGGCATGGCTCTTGACAAGGTTTTCTATAGGGCAGCAGCTGCTGCTCCCAGGGGAA
CCCTCTCCTGTTGCCTCCGCAGTCTATTCTGGGGTGGAAACACCATTCTCTATTATTTCT
CTCACATACATGTGGATTTCTAATATCAAGTTATGTGACTGCCTACCACTTAAGGCCTAC
AAAACCACATGGGAGTTTCTTTATTGCGTATGCAGCCAGTCAACATGAATGGGACCCTAG
AAACTGTGAGGAGCAGGATTCTCTAAGGTGCTCTTAGATACGGTGTCACTTCCACATACA
AGCACAATTCTCCCAGTTAAGGGGCTGGAAGACAAGCGGGGCAACTGGTTTTGAAAAGCC
CGCTGGCGTGCCAGAGGGGGTGTTTGCCCACACCCTCCTTGAATTTAACTGCCACAATCT
ATCCGCAGATGTGTTTTGTTCTATTTCTTGTTTTTCACTAGCGTTTGCGTTGCTTCCTCT
GAAGCCAGAGGGTGAAAGGCCCTAGCAAAGTTAGTTATCAGTCAACTGATGATAACTGTG
ATCCTTAAAGATGAATTCCCAGCCTGAGGTGACACACAGAGGTTCAGCAGACGTCTCAGG
ATCTGTCATATGTCATGTTGCTTGGTGTGAAGATGGAAGAACAAAGTCCACATCAGTTTC
TGCTCCTTCAAACAGTGTGTCGATATGAAACATTGAGATTTGGCAGAAACATGTGCCTAG
TTTGCAGCACCAAATACTGGTCTTCTCAGAAGTGTTTCTGTTtttttgtttttgtttttg
tttttgtttttgtttttgttttgtttAATTTCCTCTTCTGGCATCCCAATTTGGATCATT
TCCTCTCTTTCTTTCCTGGAGAAACAGGATGGCAGGTGCTGGAGCCCAGAGAGGGGGTCA
CCCTCCAGCTAAAATGATTTAAATGGAAAGGAGAATGACAGCAAAGCCTCACGTGAACTT
TAATGACCTTATCAATGACCTTTACTAACTGACTCTTGGTACCCGGATTGTTGAGAGGTG
AGTGGGACTAAAAGCCAGGATCAAGATCAGGTTGCTCCACACATTTGCAGATCAGGAACC
CCGGGAATATGAGTTAGACCCAGAAAGTATTGAACTGGACATTGAATGAAGCTTGAGGCC
ATGCATTGATAACATTTTTAGAGTCTGTTACATTATTTTCTCAAAAGGAACACATGTTTA
CTACAAACCATTTAGAAAATACCAATAACCAAACAGAAGGGAAATGTCTGGAACCTTCCA
GTTGTTTAATTCTGTAGAAACTGTTCACGAAAGGCTGAATGAGTGGGGACAAGTCACAGA
GATCTCGCCATGGTTAGCACCAGGGACAAGTCTGGCTCTAATGTATGTTTTATGAAGTCT
GATTAGCTTTGAAATGCATCTTTGCCAGCTGAACTTGTCATGCACTAAACTTCCCATTGA
TCATTAGAGTGTCTACGATTAAGTGGAAAAGGTGGTCAACCATTTGGATGTTTGACTTTC
ACAACATCAAGCATTGGCCATTGGGCGTATCTGGGCATTGGTATGGAATAAACAGGATAC
TCAGTGAAACATCCAAACTATTGACTGGATTTTTCCCATGGGGCATCTGTCTAAGAGTCA
CAGATCTGAGAAATAGAAGGACCAGGTCCGTGTGGATGCTCCTAGTGCGTTCAAATAACC
CTTGAATTCACCAGGTCTCATTGCATTTATTTAAAGATGGAGCCCATTGTCCCCCCTCCT
CCTCAGCTCACCCATGGAACTAGAAATTCACAAACCTGAAGCTGAACCACAGGACAAGAA
ATTAAACAGCAACGGCCACATGGCCTCTTTTTTCACAGGTTTTGCATTGAATGTTTTAGA
ACTTTATTCCCCCGCCCCCTCACCCATGTATACCAAAACTGGTTTTATTTTCATTTTCCT
AAATTATTTTCTGATACAATAAACTGTTAACTGTTTATTTATACTTTTACAAGGAGCACT
TGTTATTTTTCAAAAGGAAAACAAAAGCCTCTCTGTTTTCATGTTCTCCGTATATCTATA
CCACAGCTGTCTCTATAGACGTATTTATATATCATCTTCTTGAGAGAGTTAACCTCCTGT
AGTTTAATGTTGTGTTTCTTTTCTTTAAATGCATATCATAATCATGTTAATAAACAAAAA
TGACACAATATATGTGGGTGGGGGGCGGGGGGCAGGTGGCTGGGTGTGATTTCCGTACAG
GTGAACTTTTATTCCAGATTTTTTTAAGTTGTTTCTGTATTTCAAAGCTATGTATTTGGA
AAACATTGTAAATGAAACACCTATATTAACTTTCCTGTGTATATTTAGTACTCTGATGTT
GCTATTaaaaaaaaaaacataatatgaaaaaaaaaaaaaa
>ENSG00000131697 chr1- 5922878-5923327,6046350-6046387,6052304-6052531
AAAAGTTTAGTATTTTGTTCAACAATTTAAAAAACAGATATAATACCAGCATAAAATATT
GCATAGCAAATAATAGATTATGTTTGTACAAAATCCAGTAAGAAAAACATAATTTTCTCA
TTTAGGATGATTCATAAAATACATTTTGAGCAACAGCGATAACGAGGGTCCCACATGCGT
AGATGGCAGCACCAGAGCCAGACCCACCACCACGGAGTTCGCGCTCACGGAACCCAGGCC
TGCTGGGTGTCAGCAGCAGCTAAGCTGGATGCAGGTACTACAAAATGACCAGCGCTCGGT
CTCTGCTTCCTCAGCCAAGTGCACAGGTCAGCCAGGTGGGCACTGAAGTGAAAGGCTGCA
GAGAGGCGGGGAGGACAGCCTGCAGGGCAGGAGGGGCACAGACAGGCCCCAGCTGGGTGC
CGCAGGAAGGACGTCACCCTCAAGCCCTCACCTGCCCGCCTGAGGGTCCCGTGGGCTTCC
CGGATGATCTAGGAGACCGACCCGCCGCGGCCGCGCCGGAGGCCACGGAGCCCACGCTTT
TCAGAGAGTCTCCACTCGACGGACCCAGAGGCCCGGCGGCCGGTGCTCAACGGAGCCACA
AGCCTGAGGACCGAGGACTGGCCGAGGGGCGCGCCCCGTCCGCTGCCACCCGCGGGAGGA
GCCTCGGAAGGCGGCGCACCGCGCCGCACACTCAGTCCAAGAACCCGCCTCGCGTC
>ENSG00000069424 chr1+ 6051526-6051616,6052423-6052848,6078695-6078895,6086360-6086505,6087357-6087519,6094343-6094854,6100577-6100628,6105981-6106243,6111571-6111596,6146110-6146217,6146375-6146423,6157589-6158544,6158632-6159882,6160076-6161253
agacgtccaccaaagccacacatcgcgacacacggaggcagaaagcagcggtctcctaag
aagttagacaCGAGGAATCTCGGGCAGCGAGGGACCGAGGACTGGCCGAGGGGCGCGCCC
CGTCCGCTGCCACCCGCGGGAGGAGCCTCGGAAGGCGGCGCACCGCGCCGCACACTCAGT
CCAAGAACCCGCCTCGCGTCACTGTCGCCGTCAGGGCCGCGGAGCCAATCAGAGCCCAAG
TCGAGGGCTGCGCTTTGCGAGCGCCAGCCAATCGGTGCGGCGGCGGGCCCATCCTGATTT
GCATGTCCGACGACCCCTCAACCAATGGTAATGTGACTGGCGTGAACAATAGCCAATCAG
AAGCTGGAAGAGGCGTGGCCCCGGGCGTCCCACGAGGTGAAGATGCTGCTGGCGGAACCT
GCAGGAGCTAGCGGGATTCGGGGGCGCTAAAGTCGCAGGGGCAGGGCGGGAAGGAAGATC
CGGCGCGGGGCACAGGATCCGGAGCTGGAGCCCCCAGaggcctcacgacaggactagtgc
cttggtaagaagaggaaaaggccagagctccctccctaccctgtgtggacccagcaggaa
ggaattctgtctgcaagagagagccctcacctggaaccaaatcagccaggaccctgatgt
tggatttaccagcctccagcaccgtgagacagaaacgtctgctgtttcagccacccagAG
TGCATAGCTCTGGCACGCGCTGCACCAACTTCCTGTTGGGTGCTGTGGTCCCAAGGCGCG
TGCTTTGCAGCAGATGTGTGACCTGGCGTTCCCCTGAGTGCTCGGAAAATGGCCTTGTCT
CCGGTCGTTCCCGTTCAGGAGCAGGGGGCCTGGGTGTGCGGCTATGGGGACTGAACTGTC
GAGGGCTCCTGCTGCCTCTGCAGGGGACAGGCCCTGCCAGCTACTGAGTGAGCAGCCTGC
GGCAGCCCTGACTCACTGCGGGTCGTGCCGTCTGTGCAGCACTGGGGTACCCACCACCCA
GTGCCAGGAAATGCAAAGCAGGGGCTGTGGGGAAATCTCACCAACCCCTCCTCCCCTGGG
AGGTGGCAAAGGTGGTGGACTGGGCTGCTGGGACCCTGGGGAGGAATGAAACAGAGGCTG
TGTTGATGGCCTGCAGTTCCTTGTAATGTGGTCATCAAACGGTGTACAGTTCCCGTCTGT
GGCTGCAGGCTGGAGAGCTGACTGCTGGCACAGATACAGCCTGACCTCGGGTCAACACTT
CTCGGAGTCCAGAGGGGTTGGGAGTGGGACAGGTGGCCTCCCAGGGACGCCTCCCTGAGT
GGCCAGTGGTGCCGCTTGTCCCTGCACCTGTAGCTGCCCTGAGCACCCCCACTGGACACA
GTGGGCATTGCACCCTCCGGAGAAAGCTGCCCTTGTTCCACGTGCGAGCCCTGTCCCCAG
CGCCATGGGCTGTGCTACCTGCAGTAACGCAGACTGCGAGCCCCGGCTGCCTCTCCAGTG
CTCTCTCTCCTCTGGCCTTCAGCAGGCTGGGTCACAGAGAATTTTCCCACTGTAAAAAAC
CGAGCAAGTCTGGATAAGTGAGGCTGGCTCCACTTCCCGAGCTTTTAGGGGAAGAGGCAC
TCGTGAATAATTCAGCCTCTTTCACTGAGATGAAAACGCCCTAATAGAACTAATGGACTC
GCTGCCTCAAAACTCGACTCTGGTGGGACTCATCTCATTCACCAATTGCTTCTGACGTCC
TGCAGTGACACTCCCTAATGAAAAAGCCGCTGTGCCAGATCCTTAGAGTGTCTGGTGATC
CCTAATAAACCAGACTGTGGCCTTTTTAACGAGCAGACGCCCCCACGAAGGCAGTGGCAG
CTCCCAAGCCAGGCGGCACCGCACTTGCCTACATTTTGAGGCTCCCCAGACCCCTGGACA
CAGCTTTATCTCAAGGTGCTGACAAGCCCCGGGGCCCTGTTCCTTAATAAATGCGTCTTT
ATTTTCAGTCCCAAAACAAATTCCTCCTCACCCTGTAATTAAACGAAATTGCACGTAtga
acactaactgcacgaaacaaggaggttagaatgtgtgtcagggtggacgagcgctgtagg
agagaagccagagataaagggagggagctggggccagggacggtggcgctgcagactcag
gttcaagggggcctgtcaggtgggcttgttgagaaggtggtgcttgagcagtcttgagag
atgcggagtaagtcacgcaaatgcctgcgggaagaaccttccaccagcaggaagagttga
tgcaaaggcccaaaaaggcctggagcagaggggcagatcctgagaggcacgaaacacctc
cagggacttctgagtgagacgggagccgtggcaaaattgtgggcagaggagggcgagctg
cagctcagcctggaaagggaggctgctctccggctgctccatcggggaggctttgggaag
caaaagtcgaagcagagagccctggtgggaagtggcagctgcgggtccgagacgggagtg
gtggttggatcctggatgtttgggaaggtggggcccccgggactggctgacaaactggat
gtgggggtgagaaggcgaggtggaagtcggtccccgggtgtgtcacccggaagggtggcg
gtgctgtatgctgaggcaggcgcagctggaaaaagcagTCACGGACATGGAAGTCCAGCA
TTTGGCCTGGAGTTTCCATTTTATGTCACTGCTGCCACCACCCTTCAGGAAGGTTCTAGG
GCACCTTGACATTTGAGAGGGAGTGCACAGACCCAGGCATGCTTCCTCTCTGCCCCAAAC
CTTCTGAAACACAAAAGCAGCGTGGCCTCCATCTGCCTCAGATGGAGCCCAGATGTGATG
GGGCAACCCGGGCCTGGCCAGCCGACCATCTGGAAGAGCCTGGCCCCACCTCCTCCCCAG
GCCAGGCCCGTCTTGTTGGTGGGATTCTGATTTGTTGTTGTTCTTGCACGCAGTAAGCCG
CCCCCGCCCGCCTGCTCGGACAGTTTCCGTTCCCTCCTAGTCTCTGTTCGCTCGCTTAAG
CTGTTTTGAAGCCAAGTGAAGAGTGTGGTTTGCATCCAAGAGAAAACACCACACTGTGAT
GTCATCGGGAAATGATCTCCCAAGTCGCTGCCAGACACCACCCACTGCTTCGCCGGACAA
TGTCGAAGTCCAGTCTGTGCCGGGGAAGGCACTGGTTAGGAAGGATGTTCAAACGGTCCC
ACCCAAGCCTGTCACCTCTGCTCATCCTCCAAGACCACCCAGCTTTCTCCCAGCCACAGC
CAAGATTCCCAAAGTCAAGGCCCAAAGATTTCCAAGGTTCCCAAAGTCAAGGCCAGGCCA
AGGCCTGGTTGGGTCCTTGGGGCGGGCAGGGCCAGCCTCTCCTCTGCTGAGAATCCCCAC
TTGGTGTAGGGGGAGAGGGGAAAGGGGTCTGGCCCATCGAGGGGCCCCTTCTGCCAGGGC
CTTGGTTGCTGGGGCAGGGCCTCCCCACTGGGGGTCTTCCTCCACCTCCCACTTTCCAAG
GGCTCCAGGAATCTGGGGCCTGACCACAGATTCCTCTCCCATCCTTTTCTGCTCCAACCT
GCCCCACTGGGTCCCGGCAGGGGCCATGCCTACCAAGCTCGAGCTGGCCCTTGACCCCCA
CCCACCCCCACCCTTGCTGGCAGGGGCAGGGACCCCAGGGGGATTGACTCTGCAGTTTGG
GAGCCACAAAAAGCGTAGCGGTGTGATTTCTAGCTCAGCCTCCCACCGTCTTCCTCCTAC
ACACCAATGATGAGCCTCATGCCAGTGAGGCCCGGAGCGCTTGGGAGGGGTCCCAGTGGG
GCAGGCCCCTCTGTCTGGCCACCCCTCTGTCCTGGCCCCGGAAGGCCCTGTGGTCATGTG
CTCCTAGCTGCACGGTGGCTGCTGGCCACACCACGGCAAGTGGCAGCAGGGGCCGGCCCT
GTGCACAAGGATGCACTCCTCTCGGCCCCTGTAGACTTTCTCTAAAGCCGCCCGCCAGCC
CAGGCCGCTGCTCTGCACCGAGCTGGTGGGCTTGGGTTTTGTGGAGCGCATGCTTGGACC
CTTTCAGTAAGGAAGGGTCTTTGGGGTTTTCTGTGCCCATGACTTGGGGGCTGCACCCCC
ACAGCACCCCCACAATGTAGGAAAAGACCTCAGGGAACCTCTCCCTGGAAAGACGGGCAG
GGCTGGTTAGCCCCTCCCACTGCCTGACACCTGGGACAGGCTGGTAGCTCCATAGGGAAG
CCTGTGTCTCCTGCCCCCAGGGCGCACCCTCAGTGCAGGCACCTCTGTTCCCGCTTTGCC
CCTGGAGGAGCCACTATTCCAGAAGGCTCCACCCTGCCGTCCTGCGGGAGCCTGCTGTCC
AGTCCTGGCCGGGCCAAGGCCTGGGAAACTGTGAAAGTCAGAAAGGCCAGCGGGGAGAGG
CTGGGGCGAGGGGAGGAGGGGGATCAGCTTCTGCTATTACCGACCCCCCTTCATGCTGCC
CCTGGCGCCTAGAACCCTTGCCCCTCCTCATAGACCAAGTCCCGGGGGTCTCCACTCAGT
CCTGCTGCCTGCTTCACCAGAAGCAGCCCTGTGAGTGTGGGGTGGGGAAGTCCCTTCCCA
ACGGAGGTCCCAGCCTATGGCCCTGGGCCCAGGTGGGGGTCGCCTGCTTCCTTCCCGGAC
AGGGTCCTGCAGTGGCCAATGGTGCCAGAGGGCAGGTGGCCCACCCTCGCCATCAGGGAG
GGTGGCTGGCCCCATCCCCACTGCCACCCAGCCCCACCCACTGTTGGAAGAGGGACCAGC
GCGAGGTGGTGCCCAGGGTGGGCACTGCTGCTTAATGCGAGGCACACCTGGGGCAGCTGA
GCCCCCAAAGGCTGCGGGTTTGCCAAACACAGAGAGGCCAGGCCCCAGTGTCAGGATGCA
GTCAGCCTCTGGCGCAGCTCTTTCCACGACCTGGTTCCTGGATGTCCTGCTTGCTCCACA
CCCATCTACAGGGAGGATGTGAGGGGGCTCTGCCTCCTAGGGCCAGGTCCCCCCTCTCGG
GAGGAGGTATTGGGTAGGACCATCCAAGAAAGGGCAGAAGACCAAGGGCAGTCGGGGTCT
AGAAAGGAGGGCGCTGGCCCTGCTGGACGCTTCGGAGCCCCCACTGTTTCCCACTCAGCT
TTGTGCTCAGATCCCAGGTCCCAAGGAGTGACAGGGGCTTCCTCCCACCTTCTGTCCTTG
TCCAGTCATGTAAATAATGTGCTTTTTCTCTCCCCGAGTCTTTTTTTTTAAACCTACCGT
GGTTCCTCAGCTAACTGCATTCCCTACCCAGGCAGAGACTGTCCTATGCCTCGAGCTTCC
AAACGAGACTCAGACCGCGACACAGCCACCGTATTTATGGAATGACAAAATAAATAAAGC
CCAAACCCATCGGTCTCTGTGA
>ENSG00000116254 chr1- 6161853-6165427,6240084-6240183
CCTTTCCCAAAGGATTTATTAAAACACAGAAAACCAAAACATACACACAGAGTACAAAGT
AAAGGTGATTGTGTTGGCTACAGCCTCTGTCCAGCCTCCCGTGGGCGAAGACCAGACAAG
CCACGGCTCACAGGGGAGCCTGGCTTCCAAAGCTGGACCCGCCCCCGCCGGGGCCACCCT
GGCTGGGACTCCTGGCGCGCCTTGCACCCAGCCCAGGGCCCTCCCTTTGCCAGCCTGGGG
CTGTGCCTGGGGAAAGGGGTCGGCCCCCTCTTAGCTGGGCCTGGGCCGGTGGAGTCTGCT
CCCTCCACACCCCTGAACTCAGACCCCACGGGCCAGTGGGGACCCTCCCTTCCTCTCCAG
GGGTGCTTGGGCTCCAATCGCTGCTTGAGGAGTTCAGGACACACACACACACCCAACGGG
CCCTTTCTGGGTTATCGCACCTAAAAAAATACTTTGTTTAAAAAAAAAATCTGAAAATTA
AAGAAAAAAAAAACACAACGCCAGTGAGTTTGGGCTGATGCACCACAACCTGTAAACTTT
CAGACACAGAAAACAGGACAGGAACCAGCTGCCGAGGCCGAGGCGGGCCTTGCACAGAAG
AGACTTGGGGGAGGGGCCGAGGCCAGGTCACCAAGACGGTGAGGGCAGAGGGGCGTGCCA
GCCTCGGCCCCCACCCACGCCCTGTCCCCTGCCCACAGACCCTGACGCACACTGGAGGCT
CCAAGTGACCGACACTTGACCAAGTCCATCTGGCTTCTGGCTCCCATGTACCCGAGCCCA
CTCTCCACTCCACCTCCTTGGGCCTCAAGTGTCCTGGGATGACAGGAGTGAGGGCTGCAG
GTGTCACCGGGCCAAGGCTTGGTCAGCTCCTGACCTCGGCAGGGGAGCACCCGGGGGACT
CTGGGAAGGCAGCCCCCAAAAGCAGGAGGACTTCAATCATAGGGGGCAGGGAAAGTCCAG
CCTGCCCCTGGGGGAAGCCAAGTTTGCAAAAAACGCAGGAGCTTCGGAAGGTGGCTTTCA
CGGGGGACGCTGCTTCTGCCTCAGGCGTGTATGAGAGGGCCCTGCAGACGTGCTCACTCC
ACCCCGAGTCACCTGAGCCCATGGGGCAATGCCTTCCAAGACCTTGGCTCAAACATGGCT
CTGCAGAAGCCCTACTCAGCACTGGCTTAAAGTGGCTGGAAATTTCCAATCGCAGACTGG
CACTTTGGGCTCGCGTTCATGCCCGAGGACCCTGATTCTACCAGCAGCAAAAACCAAACC
CAGCCCAAAGACGCCAAACATACGGACACCACCATCACCACTTTTGGCAGAGATGACTGA
CAAACCAAGAAGGACATTCTCAGATCTTTTCTCCTCTCCCAAACTGGTCAGCCCCAAACC
CGCTCTGACTCTAGTAGCCCACCCCTCCCGGGCCCCGGGGTGCTGGCCACGGACAGCACC
ACCCCTTCTGGACCAGGCAGTGCAGGGGGCCCAGGCCCAAAGGAGCCCTGGCCAGGCTTT
CCTGGGTGCCCGAGTCTAACCAGGCAGAGGAGAAGGGAGCCCTGGCGAGGCCTGGGAGGG
AAGCAGAGAGGAAGGGACAGAGCAAGCCTGCCTGAGAGGAAGGCGCACAGGGGAGGGACC
ATCAGCCCTTGGGGTGGAGACACAGACCCCTGCCCTGACCGCCACAGGCCTCCAGTCCTG
CTGCTCGGGACCTATCTGCTGTGGGCCAAGGAAGGTGGGCACTGCTCCCAACGAGGGCCA
ACCCCAGTGCTTGCCACTGCTTGTTTGGGGACGAGGGCACGGGAGTGAGCTTCTGACCCG
AGCCAGGACCCTTTGCCAGGAGGCACCGCAGAGCACACAACACGCATGTGGATGAACCAT
AACATGTGAGCCCGCTGACAATCATCTCCACTCCAGGGTGCTCCCCACTACGCCCACGTG
CAGTGTCAGGGTCGGGCTGGCCTTGCAGACCTGGATCCAGACTGGAGTGTGGGAATGCGC
CAAGAGGAAGGACTTGTAGGTCCCGCCCTCCGGGGTTCAGAGACAGCCTCATTATGAGTG
AGGCATATAGGGCTTAGGGAGGGCCAGGCAATCGCTCCAGTGTCTGCAACACAAGCTGGT
GAATCCTGACCCAGCCCTGGCCCCCTCAGTCCCAGGCAGGCCCTCTCCAAGGAGCTGAGC
CCCAGCCCGTGTGCACCTCCACCCCAGGCCCAGCTGGGTTTTTCACGCAGCCCTTTCCTA
ACATTCCCAGGATTCTGCACCCCAAGGCACCTTCCCTGGGAAGGTCCCAGTACAAGACTC
AGAAACGCCTTCCAGGTCGACCTGGGGCCAGGAGAAGGATCACACACAAACAGGCCTAGG
GAGGGCCTGACCTGCTCCCCATCTCCGTCCCCAACTTGGAGGGGCAGGGTCCGGGGGAGT
GGGTGGGATTCCAACAACCCACATGTGGGAAGATGGTTTTGGGATGTCAGGGCGCTCCTG
GCAGGAAACAAGGCAGCAAGCCCTTGGTGCTGCGGCTGGGAGGGGTCTGCAGAGGGCACT
GGGTCCAGTCCCCCTCCAGGCAGAACTCTCCCCACGCCTTCCAAGAGTGCAGCCTCAGGC
AAAAAGCCCCCGGGAAGGCCTTTCCAGGGACAGGGGAATGGGACAAGTCCAGGCCCCCAG
GGGCAGCCCGGTTCCACCTCCGGAGGTGGGCAGGGTAGGCATCCCAGGGCACAGGGCAGG
GCCAGGGTCTCCTGGGCCAGCTCAGGGCCCATGACCCTCCTTGCTGGGGCGCAGCTATCA
CTGCCCTTAACCACACCTCTGGCAGAAGGCAAACCCAACGCAGCAGTGGCTCCGAGGCAA
GTGCTGCCCCCCCCCCAGCCCACCCTCCCTGGGATCATACGCTTCTGCCTGCTGTGAAGA
GCCGGGGCCACAGGCCCCCCACTGGTAACAGAGTCCAGGGCCTTCAAGATGCGCTGGGCC
GGGGACAGACACCTGCTGGCAGAGGATCCACCTCCCCACAAGGAGAGAGCAAACACCTGG
CGGCCTCCAGCCTTGGCAGGAAGGAGGGGAAATGTCAGCCAGGGTCTCACCATAGGGCTG
GACAGCGGCTCCCCAAACCTGCCCTGTCTGGTGCTGGGAGGCTCCAAGCGGGCAGGGGGC
CAAATCAGAAGGGGCTGTCACACAGGTGCAGACAGGTCAGGTAGGGGACACTGAGGGCTC
CTAGGGCACCGGGCGCCATGTCCTCCCCAGCTGGGCTGAGTCCACAGGGCAGTGCCAGGA
CTACCTTGGGTCTGGAACCCATCGGTAAAGAGACATCAGTGCTGCAGGTTCGAATCTTCC
ATACGTCATCCAACTTTTATCAAGACAAACGTGTTCAAGTCTTCAATAGGAAAGTGCAAA
AGATGTACAAATAAATGAAATCTCTTCTAAGAAGTCGTCTGGAAAAGGTGGCGAGGGGGC
ACGTCCGGCGTGGTTGTGGGGGCAACGCTGTGTGGAAGAACACTTGAATTATGATGAGGT
GGCACTTCTGGGCTCTGGCCCAGCTGAGCTGGGCCTCGTCCTCCATGTGATGGCATTACT
AGGTTTCCCTTTTTGTCCCAAGGTGGCGCTGGCTCGCCCGGCGCGGGGAGGAGGGGAGGT
GGGCGCCCCCCCTCCCGCCGGGCGCGGTGCCAGCCTTAACCCGTGCGCTGCCGGACCGGC
GCGCGCGGCGGGCGA
>ENSG00000116251 chr1- 6241329-6241530,6245080-6246734,6259430-6259613,6259634-6259672,6260549-6260902,6263427-6263554,6268741-6268799,6269195-6269449
CTGAGACACGCAGGATCGGCAGCAGTTTCCCTTCTTCCCGTTCAATTTTATTGCCAGCAA
ACCCCAAACAAAAGACCCTCTGCATTCATCCCTGGGCAAGGAGAGGTCGGTCCAGCCTTC
TGGAACCAAAGACTGGGGTGTTGGGAACCCCTCCATCTCCCAGATCCGCTTTAACTACGC
TGTAGATAGAGAAGCCGGGTCATACAGTAAGAGTAGCCAGGTGTTAGCCACTTTAATAGA
AAATATGATCAAAACTCGATTACAAGAGTTCAAAAAGACATAGAAAACCAGTGAGTTTCA
ATTTTATTACAAGTTTTCAAATCTGGGACTAGTTTCTTTTTTTCTTTTAACTGAAATGCC
AACTTCAGCCCAGGGTTTTTTCACAACCAAACTAAAAATGACTTACTACATGGGAACATC
AATGCAACAAGTAGAATTTGTAAACTCAAGCCACAAACTTAGTTAATAATCATGGTTAAG
GGACATTGCCAAAGAGCAACTGATGCCTCAGTGAAGTTTGAAAGAAACTCTGCTTTCTGT
GACGGCAGAGAAGAAATATGCAAGCAATTCTGCTTCAAAGAAATTTGCATAGAAATGGAA
AAATGCCAGAGCCTTTAACACAAGTGAAATTGCAAAGCCTCAACACGTTCAACTCAATCC
ACAGAGCACCAAATGTTTAATGGGAGCCAAGGTAGGACTGAGCATTGAACTTCCAGCTAT
GCAACTCGCAGGGCACAATTTCAAGTGTGGAAACCATCTGTAGGCAAGCTCTTTTAAAAA
CATGAATTTTAGACACCGTAAATTCTAATGCAGACACTTTTGCATTACTGTTTGAATTTC
AGAAGGGCACCACAAGGCACCAGAGTCTTTCAAAGTCACTCACAGCAACAATTGCATTTT
TTTCCCAGCCTTGGTAGCCCCTTTCAGTTGTCTAGCCTCTGCACTGTGGCACACCACTGA
CATTAAATCCAGTCATGGCCTAAGTGGCATGAGGCAGCTATTTCCAGGGCACCTCCCACC
TCCTTGGCATGGGAGGCTTCCCAGTCACTCCTCCTTCGTGTCCCCTCTTTCAAGAACCTC
CAGAGCTCTTGGCATCAGGGGCCCCCATTGCTGGGCCCCACACGGGAGACCACATCTGGA
AGCACTATTCCTACAGCTCCCTCTGCTGGAGACGAAAGTGACAGTTTGTTGCAAAGACCT
GTAGAAACATTACTTACACGTTCATTTCTGTACACATTTAGTTAATTTAGAACCTGGGAC
TTTTACAATCGATTCCCCAAACCCCTTTATGGCAGCAACACTGAAGGAGCACAGTTTCTC
TCTCTAGGAAGAAGAGGATTAGCAGACATAATTGTGTGCGTCAAGAGAAATTTGTAATCA
AAAAATGAAAGTAAGACGAATGGCCCAGAAACCCGCATTTTATTGACAGTCATTTTCCCA
CAGAGAATCTTAGAAAGATGTCGCGTTTTCTTTTAATGAATGAGAGAAGCCCATTTGTAT
CCCTGAATCATTGAGAAAAGCAACAGATACAACTGACAGTCACACTTTTTAAAATCAAAC
AGTCACTACCTTCAGCCCACACCTCCACACCCGCATCTGCCTCCCCAATGGCTGTCAGTT
CGGTAAAGTCACCCTCTCCTTCTACTCTGGTATTACCACGAGAATTGAAATTTTTAAGCA
GAAAAAAAAAGAAGTCAAGTTACAAATAAATGAGTGGCGAACCAAGGGAAGCCCTTTGAC
TATGATTTCCAATTTTCTGTTCAATCCACACTGCAGAGATACAAGGATAAACCACCATTT
TGGTTCCCAAGTTTTATTCAAGAACTCATACAAAATTTTCCAGATAAATGAAATTTACTC
GGGCCGCGGCCTCCTCCGCCTACAACGTGCTGGGATCGGCAGGGGCTCTGGCCCGCTCCG
GCCGACCTGCCAGCCCACCCCAGCAGGACGCTGCAGGGCGCCGTCCCCAGCGAGCCTGGG
TAGATGCCGGGCTCGGCGAGGCCCACGTGCCTCCCCTGGAGCCGAGGCCTCACGCGGAGC
CGGCGGCAGCGGAGTTAGAAAGGGAGGTGAGCGAACTACGctagcaaaagtccaatcACC
AGAAGAGACTGTGCTGATGGGTCTAGCTTTCAACTCAGGCCTCAAGCCGGTTGACCAagc
tccaaagccagctgctgttcttggctctataatgatcaggctgggcctctgcaaacactt
ctgctttccagctgatcccggtttggctctatcaatagggggctttgcttcctgcttgct
cctgtcctgtctggtgtcatccactcttgcttctttatcctggaggtggcagttggaaca
ttctggaagcagcagtggaatccagtctgcacttattccaacatttgcagaaccagcctc
gttttctcctcagagacaccagccctagcagagcCTCCTACCGGGAAACTAATGCATCAT
TCCTTAACAAAGCACCTACGCGGTTTTGTATACCAGCTCCACCACTTTCTGGGGtaatat
tttctactttttaagagtgttctccagattaaatgagttaatccagcctctgagccgcag
tgccctcctctgtaaagtgggtataTCAGAGCGCCAAGTGCCTCTTGTTCTCCACCGACA
AGAAGTTGCTGTTGTGCATCCGCTGCTTCCGCGACATGCAGAAGTGCGTACAGGGGACGC
GAGGGGAGGGGGCTGGGGGCCGCTGGAGCGGGCCTCACCCGCCGCCTTCTGCAGGGAGAG
CCGGGCACACTGCGTGGACCTGGAATCGGCTTACGTGCAGGGCTGCGAGCGGCTGGAGCA
GGCGGTGCTGGTGAGCGCAGGGGCCTggcgcgcggggccgcgcggcggcgATCGCG
>ENSG00000158286 chr1+ 6266189-6266362,6279465-6281359
CCCGCGCAGAGTGGGAACCATCGCCCGGTGCGGGCCTGAACTTCCAGGGCCGGCTACTCC
TCGGCAGAGCGACCGCGCGGTGTCTCAGAGCGCGGCCCGGAGCCGCACTAAGAGCGCTGG
ACGGCGGGAGAGAGGCTCGGAGGACCGGTAGCTCCCAGCAAAGCGGCCCAGCGGTAGCAA
ATGGGACCGGTCCCCAGGGTCAGGCTCTTAGAGCAGGCACAAGACTGGGACACTGGACAG
AAGGTTGTTCCCATGATGGttttttttattttttatttttgagatggagtttcgctctgt
tgcccaggctggagtgtaatggtgcaatctcggctcactgcaacctctgcctcctgggtt
caagcgattctcctgcctcagcctcccgagtagctgggattacaggcgcctgacaccacg
ccccgctaattttttgtatttttagtagagatggggtttcaccatgttggccaggctggt
ctcaaacgccagacctcaggtgatccacctgcctcagcctcccaaagtgctgagattaca
ggggtgagtcaccgcgcctggccAATGttgttgttgtttttaagacagaatttcactctt
tgttgcccaggctggagtgcaatggcgcaatctctggctcaccgcaacctccgcctccca
ggttcaagcgattctcctacctcagcccccagagtagctgggattacaggcatgtaccat
cacacccggctaattttttgtattttaagtagagagggggtttctccatgttggtcaggc
tggcctcgaactcccaacctcaggtgatccgcccacctcggcctcccaaaatgctgggat
tacaggggtaagccactgtgcccggccGGTTATTTCTTTAAAAGGTAATCATTTGTCAAG
AGTAAAACCCAGAAGCTCTGACAGGCCATAATTTCAGATCCTTTGGCTTGGGCAGTTTTG
ATTTTCCCCGTGTTTGCATGGCATGAAGTCTTCGTCCTTGTCACAGTAGCTTGGGATGAC
TCCCAGTCCACATGGAAAACATCAGGGAGTGACAATCCAGCAAGAAATCCCtcgctagtt
ccacacctacgcaccgagcgtcggtgtgccaggccctgtgctgggcAGAGTGTGGTATGT
CAGGGTGTGCCGGTTTTAGGTAACAAGACTCCACCACTGAGTGGCACCTGCCCTATTGCA
AAGGAATCCAGTTCCTCCGGAATAACAGTCCCACTGTTAACCTGGTGCTACTGGGAAGTT
CCACACAGTAATCTGAGCAGTGACTCATGGAAGGATGAGGAACGTTTGCTCCAGCTTCTC
TCCCTTTCCAGCAAGGGCAGAGCTCCTAAAGCCAGGGGTTAGCACCTGGCCAGCTTATGT
GGCAGATGGTCTCAGTTACAACTTCGCTGCTTTCCCAAACTCCTGCAGCCCTCCTGAGTC
CGACTTCCGTTGATAGCAAGGCACTGGGTGGCAGCAACCTTTTTTCTAGTAGTTTTTTCC
CAGCAGTTTTCCATTTCTCCACAGTATCCTTTTCATTTAGAGGAGCTTAATAAATGCTTT
TTAAAAAGTAACCCACGTGACGTAAAATTTTACAAGTTTTTGTGGCAAAATGATGCCCAG
ATAGTCACATTTAAGCAAATATTCAGCTTGATTCAGTGATTAACAGCAAATGGGTCTACG
TGCTAACATGGCAGCACATTCAACACATAACACATCACTCACATTGACGTCCACTGTCCC
TGCACCTGCTACTTCAGGGGCACTGAGGCTCCTGTTCCAAGGCCTTACAAACCTATGTGG
TGGCCTGCAGGGCAAAAGGAATTATCATTACAACTGGTTAGAGGTAGGAATTCAGAAAGA
AATTGAGGAGGCCAAACACACGTCGTTTGAGGCTAAAGGCTTAAGACGCTTCTTACCCAA
GAGTGACCTCAGAGTTTCACATCCCAGACAATCACACTGTGGTTGAGTGAAATCAAGTGC
AGTTTTATTTAAGAACTGGAAAGAATAATCAGTATCTGTGAAAGAAAATCCAATTTAGAA
TATTTAAATAAACATTTATGTAAAAAGAA
>ENSG00000116237 chr1- 6281253-6285142,6295972-6296000
TTGAGTGAAATCAAGTGCAGTTTTATTTAAGAACTGGAAAGAATAATCAGTATCTGTGAA
AGAAAATCCAATTTAGAATATTTAAATAAACATTTATGTAAAAAGAAGAGTAGAATAATT
ACTCCGTTCAGTTCCTCTCCTTGCAATGGGATAGGCTGCCTCTGCTGCAGATGGCTGGGT
CTTCCAAACCCATGACAAGTGCCACGGCCTCTGCAGCAGTGGCCCAGAGAGTAGGCACTT
CCCAGCATGACAGAGAGGCCGAGGCCTTCTAACCTTGCCAAACCACTACAAAAGCAAACT
AGGGTGGGCAAGCCCAACTACCTAAGGCAGGAAGAAAGTGCAGTGAAGGGACAGTGGTGT
GCTGTGCGTATCGTGGGGGTACTCCTAAGCAGCTAGCTGTTGGCGAGATCTTACAAAGCC
TGATCGGCTAACGCAGCTTCCTGGTTTAGGAACATTTTCCCCGGTCGTATCAATCCCCCA
GGTTGGTAAATGAACAGAAGGGATGAATAAAGCCTACTTTTTAGGCTCAAGGAGCAGCTC
GTGAAGGGGTGGCAGGTGCGCTGCTGCCTTGTTTTCTGTCCTGCTAAGAGGCTCACCCCG
CGACCTCTTCTGTAAACTGCCACTCAGCAGCGGCCTGCAAGCCCTCACGAAAGGCTTCAC
TCTATGCTGTTTCCAGGTAGCTTTGTTCTGACAGTACCTATTTTCCACTTCAGAATCTCC
ACTTTAAAACCTGCAATGGAAAAATAAATCTCTTGACAGTTTTTTAAATCGAGAAAATTG
GTGATGTGGCCTTGGCAGCAAATACCCAGAAAGCCTTTACCTCATTAACCTGATTCTCCA
CGGGCCCTGCCACTGCTAAATTTATAAAGCTAAAAATAATCTCAAGATCATGGAACTAAA
AAGAAGTCAATCACTTACCAAATCCTGTCCTTAAGGAGTTCATCTTggctgggcgtggtg
gctcacgcctgtaatcccagcactttgggaggccgaggcgcgtggatcacttgaggtcag
gagttcgagaccagcctggccatcatggtgaaaccccgtctctactaaaaatacaaaaaa
attagctgggcatggtggcccaagcctgtaatcccagctactcaggaggctgaggcagga
gaatcgcttgaacccgggaggcagaggttgcggtgagccgaaatggtgccactgcactcc
agcctccagcctgggccacagagcaagactgtcttaagaaaataaaaaaaaTGGAGTTCA
TCTTTTATCCCTAAGTAATTGCTGACTTCTGCTCTGGGATTATAAACAGGGTGGGAATGT
TCTCCCACCATCCCTACCCCTGGAATTCCTCTCCAAAGCAGAGTACGTCAAGTTTTCCCT
GGTGTCAGACAGCATTTCACCATGAAACCCTAAGACCTGCCTCCTGGGCTCCTTCCAGCT
GGTGGGCCTGGTGTGAAGGTGGGCTTCCTGGGCCTCTGGCAGATGGAGGATGGCATTAAA
TGCCAACACAGTCAGCTTACCATCCACAAGGCCAGCAGCTGCCAACAGCTGCCCTAGACC
TATCAACAAGACAACTTCATGGCTCCCAATGGGAATGGAGGCTGGGCCCGCCCTACTTAG
AGCAGGGGAAAGAACTTTTCCCTCAAAGAGCCGGGGCAGGATGCCAGAATCTAACTACAT
CCTCTCCCGGTTTGCAGTTCTAGGAAGTGGAATTTGCTGCCCTAGGCGTGGTCTAAAGGA
CAAGTTTAGAAATGATTCAACTCAAGTTCCTAAACAGAGTAAGTGCCAGTTGATGTCCCA
CCGTGGATCCTTTACTCCAGAAAAATTGTAATGATGGCTCGGCCACCGCCTTGGCTAGAG
TCCCACTGCACGCGTGTCGTGAGGGCCGATGGGCAAGTCCGTCCGGttttttttgttgtt
gttgttgttttttgagatggagtctcgccctgttgcccagactgaagtgcaaaggcccga
tctcaactcactgcaacctccgcctcctgggttcaaaggattctcctgtctcagcctcct
gagtagctgggattacaggcacccgccagcacgcccagctatttttttgtatttttagta
gagacggggttttatcatgttggccaggctggtctcgaacgcctgacctcatgatccacc
cgccttggcctcccaaattgctgggattacaggcgtgagccaccgcgcccggccGTCTGT
CTGGTTTTCAAACCAATCAATGAACCCGTAAGCCTCTTTGGTATATATAACAATGAAAAA
ATTCATTAAGCCATGAAATCTAGAAATAAGTCATATTTCTGAGTTGATAAAATGCTTTTC
TGAACATACATTTTAGGTATCTGGCACAATTAACCAAATGTCTGCCCATTTTTGTGTAGC
TTTCATACAGTACAGATTTCATTGATGTCGCTCCCACATCTGAGtattaaaaacatttga
cattgttcttctcagtcctcacaacacccctgtgaggtaggtggtattgaccccattcca
cagatggggaggtctaggcacggaaaggtttagtggctcctcacaggccgcgtggtgggg
cagcagagtggtgctctggccccgcgccgacgccgccttcacattcacacttcttcagtg
ccaccgcaacactgcATGGCAGGATCTCACGCTGAGGCCAAGTTCCTGTCTAGTCCAGAA
TGAAGCCAGCGTCTCACCTCTTAAAGCTTCGATGTGTGACTCAAAGCCAACTTACTCTCC
CAAACTTGCAAAACAAACATACTGACTGAATCTTAGTTGGGACTATTTGCAGTATTTAAG
ATTATTTTTGAGAGTCAATCTGCTTGGATTTGTAGTTGTATATGCTCAAATCCCTTTGGA
AAACAGTTTGAAATGACATGAGGGACAATGTAATTTTGAGAACAGAACACAGAAAACAAG
AGTTCTGAGACTGGCATTGAAATTGAGAATATAAGCTATGGTAAAATGAGAATCAAATCC
CAAATAAACGGAGAGCAGCACTTCTCAATGTTTAAGGCCACGCACAGGGCAGGCATTCAG
TAAGCACTTCTTGGATCAAAAGAAACTGATGCTCCTTTGAGCCGCCTATCACTGACAACA
GGAGCTGAGACCCCCGGGAAAGCCAGCCAGGGCCATGATCCCCTTGGCCTGGGGCCACGG
TCACACAAAGCCACTCAGCCAAATCGTGTAGAGTTATCTAGGCTTACTTGCTGCAGGATA
AAAGTTGAACTAGAACACCAAGCATTGAGCTAGGAATACCCCTTTGAATGTGTACTGCTA
CTTATAAAAAATAGGTATGTAGCTATGATTAAATAGATGAAGGGCCAAAGCATCCTATGA
GGAAGTATTTTTAAAATTGTATAGATGTTCATGCAGTGGGGGACAGAAATAAAGAGGTTA
AAGCGGTCTGTGTTTTTCGGTTAAATGAAAGGTTGTAAATGCATTTTTACCGCTGATAAG
AAGGGGTACCTGCTACCCCTTTCTGCTGTGGAGTGTTGCTGAGGACAGAGTCCATCTCTC
CCAGCGAGTCCTGGTTATCCTTTACTTACACTCTGGCCTCGGGGGCAGTGGCGTGTGGCC
TCGGTCCTCCCCAGGTAACTCTGGAGGGCGCTGTGGAATATTGCTGTGATTTGCCCCTTA
CTCGTCTTTCACCCATGTTCCGCCTTGATTCGGCATAAGGACAGACTGCTCCAGTGGGGC
CTTGGGTCCTCAGGCCTTCTGACCGCTTGGTCTTGAGTGACATTCCAGAAGAGTGACTAA
TGACATAAAACGATTAAGAAAATCCATGTGGCAGCGGCCAACCGGAAACAGTTTTGTCCC
AGGCTGCACAGGGTCGGAGGCCCCAAGGTCACCGGGGCCACTGCCCGTCAggcgccgggc
ggcggactagcgggcggcg
>ENSG00000173673 chr1+ 6304252-6304301,6304411-6304425,6305565-6305638
TGGGCACGGAGCCTGCTGCCCGGGGCAGCCTCCCCGGCAACTTCCGAAAGATTTCCAAGC
CGCTGTGAAGGCGCTCCCTATTTGGTCTCGCGACACAGGGACTATTTTCAGCACGCCCAC
AGTGACTGCCAGGACCCCC
>ENSG00000158292 chr1- 6307406-6309400,6314966-6315074,6320885-6321035
TGCCAGGTGCAAATCATAAGGAAGTTTTTATTGGGTCCTGTACAGAAGAGAAATGCTCCG
TTGTCAAAAAACTACAAAGGGATCCCTGGCTCTGGGTGTGCTATGAAGACAACTCCCTCC
CCAGTGAGCCCAGGGAACAGGCTGGATGCTGGACAAAGTTTGGGAGGGAGCTCCAGGCCC
AGGGTCCTCCACTTGGGGTCTCCCCCTTTATGTTTGTAAAAACCGCAGGATTGGAGTATT
TAGAGGACTCTGTCCCCCTGCAAGTATTGCCGTTGGATATGAAACACACAGAGCAAAACC
CCAAGGTGACAAATGAGTGAAAACCTAAGGTGACAAGTGGACAGACGCCCCCCAGATGGA
GGAGACACTGGCTAGCTGGCGACCTCTGCCCCTACGTAACTTGTCAGTCCTTGAAGGCAC
AGCAGCATTGGCCAGAGATGGCCCCTCCCGCGGCCAGGGCTGGATTGCAGTTCCCTGCCT
TGCTCACCTGTGGCCACAGCTCATACCCCCAGTTACCCCACAGCCAGGGACTGGAGGGGC
CTCTGAAGCACAGACAGGCTTAGGCAGCCTCCCACCCCCACCCCAGCAGCTTCTTCTGGG
AGTGGGACCCTATCTGAAGGATGAAGAGATGGGCTTGGCCACCTGAGGGCCAGAAGGAAC
TGGGCACAGGCAGGCTCTATGCTCACCTTGGAATTACCCCAGGTCTTCATATTGTGGGGC
CACTGTGTAGGGGTAGGGGTCTGGAGGAGACAGCCTTCTCATCTACCCTATTTCACTAGC
TCAAGGTTATAGCTGTTCCTGGTTCTCCTTAGCCTGGGAAGACCCAGGGCCCATGGCAAT
GCCCAGGCCTGTAAGGGGTCTGCCCAGGATGGAAGGCAAAGAAATACATTGCTCCCAGGG
GTTGGACGCCTGCCCGGGACCAGGCCTTGAGCTGAGAACCTGGAAGCCCCTGCCAGGATC
CCTTCCTGGCCAGGCCTGCACGGGTGGGGAGTGAGGCTGGGGATGACGCAGGGACACGGA
AGGCCAGGCCCTGCTGCCCTCGTGCTCTCCGCTTGCACCTGCCAGCGTCATGGTGGGAGC
CATGGAGGGAGATGATGTGGTGGGGACAGGCAACGACGGCAGAGTAATGAGGGTGGGGAC
ACTAATGGTGGTCAAGGTGGCTCAGGTGCCATTGGTGGTGGTCCACAGTGTTGTGCTTAG
CTGGGGTGGAGTGTGGGTTCCCAAGGGGGCAGGGGGCACTGAGAGTGGGAGGCCTCAGGC
CTAGGGAGCCACACCAGGCCACATGCTGAAAACGGACCTCCACAAAGGCCGCAGAGGGCT
CTAGACTACCTCTCACACCTGGGCCACTCAGTGGCGAGGGCCTACAACCAAGagacttca
aacagccctgagagttaacgtggtcacctgctcatcacagatggggaaactgaggcagga
caggtCGGAAGCAGGGAAACCTGATCAAAGCTTGTTCGGGCTCTGAACACCCCTGTGCTT
AGAGACCCTCTGTACCCTCCCCCCCCCCGAAGGGTGTGGCGGTTATGGTGCAGTGTGGGT
GGAAAGCCCCTGGGGAGGCCAATGGCTCCAGCTCAGCCTCTCCAAAGCGGGGCTTTGTCC
GATCCCGCAGTGGCCCTGTCTCAGGTTCCCTGCTCCCGACGTCCTGTTGCGCAGGGCTGG
TGATGGCGCAGCTGGACGTGTGCACATGTCACTCACTACCCAAGCCCAAGCTTGGGATGT
CACTCAGCTCCCCAGGCCCGACCTCACTCGGCCCGGGACATGCGGTGCCCAGCGCAGTCG
TCCGGGGCAGCCGTCGCCCCTGGGACAAGGCCAGCTGGGAGGAGCCGGAAGACAAACGCT
GAGGCCAACGCCCCCTCACCCCTGGGAGGGGTGGCGCATGTCTGCGCGCGGGGCGGAGGC
GGGCGTCTTTGGTGCTGCGGCCCCGGAGAGCGGCCTGGCCTGCCTGGCGTCCGTGGGGAG
GCGCCGGCGGTCCTAGGTGCAGACCGGAGCTGGCAGGCGGCTGTGGCATCCTCCTTGGAG
CCAGGTCTCAGGGAGCAGCAGCCCTCACTCCTGGTGGCTCAAGGATGCTGGGGACCACGA
GCATCCTGCATTCGAGCGCCCGGGGCTCCGGCTCGCTGCTCCCGCCTCCGGCTCCGGCTG
CGGTTcccgcgcccccgggccgagcgcaggccgccgagggccgcgggggtggctggcggc
ggagcggcccgcgggccggggcatgctggcggcgg
>ENSG00000097021 chr1- 6324329-6324659,6366175-6366925,6412285-6412309,6418906-6419404,6420713-6420767,6445727-6445873,6453460-6454451
GGGTCCAGCCAAGCAGCAGCTTTATTAGTGGTGCTGGGTTCTTCCCATACCCTACAGCGT
GCTCGGAAGCATTCCCGAGGGTTTCTGCCCAACGCCTCCCGGCGCTCGGGACAACACTGT
GTAGCATTGATACTGGAATGATATAAATAAAGCTTTGGTGTGTAGGTTTGCAGGAGAGAG
TACAGGTTAACACTGTGATACGAAAACTTCAGACAACACCAGCTCTCAATGTGAATTGGG
TTTTTGGCCAAGGGGGGAACTTCTAAGTGACTGGACACTGGGCCCGTTGCCATGGCTACT
CGAGGCACCAGTGGCAGGAGGAGGGAGTCTAttgcagtgagccaagatggcagcagcaca
gtccagcttcggctcggcatcagagggagaccgtggcaagagagggagagggagaccgtg
gggagagggggagggggagggggagagggagagGACGTTCTTACGGTTCATGGCAAGACC
TCAACCAAATACTCCATATTTCTGGAAAGGGGTCAGTGCCCCATGATTTGAGAGGGATGA
CGTGCTGGCCACCAGGGACCCGGCTGAGAGGAGGACCCAGTGTGGGCAGGACAAAGTGAG
TTCCTGGGACAGGTGCCTATAGGATGCTTGGACTGGAGTGATATGAACCCCACGCCCAGG
CTTTCAGGGTTGACACCATCTCGGGGTTCAAGGTTCAAGTTCACCAGTCCCCACGTCCCG
CTCCCCCGCTGAAGCATCAGGATGGACGTGAAGCTGTTCTTCAGAACAGAAGAACCTGGA
GAACGATGTTTTCAAACACCAAGATCCTAGAAGGCGAGTACTAGAAGGAATTTAACTGCA
GCCTGTGCCACTCAGCTTCACGAGGAAGAAAGCGGCGTCCCAAAgcatttgtttgttcac
ctcttgatccccctagaccagaagttcctcaagagtagggaacagctcttcgtccacctt
tttccttccttgccccaacactgagggtctggTGTGTTGTGTCCCACGTAGCAGTGGGGG
CTCCGGCCAAACAAGGTCACGGAATTGGAAAAGAGTAACTGTGCCCTCTTTTGCATTTTT
CACCCTTCTCCCTTTCCCCAAATCAGAGGTGGCTAGGACATCCCAGGATCAGATGCAGAG
AAAGGCGAGGGAGCAGGGAAGCATCACAGAGTCCTTGCCTGACCCAGGACTGTCCCAGCT
CCCTGCCACACCGGGCTTGGTGGGGAGCACCCCCCACCCCCAGCTTCCTGAGCTGCCCAA
TCTGGCCAGGAAGAGGCTGCCTCGCCAATCCAGAGCGTCTACCAGAAACCGGTCGTCATG
GAAACCTTGCTTTATAAATAATTACAGAAGAAGTAATTCTGTGAGCTCTTCTGGCTGCCA
TGCCAGGAGATCAGGAAGGCAGAGGGGCCGCTGCTGAGCGGCCTCAGGGAAGCGGCTATG
AGGCTCTGCCTTCTCTGACAGGGCACAAGACCCCCTAGTCTTTCTCCAGGGTCTCAGCCA
AAGCCAGGTCTGGCCCCACTGCCGCCTTCTAGAGCTCCCTGAAATGTAGACAGGGGAGGA
AGGTCACAGGCCAGCAAGGACTCCAGCAGGTCCAAGCCTGCATCCTCGTCTCCCCACGTC
TCCTGTCGGCTCCCTCCAGAAGCTGCAGCCAAATGGAACTCCCTGCGGTAAGTGGGCAAA
CTGTTTACCCAGTGACAAGTATGATGCCCAGCAGAGCCCAAGCCTGTGTCTGCCTGGCCG
GCTCAGCAGTGAGCCGGTGTGATCCCTCCCTGATAGAAAGCACCAGGCTCCTGCTCCTCC
TAGGACCGAAAGGGGGAGGGCAGAGGTGGAGCGATGGGGCTGGTGAGGCGGGGCCTGCGC
GCCGGGGGCAATCGAAcgcggcctccccgcgccgaccccgcccccgcgccggccccaccc
cgagccccgccTCCCAGGCCGCCAAGGCTGCAGAGAGCTCGCGCGGGCGTACGATTCTGG
CGGCGTGGGGGCCCAGGCAGCCGCCGCTTCCAGAAGGTTCGGTGGCGGTTGGGCCGCGCC
GGTGCGGGGAAGGCCCGCTAGCCGCGGCAGCCGCGCCCGACCCGGTGGCAGCCCCGAGGG
AAGCGTCTGGGGCGGCCTAAGTGGCGGAGCAGGGCGGACTTGGGCCCTCACTCTCCGCGC
GGCGGTAAATATTTGTGCTGGGCGTTCCCGGCCGCCCGCGCCGCCGATTCGCTGCCGCGC
CCAGTGCCTGGGCGGCCGGATGAGGTCAGAGCGGAAGGCGCGGCCCGGGCTCCTGGCAGT
GGGGCCTGATTCCCACCCCCGCCCCCAACCCACCCCGGCACCAGTCGCCCGCATCGCGGC
TCTCGCTAAGATCGGCCCTAAGAGAGAATGGAAGGCTGTTTCCTAGAAAGGAGCATTGGT
GGCGGCTGCTGGGAAGACACGGGGAATGGAACGGGCCTTTGCTTCCGCAGCACAAAGCGT
CACGAGGTGGGGAGGAGGAAAGGCCGGCGACTATCTACACCGCCGCCTGCAGCTTTTACT
GGGAGCGCTGAGCGCCAGCCTGGAGGTGCACGTGTTGCAGTGAGGAGCCCTGAAACATGC
GTGTTTTACTGCACAAGATGTGCCCTTGAATGGAGTCTAGGCCAGTCGGGGTCACCAAAA
AAAATCCACCAAAAAACACCCAAGAAGGGAGAAGCGGTCACCCCCCACGTGCTGGAATGA
CAGCTTTTTACTTGCTAGGCAGTTGGACCTTTTCCGAATTTTCTACAATGCACATAGATT
TGTACTTACATCTTTAAATTAAAACCCACGCAACTCCGGC
>ENSG00000069812 chr1- 6472478-6473255,6475292-6478935,6479214-6479295,6479881-6479979,6484538-6484730
ttttttttttttttttttttttgagacggagtctcgctctgtcgcccagcctggagtgca
gtggcgtgatctcggctcactgcaagctccacctcccaggttcatgccattctcctgcct
cagcctcccgagtagctgggaccacaggtgcccgcccccacgcccggctaattttttgta
tttatagtagagatggggtttcaccgtgttagccaagatggtctcgatctcctgacctcg
tgatctgcccgcctcggcctcccaaagtgctgggattacaggcgtgagccaccgcgcccg
gcccatcttaaccatatttaagcatcatgcacattcacattgcggtgtagccatcagcag
catccatctccagagctcttttcctcttgcaaaactgaatctctgtacccatgaagcacc
aactccccattcttcccaccccccagcccctgccaaccaccattctTagatgtgatatct
ttgttagagcagattaacttgctctcaggtgtatggtctgcggccattgactCAAGCACA
GGGAATGAGAACTTCTGGAAGTGGGCCTGGACATCTGAATTGCACAGGCTTCCCAGATAG
GTACGAAGGAACAAGAAACAAAACAAACATTACCGCAAATGAAACACTGTGTAAATATGT
GGATTACATCCTGTAAGTACGAAGAGAATGGAAGGCATTTATCTTGTTATTGTCACTGGG
GCAGATCCGGAGTCAGCTCTGGGcggagatggatttaccctggagctgctgaagcttatt
ttattgcagttcactttattgcacgtcaagatattgcctttttttttttttaaacaaatt
gaaggttcggggtaactccagagtcaagcaagtctattggcaacattttcccacgagcat
gtgcccactttgtatctgtgtgtcacactttcgcaattcttgcaatatttcaaacttctt
ccttattatatctgttgtgAAGCTGGTTCTCCCAGACGTTCCCTGCAGGCTGTTTATGCA
GCGCCCATCCGAGATGAACCCACAGGACACTCAGGATCCCAGACTGCAGGAGTCGTCTGG
GATCACAGGCGGGGCAGAGCAATTTGTCAATGTTTATGAGGAGTCCTCCTTGGCAGCCCA
GTCTTTATCCTCACTCACGTGGAAATGAGATTCGACCTCTCCTAATCACCTGGTGCCCGA
GGAGCAGGTAGGCGCCTGTCCCAAGCCTGAGTTTCCTGGGAAATCTACATTTCAGCACAG
ATGGGTTCCCAGCAGCTTAGTGCTCTGGCTGTCCTTAGGTCACTGAATCATTTCACCCGC
TAGttttttgtttgtttgtttttgagatggagtcttgctctgtcacccaggctggagtgc
agtggcgcgatctcggctcactgcaacctccacctcctgggttcaactgattatccctcc
tcagcctcccaagtagctggggttacaggcacccgccgtcatgcccagctaatttccata
tttttgtagagacggggtttcaccatgttggtcaggctggtcttgaactcctgacctcag
gtgatccgcccaccttggtctcccgaagtgctggcattacagacgtgagccactgcgccc
ggccTTGCCCACTGGTTTTATGAGAAAGAGACATGGGAGCCTTTTCCCCAGCTGGGGCAA
TCATCAGACAGTCACATGGAGTCACAGAACCATCTTGCAACAGCATCCCAAGACCTGGCC
ATTGGGCAGGATGTGGGACTTGTGAAAGGTCATAAATGACCCTTTGAATCAGTCTCCCTC
TGCACAGGAAAAGCCCACCGCCCTGCGTTCACCTTTGCCCATCAGATAGGGCTTGGGGGG
CACCTGAGGAGGAGGTGCCTGCCACTGCCTGTGGAGGAGGATGTTGGCGTTCCTATTTCA
CAAGCCCGGCTTGGAGAGCCAGCGGAGACCTTCTGCGCAGCTAGCTCTTGCACACACCCC
TGCGGAGAAACTCTGCCTTCTTGCCTGGGGCCCAGAACCTTACCCACCCAGGCTTGCCCC
CTCCCTTCCAGGGCCCACTGACCTCCTGACTCAGGCTCCCCCGAGTGCCTGACCCTGTGA
GTCACTGGCCCATCTACAATCCTTCTCCCCGTGACTGCTTGAGTTGTAGCTTGATTGGAG
CCAGGTCAATGCAAGTCACAGAACTGCGAACTGAGATGGACTCTCAGAAGCAAGAGGTGG
CAAGCATGGCGGAGAGGAAGCGAGGGTCCTCCTGGCTGGTTAGATCTTACAGAGTTTAAG
CTGTACTGAGAGTTTTTATGAGGACAAGGGGCCAGTCCTGTGCCTGCCTGATGTGGAGTC
CTAGGCGGGCTTGGGCCGCAGGTTACCTGCTCCCGGAGGCTCACAAAGGCAGTGCCAACA
GGCGCTCATTCTCAGCAATGGGTGAAAGTAAGAGGAACCTGCCCTCCCTCCTCTCCACAC
CTCCCCAGTATTTGTCCTCATGGAGTAAATATCCAACAGTGATCCCAGGGCATGGGAGTG
GGAGTTAAGGCAAATGCCAGACTGTCCAAGGCTCATTACAGGGTAGTCCTCTCATCCTCT
GCTCACTAGTCCACTatattcagtgagcacccactgtgcaccctgtgccttggggacgtg
gaggcacgctcagccccagcctcgccctccgggagcttacagtctaACCCTCTGGGCACA
GGGAGGTGGGAAGATGGCACGGCCTTGCTGGGAGCCTCACCCTGTTGGCTGAACAATGAT
TTTTTCAATAATGCCTACAGCTTCCTTCATATCCTGCCACCCAAACCAGTGCCAAGGTCA
TCATGGGCTTGTGTGGCACAGTCAGATTTAGTGACCATCCCCACTCCCACATTGGTTCTG
TCTTCTTGCCCCCGGTGCTCTGGTCCCTAGCACAGGCTGCTGATTTGGGGACTCGGGGGA
GAATCCTCCACCTTCTGCAAATGCTTAGCCATGAAATGACGGGTGTTTGCCTGACTATGA
TTTCATGAATCCCCCATGAAATGATGGGTGTTTGCCTGATTATGGGCCAACAGTGCCCCC
CACTCCTCGTGGGCACTCCTGGGATCAGCAGCCCCTTCCTAGCCTTCACAGGGACTCTAG
GCCTCCATGGAAAAGAAAGAAATAAAAAAttttttttgagacagagtcttgctgtgtcac
ccaggctggagagcaatggctcaatcttggctcactgcaacttcagcctccgaggttcaa
gtgattctcttgcctcagcctcccgagtagctggcacatgccaccacacccggctaattt
ttgtatttttagtagagacggggtttcaccatattggctaagctggtctcgaactcctga
cctcaggtgatccacccgccttggcctcccaaagtgctgggattacaggcgtgagccacc
gcgcccgcccAGAAAGAAAAATCTTAACAAGTTGCTTCCAGTAACCAGTCTCAATGAGTA
GCAGGGAGTAGTTTGCAAGAAAAAAAAACAAGTGAAGATGTTTCCCATTCTTTAACCTGC
TCCATCCCTCAAATTCCTGCTGCTCCATGGCAGGGGCCCTGCTCACCCCACATTGGCACA
GACTCTGCTGGAGTCAGATCCTCCAAAGCCACAAGCTTCCTTGAGGCCACGGGGCCGCCT
CATTCTTGTTCTGCCCCTTCCTCACACTGAAAGACTGCATAGCCTGGGGTGCAATGCCCA
GGTGTGAAATTGATGCTCGGGAAAACAAATCCTTCCCAAAGTCACTTAAGGAATCCCCCA
GCCCCACCGCACAGACCCCTGGATGTATACTGCCCCTATAATTCTGCTCTAGGCAGAAAA
GCCTAGGAGTGGAGGTGACAGCTCCCAGCATATGCACCCTTTTGCTCTGCTCTGCTGCCC
TGTAGAGCCCTGGAAGTGACCAGAGCCCTTAGGCTACTGCTGCTGCATGCCCAGAGGGTC
CCAAGCAGAGCTGGGCAGGAGGTAGGCCCAGGCAGGGCTGGGAGAGCAGTGACCAGGCAG
GGTGCACGGCTGCACTTTGCCCAGGTCCTGGCTCTGGCTCTGGTCTGGTGCCAGTGCTGG
GGTGGGTGTGTCGGCTGCCCACGCAGCTGCGGGGTCCAGTTCCAGAACTATCTCCACCAG
CTGGGATGGGGGGCTTCTTCTTCACCCTGCTGCCTCTTGTCCTTTCTTCTCCAGCCAAGT
TGGGGGTGAAGCAGGGACGCTCCTTTTATTCCCTGAGCCGAGCCCCAGCCCCAGGGCTTT
CAGTCTGCCACGCCAGTCACAAACAGCCGGCTTCCGGCCTGGGTGTGGGTACTGGGCTGG
CCCCTAATGATGGGAACAGCAGCCGCCACCAAGAGCTTCAACCTGTCCAGTGCCCCAAGG
TCCCAAGCAGTCGGCAGGGTCTGTGGATCGGCCGAGGGGCTACTGCGGGCGGAGAGCCGC
GTGAGGCGCGGGGTAGGGTGCCGGGTGCGGGGTGCAGAGCGCGCGGCAGGGCAGGGAGGG
CTCAGCTCCGCGGGGAAGCGGTGGCAGCTGCGAGCCCCACGCAAAGGGAAACCGAGGTCC
GAAATGAGGTCCCGGGCGCGGCCCGGGCTGGTGCCAGACGAGTCTCTGGAATTGCGTCGC
CGGCGCCTGGAACCGCAGTTAGCGGGCACTGGGCAGATGAATGAATTTGTCTGTGCCTGG
ACGGCTCTCCAATTCGAACCCAGTTTTGCTGCCCTCTGGGGTCTCAACTGTTACGTGAGG
CAAATTAGGAGAGAAGCCCCTGGGCACCTTGCCCCAGTCGCACGAGTGTccccgcg
>ENSG00000187017 chr1+ 6484848-6485015,6508103-6508177,6508580-6508621,6520204-6521004,6521246-6521430
AGCGGAGCGCCAGGCAGCGCGGAGCGGAGGCCAGGCCCACAGCCGCTCCGCCTCCCGGCC
CGCAGATCCCCGACGGCCGCACCGCGGGCTCCTCTGGCCCGCAAGAACACGTGCATGGCG
TCCTGGGGAAGGCGCTGAGTGCGGAGTCGCGGCGCCGCACGCGGCACCATCAGGTAACGC
AGGTGTCGGGTCCTGCCGCCCCCACAGCCAGGTGCACAGCGGGGGCCACCAGCACCGTGG
CAGTGCTGCACCCCTCGACGGCCGCTGGCCGCGAGTCCCCAGGAGTAGAGGCCGCAGACT
CCTGTCCGCAGCCTCGCAGCTCCGTGGGGCCCTCCGCCCCAGCCCCAGCCAGCCAGGCCC
TGGTGGAAAGGCTGGGAGCCGCACAGCCCTCCCCTCCTGCGCTGGAAACCCTCCCTGACC
CCCACCCTGGCCCCCCGTATCCCCAGCCCTTGGCAACACTGGAGTGCACACGCCGCCACG
GTTGCCCAGAAAAAGTGCCCAAGCTGCTGACGCAAACAACAACAAATGCTGCTTATTTGC
ATGCCGACTTACATATATTTGCATGTTCGTTGACTATCAAAGAGTGCAGAGCTCTCCCCA
GCCCCGTGGGTGGTGACTTTGTTTTCCTGCGGGGCTCAGCCCCCTCCAGGATGCAGCCCC
CTCCCCCGCACCCCGGAACCGGCGTCGCTGGCGCATCCTGGGTGGAGGCAGGCCCCGAGC
TCGGGGAAGGGGTTTTCCCTTCCTCTCTGACCCAGATCTGCGCGCGGCCTAGCCCGGGCC
TCATTTCTTATCCCCGCCAAGGGTTTCCTCTCAGTCATTTGTTTACCAGAAACATGAAAA
CTGCCTGTCTGGCCGGGCCGCACTTGTGGCCCCCGGGACCCCACCTCTGGCCCCACCTCC
CTCAAGTCTGCGCCCCGTCCCCAGCCAGACCCACTCGCTGCCGGGACCCTTTCACTGCCC
CGGTGGAGTGAATAGAGGATGAGGGGCCCTGACCCTGTGTCTCCAACTGCTGCACCCCAT
CCCGACCCTGTCTCCGCCACCTCGCAGCCCCATTAAAGCGCTCTCATCTGGGCTCCGGTT
CACTCATACCGCGATCTCAGCCAAACTCCGGCCGAGAAGTTGAGAAATGTCTTCACCCCC
TCTCGACATTCGTTCGTGCTTCTTCGCCTTGGCTGGAGCGATAGGGGCGAGCAGGGGTGG
GGCCGGCTGGTGCTGCTACGCAGGGCCGTGCCAGCGGCTTAATAAGTGACATAAAATGTC
TACACGCATAA
>ENSG00000215788 chr1- 6521211-6521496,6525621-6525690,6526168-6526255
TTTTTGTTTTGTTTTGTTTTCTTTCACAGATTTAATACCGCGATCTCAGCCAAACTCCGG
CCGAGAAGTTGAGAAATGTCTTCACCCCCTCTCGACATTCGTTCGTGCTTCTTCGCCTTG
GCTGGAGCGATAGGGGCGAGCAGGGGTGGGGCCGGCTGGTGCTGCTACGCAGGGCCGTGC
CAGCGGCTTAATAAGTGACATAAAATGTCTACACGCATAAGTAACCGTACTTAGGGCTTC
TGCAAGGGCCACCAGAGCGCCTAGGTGGCAAGTGGGCGCCGTGTCACTGGGGGACAGGTG
CTGCTGACTCTCAGCGCAGCTGCCCACGTGGGGCCTCTCCCTGCTGCGTCTCCTCCAGCC
CTCCGACGGGCGCCCAGGGGCTTCCCGGCTCCGTGCTCTCTGCCCGTCGTGGTTCCGCCT
TCAgccccgcgcccgcagggcccg
>ENSG00000171680 chr1- 6526152-6527625,6545504-6545529,6545896-6546014,6550505-6550640,6551697-6551760,6556630-6556756,6557092-6557156,6557384-6557484,6579572-6580121
GCGGCCGCTGCTCCATAGCCCTCCGACGGGCGCCCAGGGGCTTCCCGGCTCCGTGCTCTC
TGCCCGTCGTGGTTCCGCCTTCAgccccgcgcccgcagggcccgccccgcgccgtcgaga
agggcccgcctggcgggcggggggaggcggggccgcccgAGCCCAACCGAGTCCGACCAG
GTGCCCCCTCTGCTCGGCCTAGACCTGAGCTCATTAGGCGGCAGCGGACAGGCCAAGTAG
AACACGCGAAGCGCTGGGCTGCCTGCTGCGACCAGGGGCACAGGATAGAGCTGCATCTCG
GTCCCCaccccgactctcgccccaaccctgagaaccacttcaaggtagagccagggcaag
tgacttctctctcggcctccgcgtccccagccatggaggaggttgggccaaaAGTACCGC
AAGGggccaagcgcagtagctcaggcctgtaattctagcactatgggaggcagaggcggg
cggaacacttggggtcaggagttcgagaccagcctgaccaatatggtgaaatgccgtctc
tacttaaaatacaaaaactagcccggcgtggtggtgcacacctgcagttccagctactag
agtggctggggcaggagaatcgtttgaacccgggaggcagaggttgcagtgagccgacat
cacaccactgcactccaacctaggtgacagagtgagactctgtattaaaaaaaaaaaaaa
aGTTCCTGAAGGGACCCCCATGGAGGACCCACCTTCCCAAGAGGGCTGGCCTGAGTGTGG
GAACTGGGCAGATTCAGCCCTGAATCCCCGGGGGGCACCTGGGGAGAGGCTCTGATGGTG
GCTGAAGGTGGGGAAGTCTGGGGGTGTTGGTCTGGTGGCACCCCACACCCCATTACTTCC
CAGTGCTTCCCATGGCAAGCTCCATCCGTGGCCCATCCGTGGCAAGTGGAGGAGCACAGG
AACACAAGGAGGCCGCCCTGAACTCAAGTGCCCCGAGTCACTGGGCCCCAAAGCAAAGGA
CTCTTCCCAGTGGAGTCTAGACAAGTCTTTATAAAAGAACCAAAAGCTCAATAAATACGT
AACTTCACAGAACCCAGCCCAAGCCAGGGGTGGCCTGTGGGACTGGGAAGGTGGGGGCAG
GGCAGGAGTGAATCCCACTGGAGGCCAGTGAGGGTAGAAGTAGGATGGGCAGCCTAGGAG
CCCAGCCCTGAAGACTCGAGCTGAGCTGGTAACTTCGGGGAGTAGGTGACGAGGGGCTGC
CTGGGCAGGTGGGGTGGTACTGTGGCCTGGGCCTCCTCCACTCCATCCAGTCCGGCAAAG
CGCAAATCGGGCCCGGGCGTAGGCAGGGATCCTGCCCAGCATCCGGCTCATGCATACAGG
AGGCAGTAGCTGAAGCAGGTGCCGGCACGCCCCAGGAGGCAGGCTGTCTGCTGTCTCTTG
GTCAATGGCACTCTTGGGGGCCTCCCTCTGCTCAGGCGGCCGGAGGAAGCCGCGGTCTGC
CTCTGCGCCTCTGCGCGGCCCCGGGCCCCTCTCTTCTCTGACTCCCTCCTCAACACCAAT
GCCGGGCTCAGAGGGCTCCTCAGAACTTGCTCTTTCTCCTGGGGAGCTCCTTGAATGCTC
TAGGAACAGGACCAGGGTCTCCTCCCCGGTGTCTAAGGCTCTAAGGCTCGGGCCGAGACT
GCCAAAGCCTCATGGGGCGCGCGGGGAGAGGGGGACGGGAGCCGCGGGACGGGCTCAGTC
GACTCAGCGCAAACTATCCTGCCCGTCCCTTCTCCATGGGGGCCTCAGGTCCACCCTTTC
CTCTCCCTGGTCTTCATCTCTGCAGGGGAGGAGCAGAGGGCATCAGTCAGCGGGGCACCC
AGGCTCCCCTGGGCCCCACTGGCCTCCCAACCGGAGGAGGGGTGGGGTGATCTCCTCAGT
CCTCCCTTCAAAAGAGGTCAGCGTCCCTTTGACCCTGAATTTGGCCCCCTCCAAGCTGCC
TCTCTTCCTGGGGGCTGGAGTGCACCGCGGTGGAGCAggccccgtgccgcgcggggggcg
ggcggcgggcgggggcgccggggacgccggggactgggaggccgcagagccgccgccgcc
ggaccctcgcacGCTTGACCTCTGCGGTGGTGGCACCCTGCCTGGACCTCCAGCCACATG
CCAATGCCACAGGCCTCTCTAATCAGACACACAGGTCTCCGTCCTGCTTTGCCCAGTTGC
CATCTCAACATGGAAGGCTTCTCCCCGACTCAGCCCCAGTCTTAATTTCTGCAGCTGGAC
CTGTCTGCACAGAAAACCAAGGCGCTCTCAGCCCTGCCAATTTGCTCCCCGTCCAACACA
GGTCCCCTGGGCGCTGTATATTTGAAGGCACAGACTTCGCAGCCGCCGCTCACACTGCAT
TTCCTTGTTGGTGGTTGGTTCCTTCTTGGATTTTCCATTCCTGAGTGCCCATTTGCGCCC
TGGAATGGGCTCCCACACTGCTGGCTGCCCTGGAGGTGCCGTCCCTCCTTTCCAGGAAAG
CAACACCACAGAGACCCCGGCCTCTGCAATCCCAGCAGCCAGCAGCAGCCCCTCTGCTGG
GCTCCTTGGCTACCAGGAAGGCCTTAGTTTGGTGGCTTTCCCCTGCCAGGCAGAGAGGGG
CTGGTCACAGCGGGAGATCAAG
>ENSG00000162408 chr1- 6581407-6585916,6614563-6614595
TTCATGTTTTCAAAAATATTTAATGATACAAAAGTTCATCTGTTAACTGAAAAGAGCTGA
ACAGAAACCATACATATTTTGTAAAATACACACACACACAGCAGAACCCCAGCTGAGACA
CCTCACAGTGTCAGTGATTACTATGTGGTGGTGGGCTGGAGGATCATTTTCTACATGTGT
AAGCTGCTTATAAAATTTTAAAAGCAACAAGTGGGGGTTTATGAAAAACTTTCAGGAATG
GGTTATCTATGGTGGCCGTGGAGCTTGCTTCCTCAAGGGCTCTTTGACCACAGGAAGCTT
GGTAGCAACAATTTTAAGGTGAACCTGCCAGAGGCAAGATGAGTAAGTAGCTGTGGATTC
ATTTAGTTTCTGCATCCCTCCAGCATGACCGTGAGTAGCACAGCCGTGGTGCCAGCCTCC
TGAGTTTACCATCTCATCAGAGGCTAGCTACACACTAGGAGttactgaccgtttctacat
gccggagactgtgctacatctcttatagacatgacttcacttactcctcacccaggaaca
ctgaaggaaggacaattacccaatcttcaaaacataaaacaggctcaggctaagcatctt
cctccaagttacaccactgacaagtggtagagccaggatttgaactcagagctctataat
caaagcctgctgtcttatccaTGATCTTGCCATCCAAACCCAAAAACAAATGACCTAggc
cgggcgcggtggctcacgcctgtaatcccagcactttgggaggccaaggtggacggatca
cgaggtcaggagctcgagaccagcctagccaacatagtaaaaccccatctctactaaaaa
tacaaaaaaaattagctagtgtagtggcgggcgcctgtaatcccggatactTTGAAAATT
ACATACAAAAATTACTAAGAGGCccaggcacagtgtcttatgcctgtaatcccaacacct
tgggaggccaaggcaggcggatcccctgaggttggaagttcgagaccagcctgaccaata
aagtgaaacgccatctctactaaaaatacaaaaattagctgggtgtggtggcaggcgcct
gtaatcccagctacttgggaggctgaagcaggagaatcgcttgaacccaggaggcagagg
ttgcagtgacctgagatcaggccactgcactccagccttggcgacagagagtccgtcgca
aaagaaaaaaacaaacaaacaaacaaaaaCTAAGAGCTTTTGTAAAGAATAGCTTCAggc
caggcgcagtggctcacgcctgtaatcccagcactttcggaggccaaggcgggcggatca
cgaggtcaggagttcgagaccagcctgaccaacatggtgaaaccctgtctctactaaaaa
tacaaaaattagctgggcgtggtggcatacgcctgtaatcccagctactcaggaggctga
ggcaggagaatcgcttaaacctgggaggcggaagttgcagtgagccgagatcactccact
gcaccccagcctgggcgacagagctagactctgtctcaaaaaaaaaaaaaaaaaagaaaT
TGCTTcagcactttgggaggccgaggcaagcggatcacaaggtcaggagatcgagaccag
cctagccaatacggtgaaaccctatctctactaaaaatataaaaattagccaggcatggt
ggcgctcacctgtaatcccagctacttgggaggctggggcagaagaatcacttgaacccg
ggaggggagaggctgtagtgagccaaggtcgtgccactgcaccccagcctgggtgacaga
gcgagactctgtctcaaaaaaaaagaaaaaaaaaaaagaaTAGCTCCAATGGAGAACTCC
TTACTACCTAATCTGACCCATAACAGACTGTGGAAATGATAAAAAGTCCAATCTTGTCCT
TCTTCTAAATGCCCTTAAAGCCACTGCCACCAgccgggtgcggtggctcatgcctgtaat
cccaacactttgggaggccaaggcaggtggatcacctgaggacaggagttcaaaaccagc
ctggccaacatggtgaaaccccttctctactaaaaatagaaaatcagccaggcatggtgg
cgcatgcctgtaatcccagctactcgggaggttgaggcaagagaatcacttgaacccggg
aggcggaggtggcagtgagcccagattgcgccactgcactccagcctgggcaacaagagc
gaaactccatctcaaaaaaaaaaaaaaaaaaaaaaaaGGATAAAAAGGCCACTGCCATCA
ATAATGGGATGAATTGTCATCCTGGAGAATGGTGCTGCTGCAGGTCTGACCGGCACAAGC
TAGACCTGACAGAGGCCTTGGCTCCCTGTCTCCGAACCTCCTTCCCTAAACCCTGTACAG
CTTCCTGGGCCAACTCTAGCCCCAGTACGGCCACCTGACCCACAGCTGATAGCTCCCTCT
AGAGGCAACGATTTTTCTTTACTGATAGGGACTGAAGAAAAAGACTTGACCTTCATACAG
GCCGCATTTAAAGCCTGAAGGCAAACCTAGATTGAATGCAAATGCAATTACAGGGCACCA
GTTTCATTCTTCCAGAGCCTTGCTGCAAATGACCTCCAGTGAGTATAACTGTAAGATACA
CGAAAGTGGAGAAAGGCAAAACATTGATGGTGATGGATTGTCTTAAAATTCTTTACAAGG
CCAGCACAGTAAAACATCATATGAATGAGCCAGATTTCAACATAAATAAGGGGCAACTAA
GAAGCTAGACTCAATTGTCTCAAAGGTATCAAAACTAATCACCATAGCAAGGTTTCCTGT
GCTTATTTTAAGTCCTTTGCTGTTGGGTCTAAGAGGTGCTGAGGGGCCACTGTAAAATAC
TAAAGACAATGATAACCAACAGTTGTATAAGTGTATATAAGTGTTAAAACCCACACATCC
TAATAGTCTTACAATGTGATCATGCTGGGAAGATGGAATTCTGTCAAAGCGGTGGTCACA
ATACCAGTTTGAACCTCAGCCCCAGGAAGTATCCTGCTGTCTTAAATGCAGAAATGATGT
GACCTGGTCCCATCACCCGTTTACACAAACCACTTCCAACCTAGAGGACAGAGTCGGAAG
CACCAGGGAGAACGTGGAGAATGGCAGTCTGGTCACCAGCCGCCGGCACCCCCAGGAAAA
AGCTCTAAATGGCAGGGTTGTTCATAGGTGCAAGTTCAGGTCCAGCCTCCCACAGGCAAT
AATGGAGCTTTCCCAAGAGCTGGTCTGCCAGTCCTTCTTCCTTCAAAACAGCCCAGTCTC
CAGCTCTGCCCTGTGGTTGTCTCTGGCCTCAGATCAGAAGTCAATTTGGACAAATCTACT
TTTATAAGAGCCCCCAGAAGAGGTTTTCCAGAttattattttttttttttgagatggagt
cttgctcttgttgcccaggctggagtgcagtggcgtgacctcggctcactgcaagctccg
cctcctgggttcatgccattctcctgcctcagcctcctgagtagctgggactataggcgc
ccaccaccacgcccagctagttttttgtatttttagtagagacggagtttcactgtgtta
gccaggatggtctcaatctcctgacctcgtgaaccgcctgccttggcctcccaaagtgct
ggaattacaggcgtgagccactgcgcctggccCCGAGGTTTTCCAGATTTGAAAGAAATT
TCCTCAGCATAAAACCTCAGGATTAAAAAAAAGGAAGGGCTCTTGGGTCCAAATTTATAT
CTATCAAACCCGTTTAAAtttttcttttcttttttaaaagataaggtcttactctgtcgc
tcaggctggagtagttggtgtactccagcctggaactccgaggctcaagcaatcctcccg
cctcagcctcccaaagtgctaggattacaggtgtgcatgagccaccatgcccagcCCTAT
CTATTAAACCTTGATTGAATATAACAGACCAAGTACAACTGCACCAAATGGATGGGCTGT
AACCATCCACACTGGCTCCAAGGAAGCAGACCGCTGGACCCCAGCTCTGCACATGGCTCA
GGCAAGGCCCGTGGCGAGCCCTTGTATCCATTATGCTTGAGATCCTGCAGGTCGGCCTTC
TTCCTTCCTTCTCGGTACATTGTAATGGCCCCAGTTTCCTTATTTTTATCCTGATTCTAA
TAACCAGGTCCCTGAAGAACTTTCTGAGGAATCTCTGTTTTAATGGCACACAAACTGTTC
TCTGCTGTTTTACTCCCTCTGGACAGCAAGTATGAGTATCACACAGAAGACTAGAACAAA
TTCTAGCTCATGCAGCTTTAAAAGAGAAACTTAAGACTACTATATGACATTCACGAATTA
CACAAAAAACACTGTTGCTAATAAGGGCACCATTCATGGCCATGAAACTCCATCATGTCT
CTTGTGGTCAGGCTTGAGACAAAGCTTTCTGGTAGGAAAGTTTCTTCCCTTATTAAAAAC
GCGAGCATCAGCTGGGTCCTCAGGGCCTACCGCGCGAGAATCT
>ENSG00000173662 chr1+ 6615241-6615433,6639642-6639817
CCTGCCCAGTTCCTGAGTGGGACCGCAGGCCCGGAATGTCAAGGCAAACAGTCCTGCTTC
AGCCACTGGGCTCCAGTCCCACCCCTTTTGGGGGCCTGAAGTTAGGAAGCATCCGGCAGC
TGCCTTCTATTTAAGCAACTGGCCTCCTTAGAGGCCACTCCTTGGCCATGCCAGGCGCGG
GCATCTGGCCAGCTGACCAGTGGGTCAGCAGGCACGGCTGGCAGCCTTCTCTGCCCTGAG
GGTCGAAGGTCGAGCAGGCCGGGGGTGTCCGGGAGGTCTTTGGGCATCGCGGTCTGGGGT
TGGGACGTGTAAGCGCCTGGGAGAGCCTAGACCAGGCTCCGGGCTGCCAATAAAGAAGTG
AAATGCGTA
>ENSG00000204859 chr1+ 6640061-6640196,6640601-6640669,6649270-6649340
GACGTCACGTCCGGCGCGGAGACGGTGGAGTCTCCGCACTGTCGGCGGGGTACGCATAGC
CGGGCACTAGGTTCGTGGGCTGTGGAGGCGACGGAGCAGGGGGCCAGTGGGGCCAGCTCA
GGGAGGACCTGCCTGGGAGCTTTCTCTTGCATACCCTCGCTTAGGCTGGCCGGGGTGTCA
CTTCTGCCTCCCTGCCCTCCAGACCTAGCCCATTCTGGCCACCAGAGCCCACTTGGCCCC
ACCCCTCAATAAACCGTGTGGCTTTGGACTCTCGTA
>ENSG00000162413 chr1- 6650784-6653427,6653719-6655427,6659810-6659876,6662878-6663061,6674510-6674667
TGGATAGGAAATACTTTTATTGCAAAAAGTACTGAAGGTACCCTAAAACCTTAAGCAGGA
TTCTGGACATGGAAGCCTACAGAATAGACAAAAATAAATATGTCAACCTGCCCGACCCTC
TGGGGTGAACTGGATGTGGACACTGGAGGGAGGGCGTCCTTTATTACATACGCGTCTCTG
AAGTCATATAAATATAGAATACCTTATAGTAGATCAGCATTAAATACCAGTCACTGTGTT
TATATAACTTAATTTGTGCTGTAGACAAAGTTCTGTACATGTAACATGTGGCCATGCCCA
GGCATCCCAGCATCTATCCTGAAGTCAGTGTAAAGACATCCTTAAGTGGTGGAGACATGA
CAGCCCAGAACCCACAGCAGAGGGAAACTGGGGAGAGGAGGGGGCCTGACCCTGGATCCC
CCAGCTGGTGTCCACAGGCTAGAGGGACCCATTGCTGCAGAGGCTGGTGCCTGGTTTTCC
CCATACTTGGTCTTCTAAACCCAAAGACAGGGTCCTGATGGTGGAGACCTGGGTAGGTCC
GGAGGACAGACACAGGAGAGGGCACAATCCCAAGCGCAGCTCTCCTGCACTGGCTCGCAC
CACAGCCCTCATCTGAGTGGCCGACACAAGCCTGGAGTACGGCAGCTGCCAACCACAGCA
AAGCCGCAAAAAAGACTGAGAAAACAGGAACCCAGAGTTCCACAGGGGCAAGGCCTCGCA
GACCAGCCAAGCCCGAGATGCCCTGTGCTGGCAGTCATCACAGTCTGGACAGCATGTCCT
TCCGTGGGTGCCCAGCTCAGTGCCTGGAACGGTCAGGGATTGAGGGCGTAGCCAACCTTG
TATGGCCAAACCCAGCCCTTACGCCCCTGCTGACAAGGGAGACAAGCTGCCCCGCTGAAC
TCCAACAACCTCTGGGTGGGCTCAGCAGCCCCTAGGAAGTTAAGCGAGAGCTACAGGGCA
GGGGGGCTCCCTGAGGGAGTTTGCACAGACCAGGAGGGGCCAAGGGGTAGCCCCAAGGGA
GCAGAGGAAGGAGAAGGGCAGGAAAAGGTCCAGGGCACAGGGCAAGCAACAGTGCCAGAG
GGTGCCTGGTCACAGGAAGCCCAGCTGCATGTTCCATGCTGCCCACAGGACTCCCAGCCA
GGCCCCAGCAGGCCTGGACAGTGCTGGGCCCCCATCCTCGGCCTTCCCAGCACAGCAGGT
GCTGGAAGATGACCATGACCCAAGCGAGAAGAGCCGCCATGAACTGTGGTCATACCAGCC
AGGGCGTTCTAGGACAAGACTTCCTAACCCGACAGCAATGACATCCACAGTGTATGGACT
GGGCTCTTGAGGAGCACGAGGGAGAGGCCAGGCAGCCCTGTCAGGGGTCCTGGGACATAT
TAAGGCAACCAGCCACGCCATCTGGCCAGCACAAGGGACTTAAGTGCAATCTGCTAAGTG
ACAGTGCTAAGACTGTCTTCCTGCTGAGAACATCTCTACGAGTTAGTTCACTAGAAAAGG
CAATAAACATTTGCTTTAACCTTCTTTAACCAGGAAAATGCAGTCTAAATGCCCTCTTCT
CTAAAAAGGAGGCAAGGACAAAAACTCAAGCCAAGGCTACTTTGGGTACTTTGAGGGGAA
ACTGACCATTTCCAAGAGAAACCCAGGGGCTGCCAAGCTGCGGCATTCACCCTCCTGCAG
AAAGCTTTGGCAATGGGACTTCTTAGACTGGACAAATCAAACAAAGCTGACCCTGTAGAG
CTCCTTCTTCTTCCCACTTCTTCTAAGGTCAAACTGCAAGCATTTTCAACTTTGGAACCA
ACCACCAAAGCCACCTCCTGCCCAGGACTTCCTTTAGAAGCAGTGGGACTCCTCACGCGC
AGGCCCAGCAAGGGCTTGGGCACCCGCAGCTGTCTGCTTGGCTGGGTGTCAATGATCACC
TCCCAGGGCCTCCCGGGAAGGAGAGGGTGAGAGGTGAGGACGCAAGAGCCAGTCAGGGGG
TAGGAGCAGGGGGCTATGGCTGAGGAGGCCCAGCATCTGATAGGACCACATCCTCTTCAC
CCTCCAAGCCCACACCCCTGCTCATGTCCCACTGTTCTGGGTGCAGCCTCTGGAGGGCAG
CCCTCTGAGGTGTTTTGATGTAAGCCCCTGGCAGGGGCCAGGAGCTAGGGAGGCAGGCTC
CCCACACCTCTGGACATGGAATTTGGGACCCCACTTCAGCCCGTCTGCCTGGTCCGCTGC
TCCAGGTTCAGGCCATCCTCAGCCTCATGGGAGGACCCCTTCTCCCTTCACGCGTCCCTC
CCAAGTCATCGTCCTCTCCCAAGGTGGGAACAAGTAGGTGCAGATGACAACGGCAGGAGG
GGTGTGCGCCGCGTGGGTGAGCTGTGATCCGCGGGGTGGGGGTGACCTCCAAGACCCAGA
AACATGTGCTGGCAGGAAAGTGGCTCTTCCTCAACTGCAGGGAGGGCGTTCCCGACGGCC
TCTGATTCAGGCTCTCAAGGTACAGAAACCTTCCAGGTAATGGATCCTGGGCTGGCTTCG
CCACCCAAGAGCCTGTGCTCCTCCTGTGAGCCCAACGTGTCCTTGTGCACAAAGGAGTGG
GGCACTGCCCCGCAGAGGTGCCAGTTACCTGCACCGAGGCCCGTGCCGGGCCAGACTGGG
GCTACTGTGGGCCAAAGGGATGAGTGAGTGGAGGTCAGAGGAGAGGGTAGGGCAGGGCCC
CACCTGGGGAACCACTGGAGACAAGGCATGCCCTGTCAGTACCCCAGAGGGGTGGCCTTG
GCTCTCCCAGAAAGCAGCAGAGAGGCCAACCCCTTTCCAACACCCTGCCTAGGAGAACGG
GCCTCCCCGGAGGCAGCTGGGCCTTCCCTATGGTGATGAGGGTGCCCGCTGCAGCGCCAG
GCctccccgtgtgcaggtcgtgccgagcagcgcttcctacgttctctctcagaatctctg
cagtggccctctgggctgagcagtgctgttctccccatgttacagatgggaaaactgagg
cttgcatggctgacagtggcAGAGCTGGGCTCTGAACCGCGAGGCTGGATGATTCCTTCC
ATCTTTCCCAAATTCGCTATGACTATGTGCAGCTTACTGCGGGGAAAACAGAACGCTGGG
TCTCTTAAATGCCAGGACATTAAGCTGTGATGTAAGCTGTGAGGCTGGATGTCACGGAGT
GTAGGTTTGGAAATGTTAACAGACACACAGGAAAGAAGGCTGTAGGCAATATGATGTGTA
CCTCAGACTAACACTGCTCACATGGCCAAATGGCACTGAAGCCTCCCTGTCCCATCACTG
TCAGGCTGGGCACCCCTCTTCTCAACAAGCCCAGAGAGAAGGGGTGGACCCTGGTTGTCC
TATTCAGAACACACAGCAAGTGCTCAACACAAGTATTCCCACAGTGggctgggcatggtg
gctcatgcctgtaatcccagcactttgggaggctgagccaggcagatcacaaggtcagga
gatccagaccatcctggctaacacagtgaaatcccgtctctactaaaaatacacaaacaa
aattagctgggcgtggtggtgggtacctgtagtcccagctactcgggaggttgaggcggg
agaatggcgtgaacctgggagatggagcttgcagtgagccgagatcgtgccactgcactc
cagcctgggtgacagagcgagactccgtataaaaaaaaaaaaaGTATTCCCACACTGACT
TCCTCAGGAACCAgctgggcgtggtggttcacgcctataatcctagcactttgggaggct
gagacaggagggtcacttgaggccaggagtgtgagaccagcctgggtaacacagcaagac
cctgtctctataaaaattttaagaatatccttttgtatctacatatgagaaaaaaaatta
ctgggtgtggtggcacacgcctgtagtctcagctattcaggaaggtgcggtgggaggact
gcgagtcaaggaggtggaggctgcagtgagccatgattgtaccactgcactccagcctgg
gtgacagagcaagaccctgtctcaaaaataaaaaaGGTAGGTCACAGAcctcatgctgac
tctgctccggccacatgggctgctggtgtatctaagaacacgccagggtgccctgctgca
gggcctctgtacctgctgtccctctctggaacaggtgtccccagatgactgtatgccttg
ctccctcacttccttctgctctctggctcaCAGCAGATACTCAATAAACACTGCTCAAAT
GTGtactaagctgtgtaatcatagggtattacttaacatctgtgtctcagtgagccttaa
gtgcaaaataagggtaagagcagCCTTCTATTAACCTCAGCAGACCAGAGCCCTGGGCCT
TGGGACAGTTCTCCTGGGGAGCCACAGAGCTTGTCAGCAGGGCGCCTTCGATAGGTTGTC
GAGGACGCCGCGGCCGGGGCCTGCGGAGAGACGCGGCGCGCTAGGCACCGCTGCTATAAA
TAGGGCGGGGCGCCGCGGCTCTCGAGGGGCGGGATGGGCGGGGAGACGTCTGCACCGCCC
CCTTAACCCCTCTGTgccgggcgccaccgccccccgcgagcgcgTCTTTCCCCGCCCCCG
GGGACGCGGTCCGAGCCGCCGCCCGCCCCTGGCTCCGGTTGCTCTCGAGGAGTTTTAGGC
CCCCCTCGGACCGGGGTCGGCTCCCGAGGCCCCCGGCTGCTCCCCCGATcccccgggccc
ggtggcccgcgccccgcccccT
>ENSG00000116273 chr1+ 6673745-6674126,6681695-6684093
AGTCGCCACCCAGACTACATTTCCCGACAGGCCTCCCGGCTCTCCCGCCCTCCCTCCCGA
GACACGAGCCGAACTGGGCGTCAGGTCGGGGAGCCGGTCGGGTTCCCGCTCACCGCCGCC
GCCGCCGCCCCCTGCAGCCACTCTCCCGCCTCTACCGCCGCGGGAGCTGCATCGTCCACT
CCGGTCGGCGGTGGAACCGCCAGTCCGGGGTCACAGAGCTTGAGAAGCGACGCGCTGAGC
CCCCCATCACCTCCAGCCCGGGCGAcccctcccgggtccgccctcgccctgcgcagccgc
ccgagcccccagccccgggcggccccgctccagcatcccagctcctgcactctcgcagcc
gccgccgccccccgcccGGAACTGACTGCTGGCTGGCGAGGAGGCTGCGAGCGTGGAATC
GGAAGCGACCGCGGGCTTTTTTGCCCTTCTCTTAGTTGAGCACAGAACCCTCAGCTCTGG
TGCGGGCAGATCCCTGCCATTTAGGTGCCTAAGCAAAAGGACAGGCTGTCCAAGGTAGAA
ACTGTACATAGCCGGTGACCGAATGCGACCTTTGCCAGCCAGAGCTGCTGCCAGAGCTGC
GTTCCCTGCAGTGGAGGTGGACTGGACACCCACGTGCAGCGGGTTTGGCTCATTTGAAAA
TGAGGGTCCGTGGTAGCTGTGCGTTTTGCTATCATTGCTAAGAGATTCCCGCTGATTGGG
CTCAGTGCCAGCTGTTATTCTGCTTCCACTGTGTTGGGGAGAGGTGTTCGGTTTCCCCAG
CCTGTTAATGAACAGCCATACGTGTAAGCTTTTTCTTGAGTGTTAAGTCTTTTACCAAAA
GTGTCTGTACAGCAGCCATCCAAGTTGCCCCTACTTAGTGGCTTGCCCTCTGCCTGCCTC
AGCTGCTGCCTGACCGGCTGGGGGAGGCACTGGCGGGAGGCCTCGGGCTCCCCTGGAAGG
GCGCTGGGCTGGCGGGTCAGCTGGTGGTTCTTAGGTTTCCTTCTGTTTGTTAAAAGGGAC
AATGTGGCCACTTCTCTGTGGAAAGGGAGTTGGTTGGGGGGTTGAGATGGCCCGTGTTCA
TAACTCAGTTTCCTGTTTTGCACGATGTAAAAACCCTGTCTTTTTGCACGATACAGCCAA
AAGTATTGGCTGATTTCTTGCTGAGTGCCCTCTTAGTTGGTGTGTGAGGTCTTGGTGGGC
TCAGGCCAGCTGTTTGCGAGTGTGGGAACTCATAGGTTCTGTCTTTGTCTCTTCCTTTCA
CCTCATTCTGGTAGCAGCATAAAGGTTAGGCAATCACTGGGACCCGCATGGTGTTCCTCC
AAAGAATAGGGTAAAGGAGAGCTGGGAGGGAGCCCTCTCCGTTGGGTGACTCTTGTGTGC
CCTTTAGACAGGCTGGCCTGCCGGTTCCACAGGGTACAGTTAGGACTTGAGTCTTTCTTT
TTCTGTTTTGAGTTGGTGAGTGAGTGATAGGGTAACATGGGCCTTCAGGATGACCCCTTG
GAACTGTGCCGAGTTCCTTAAATCTCAGCTGGGATCCTGGACCTGGGAGGCCCCTGTGAG
GGCCAGCTCTGGAAAAACCTGGGAGTTGATGCCGGAGGCTGTGGAAGAACTCTGCTCGAG
GGCAGGGTGCCCTGGAACACTGGTAGTTCTGGGGCTGGGAGGGAGAGGGGCTCCGGCTTT
CTCTGAAATGAACACTGCTCTTCAGCAGTTCAAGTACTTGTTCTCAAAACATTTTCTAAT
TGATTGGTAGGTTTTCATAAGCATTGTTTCTTTAAGGCATGGAAAGGGAAGAATGCTCAA
GCAAGTCATGTTTGTTTTCAGTGGGATGGGCCCGCGTTCTCACTGCTGGGGGCTTCCCCT
TCATGTGGCACCTTTGTGCCAGGCCACCAGGCAGACTCTTCCCACCTTCTCCCACTGAAG
CACCAAGGGGCTTGAACCGTAATTTGGCTAATCAGAGGCATTTTTTTTGTCCTAGTATCT
TTCACACTTGTCCAACCGTCTTATTTTTTTAAAAGTTCTGTTGCTTGTATTAACACGAAA
CTAGAGAGAAATAGTTTCTGAAGCCAGTTTATTGTGAAGATCCCCAAGGGGGAGGTTCGG
TAGAGAAAAATAGTAAGCTGGTTTAGAAACTGACGAGGGCAAACAGCCAGGACGCATTGG
AGAGGAATTTGCCAAAGATCTACCCTGAGATAACGCCTGTCCAGTGTCTTCACCACGTGA
ATAACCAGCGCTCCAAAGTGTTTTTCTGCTTTGAAAAAAAAAAATTCCACAAGCTTTTAA
AGGTGCATTTAAGAATCCATGTGACTTTAGAATGGAACTGCCGGCCCTGGCAACTGTCAC
GTGTGCTAGAAGGTTCGATGCCTCTGGAATGCATGTGATACTCATCTCCATTTTGTTTCC
TTGATTGCATTTTTGTTCTTTTAGCAGATCTGTCCCTGTGGGTGGTGTCTAAGAAGTCGG
ACACCTTGGTTTTTGTGTTAGATTGAGCTGGGCAGCTGCAATCAGCTTCTTTATATGCAA
ATTAGGCACGACCCATCTGTGGTTCCTGGTTGGTGGCTAATGAAGTGAGGGGAGGGAGGG
ATGTCACCCCAAAAGTAGGCCCTCCCATTGGCTTTGGCCAGGCCAGACACTTCACATCGT
TTACATGGTTCTGTGTAATTTTAAAGTTTATGTGTATAAAGCGAAGCTGTTTCTGTGAAA
CTGTATATTTTGTAAATAAATATATTGCTACTTTGAGGTTCATGATTCAAGGTTCAGGCG
ATTGCGTTCTGTGCTGAAGGA
>ENSG00000041988 chr1+ 6684926-6685014,6685210-6685278,6692823-6692855,6693135-6693625,6694146-6695646
TTCCAGTTGTCCAAGCCTGTGAGTGGCTATGCGTCCTGGTTGGGTGCTCAAAGCAAGGAG
GTGAAAGGCGACCAGCATTGGCGAATGGGGTCCCTCCCCTCTCCGCAGGCCCCGCCGCCG
CCGCCATCTTTGTTGGGGGCAGCCAGGCCTGGCTCGAGTGCAGCTCTAGGCTCTCACTCC
CCTGTCCTCAGTGAGCCCCACAGGCTCCGGACGCAGAGGTGGCAGTGGCACCAGGGCCGG
CAGAGCTTTGGAGCTCTGGCTGTGGACATTTTTGTCTGCTGTGGACACTGAGAAAGTTGG
CCATGAGGCCTGCTTGGCCGGGGATCGAGACAGTAGCCAAGCTCCCCGGCGAGAGCCCCA
ATGCCGTCTGGGGGACGTTTAGAGGCGTGGCACTAGGAGTGCACATCTGTGAGCATGACA
AGCTTATCCTCCCATGGTAACAGAAGTCCAGGCTGAGGCTGATTCTGGACGCTGTCCTTT
CAGCACACGCAGAGCAAAGATCGTTGGAAGCCCCAGTGTGGGAGATGCTCCTCAGGGAGG
AAGCCATGTGAGGGGGCTGGCTCTGTGGCGGGTGAGTGGTCCCCTCCTCCATCAGCCTGG
ACAGCCGCTCGGGGTTCTAAGGAGTGACTCCTGTCCCGGCCTGGTGTGAGTGGGCAGTGT
AATAAAGTGTCTTTCTATACGGTGAAGGATGGGGAGGAGGCCTCTGGGGAAGGGGTTCCC
TCCCTCCTGAAGATGAACACACAATACACGGAAGAGCGCCAGCCTCTGCTTTCAGGAAAG
GTTTATTGTGGTGAGTGCCTTCTGTACAGTCGACTGCAAATGAAACGCAGAGGATGGGTG
CCCAGAAGCACCTGCGGCAGAGGCGCACGGGAAGCCCGGGGCCCAGGCTCATGCAACACG
ACGCTCACCGCGGCTCGGGCCGTGGGGCCGTCAGAGAAACCTTTTTAAAAAATGGAGATG
AATGTTACAGAATTGGACAACCCGAACTGCTTTTCAAAACCAGAGGAAGGAGGTTCTTAG
CCGTTACTCAGATACCAGTGCTGGGGAGGGAGGCCTGACTTCAGCAACAGCTGTGGGTGG
GCTGGAGGCCGGCGCAGCTTGGGGCCCCCCGCGCCAGCTGTCTCAGCCACCACCTGTGCG
GCGCTTGCTCCGAGGGGTCAGCAAGAGCAACTGATGGCTGCCACTTCCAGGCCCCGAGAG
ACAGGCCTCACGTAACTTTACTGCAGCCGAGGTCCAGGCCGTGGAGGGGGTCCTAGCTCC
GCTGCATTCTGCATCCCAAGTGGGCACGTGGAGGAAGGGTCTGAAGGAAGGCTCCGGAGC
ACAGGCCCTGGTGTTCCTGTGAGGACGCTGGACCTGCAGGAGCGGGGAGCTGCAGTGCCA
CCTGCTGGGTACCACGGGCCGGGCCTGGGGTCCACGCCTTTGGGTTGGGTGTGTCTGATG
TCTTGCCAAGCGCCTGGTCCTGTCCTCTTGAGCTGCCCTTGCCCAGCACTGCACTCTGGA
GGTGGGTGGTGCAGGCGGTGGAGGGACACAGGCCAGCTCAAGCCCGCTGGTGGCAGGGCG
TTTTCCCACCGGGATACGGGAAGCCACCTGTGTCAGGGCTAGGCCCTGGGATCGGGAGTT
ACACTACCCTGTCCCAAGCCGAGGGGGCCGGTGGAATGACTTGAGCAGCTCTGGGAGTGG
GGAAAAAAGACGACTAATTTCCAAACCCGTTTGTTCTCAGATAAAAAGCAGTTTTATAAA
CCCGCAATCTGCTCCAGATTCAAGCAGTAATATTTCAGCAAGAGGAGGTGGTCATGGGAA
GCCAGCACAGCAGAGGCTCCCTGACCGGGAGGCCTGCCTGCTTTTCAGGTTGTTTCCCAT
GTTCAGCGTGGACTGCAGAAGTGGCTCACGCTCCTGTGGTGAGGGCAGGGTGCTCCACAG
ACACCTCCAGACCCAGCCAAGAACTACAGGGCGGCGGGCTGCGGTCAGCACGTGTGCTCG
GGACACAGCGGAGTCAGGGCCAGAGCCCTTCCCTCCAGGAACTGATCCTTGGGAAAACAG
CCATGGGCCAGGCTGCAGTCTGGTTCCCAGTGGGGCTGCCTCAGTCCTACCCCCAGCACC
CTCAAAAGCTGGGGTGTCTGCATGTCCCTTCACATAATTGATAATGGTACCACCTTCtat
aataataatataaaataaaaaCA
>ENSG00000007923 chr1- 6694228-6694585,6694845-6695737,6741293-6741356,6761861-6761984
TCTGCTTTCAGGAAAGGTTTATTGTGGTGAGTGCCTTCTGTACAGTCGACTGCAAATGAA
ACGCAGAGGATGGGTGCCCAGAAGCACCTGCGGCAGAGGCGCACGGGAAGCCCGGGGCCC
AGGCTCATGCAACACGACGCTCACCGCGGCTCGGGCCGTGGGGCCGTCAGAGAAACCTTT
TTAAAAAATGGAGATGAATGTTACAGAATTGGACAACCCGAACTGCTTTTCAAAACCAGA
GGAAGGAGGTTCTTAGCCGTTACTCAGATACCAGTGCTGGGGAGGGAGGCCTGACTTCAG
CAACAGCTGTGGGTGGGCTGGAGGCCGGCGCAGCTTGGGGCCCCCCGCGCCAGCTGTCCT
GCTGGGTACCACGGGCCGGGCCTGGGGTCCACGCCTTTGGGTTGGGTGTGTCTGATGTCT
TGCCAAGCGCCTGGTCCTGTCCTCTTGAGCTGCCCTTGCCCAGCACTGCACTCTGGAGGT
GGGTGGTGCAGGCGGTGGAGGGACACAGGCCAGCTCAAGCCCGCTGGTGGCAGGGCGTTT
TCCCACCGGGATACGGGAAGCCACCTGTGTCAGGGCTAGGCCCTGGGATCGGGAGTTACA
CTACCCTGTCCCAAGCCGAGGGGGCCGGTGGAATGACTTGAGCAGCTCTGGGAGTGGGGA
AAAAAGACGACTAATTTCCAAACCCGTTTGTTCTCAGATAAAAAGCAGTTTTATAAACCC
GCAATCTGCTCCAGATTCAAGCAGTAATATTTCAGCAAGAGGAGGTGGTCATGGGAAGCC
AGCACAGCAGAGGCTCCCTGACCGGGAGGCCTGCCTGCTTTTCAGGTTGTTTCCCATGTT
CAGCGTGGACTGCAGAAGTGGCTCACGCTCCTGTGGTGAGGGCAGGGTGCTCCACAGACA
CCTCCAGACCCAGCCAAGAACTACAGGGCGGCGGGCTGCGGTCAGCACGTGTGCTCGGGA
CACAGCGGAGTCAGGGCCAGAGCCCTTCCCTCCAGGAACTGATCCTTGGGAAAACAGCCA
TGGGCCAGGCTGCAGTCTGGTTCCCAGTGGGGCTGCCTCAGTCCTACCCCCAGCACCCTC
AAAAGCTGGGGTGTCTGCATGTCCCTTCACATAATTGATAATGGTACCACCTTCtataat
aataatataaaataaaaaCATCTGATGTCTGGGTTTTTTCATTTCCAAATTTGTAGACTC
CCAGGAAAAGATTTTTTGCGGCCTTTTAAAAATCTGGTTCTTGGCAGTTTAATCAATAGG
GACTGGGTTTTGCTGGGAAGTGCTGCTATCCAATGAATGAACGTTTGGGTCTCTGCTTCG
CAACCTTTCACCCCGCCAAACCGGCAAGGCCGTGCTCAAGAGGGGCCAGTGATCCGCGTC
AGGGACAGCGCGGGCCAGCCCGGCTGCGCCACAGCGGCCCCTGGCGGCCCGGAGCCGTC
>ENSG00000171735 chr1+ 6845384-6845590,6931823-6932098,6947783-6947925,7826583-7829766
GACGCTCCTCCCGGAGAGTAGTGAGACCCCTGGTGCGGGGCGATTGGCGGCGGGAGCGAT
GAGTGGCAGCCGCACGGCCCAACGGGAGCTGTGCGTGGGCCGCGGGGCGGGGCCAGGGCG
GGTGCgcggcggcggcggggtggctgggccggcggcggcggcggTACGAGGCGCGCGCTC
GGGGTCCCGGTCGCGAGGAGGAGGAGGTGATGCAGCCGTCCTTTTGGATTTCTTTTTAAT
AATGTGTGACCCTTCACCTTTGATCCCCTGACCTGCATTACCTTGGTAACCATTTCattt
tttaatttaatttcattttttaattttGGTGTACAAGCTGTAACATTTCATCTTTCAAAG
TGTAACACGCTGATTTCCTCAAATAGAGATACCCCTTTGAGTGATAAATTTGCAAAATGC
TGTCTTCATTTTCTGTATTAAAATTCATTTCAGTTTTAAAATAAAGTGTAATCTGTGTTT
TCATGACACATTGGAATGAAAGCTGGCAGAATTCGTAGGGAGAGCTTTCCCATCCTGCCA
GCCCCATGTCTGGCTTTAAGACAGTTCTATTAGTGAATTAACTGTTCTCAAAACCCCAAA
TTAATTTGAACCGAATGTTACTAAAACATTGCTTTTCAGACTGTTTTCATTTCTGTTTTT
AGCAGAGACATGCAACAACAacacacacgcacacacgcacacacacacacgtacacacac
atacaAAATCCCTCTGCAGTTTTGGGGAGATCAGCTGCAGGATTTTAACAGGAATGTTTT
GGTCATTGCATTTGCACTTTCATGGACAACTTTTAATTTGATCAGCAAGACATCTTGGAA
CTCAATCTTCTGTTGGATCACGGGAAATCAAGACACCCAGGAGGAATTGAAAGAGGCTTC
CTCTTCTCAGGAAGAAGCCATTTCCTTCTCATATAGGGCTGTATTCAAACATCGTGTGGA
ACTGTACAAATATTTATACCAAAAATATAGATAAGAAAAGGTGGGGCTATACTAGCAACA
AAAAAAGAATGCTGTTCCTGCACCTGCCGGTTATTTCCAAGAAGCTGAATCTTTGGGACT
GATTCTCAGTGGAGGGCTTAGATCATACAAAAATCTTTATTGGGTCCGTGTGTTCTCATT
TCCTTCACTGTTTATTtttgtttgtttgtttgtttgtttTAATCTCTACAGCACATTTAA
TGCAACTTTTGAAATCTGCAGGTTTTTAATGTCTTGTGGAAATTTGCAGAGGGGCAGGTG
TGTGGTAAACGGGTAATGCATGGGAAATAATGAGAAGCAGCTCACAGAGTTTAAACTATT
TTCTTGTCCCCACCACCTTCCAAGAACCTGCGAGGGTAGTAATCATCTTGTCCCCTTTTT
CATGTTCAGCACTTTAATTTTTTTGCCTTACTTTCATGTGCAATGAGAATTACTTAAGAA
TTGGTAACGCATGTAGCCTTTTTTAGTAACCTTGGAAGCTGTAGTAATTCTAAGGAATCA
TGAACCTTGCCTGGACATTTGCCACCTAAACGATCAGTGTGGTGCTGCGTTCTGGCCAGT
AAATTCCATGTTTTTGGCTATATCTCATCCAAACTGAGCAGTTTCTGTGTATATATAGAA
GGTAGAAATGAAAAGTGAGAAAATATTTGAAAGGGATTATATTAATTGCTAAATATTTTA
TTCACAAAGGTCAATAACATGGCAAGATAAAATTATTTGTATAGTTTTGTCTGAATGAGC
GAGAAAAATGTGGATGTACTGTTTGTATATATTGTATATATTAAAACAGAGATATGTGCA
TGAAATCAAGAAAAAAGAAATGAACAAAAGCAAAGCATTAGTGGCTATGGTCTGTAAAAT
GAAACAAAAAAACTTTATTTCACTATAAGAGTACTTTATTTTAAATGTTCTTTAGGAGAA
CATTTTGCTAAAGCATGACTAAACTGCAAAAAAAAAAAAAGAGCTACTGTATTTAGACTT
AGGAAAAAAGGCAGAGTAACATTACTTAAAAAAAAAAGGATATGTTTACATTTAATTTTG
GCTACCAGGAGTTTAGtttattttatttaaaatttttttGCCAATGGTGCCAAGTAATGT
GAATGCTAATACTGCTTAAGAAAATTAAGTTACTTTTGCAAAACAGATAATCATAAGATG
AATCAGTATGTAGCTTAACACCATCCACTCACTCCAACAAAGAACACTTAGAATGATAAA
AAAAAAAAAAAAAAACCTGACAAAAGAAATAGTATGAAAAGTAGAAAAATGTCACGTTTC
CATATCTCCTGCTGGAAATCAGAAAATATAATAAAATTGCACAAAAAAAAAAATGAAAAA
GATGCAGACTGGTCTTTTAGAGACGGCATGGTATATTACTATTTCCACATAATGAGGAGC
CAAAGAAATCTGATGTTTTTAACAATTAAACTGCTAATGTTAAATTGAGAGAATAAAGTT
CGTATTTGCTGATGCCAGTTTAAAATTCCCAGGTTACGTCTGAGGATCAGTTGGTGTAAA
GCTGAGATGTTTTTTCTTGGTTCTGGCTGCCAACTGTGAGTTAAAACTCAAGGCTTGTTG
TGAAGCCTAAAAATATTCACAAATAAGCTTTTAAACTGGTGTCTTTGGAAGGAAGGTAGA
TACAAAAAGATTGTGGTAAAAACTGGGGTCAGTGCTCTTGGTGCCTTTTCTATAATTGTA
CTTGTTTTTTAATTACTTCCTTTCACTGCCAACCTCGAATTACTGTACAGTATATGTCTT
TCTGCTTGTGATCAGCTTTGACAACAGTGACAGCCCCACAACTAGTAGCCACCTGTACAT
TTGTAAACTGACCTGACTCCATTTTGTTTTTAAATGTGTGGGTTATGTTGCAGCTGTTGC
AGTCCCCCAGATACCTATTATTTTACACAATTTGACCTATAGGAGGACACTGAGTAATTT
ACAAACACAACTGCATTCATAAATGGGAATAGAACGTGAAAGCCAGCTCTTTCAGAATAT
CCTCTATTAATACTGAATTTAGATATCTTTATTCCATTTATTATGGTACAAATAACTGAT
GTTTTAACCAGAGTAATGACCTCAGTGGATTTGCTTTAACCCTCACATTTTTTTTTTAAT
GTTTCACATGTTACATTATTAGCTGAATACGTTAGAAAATGACAGATGGTAGAGACTTCC
ATAGAATTAAGAGGGTTCTCATGGAGGGGATAGGAAGTAGGTTTAAAGCCTACCAGTGTA
ACCTACCAGTACAACTGTGAATCCTAGGCAAGGCAAAAATGCACTTCCACTGAAACGAAG
CATTTCTGACCGCTTTTTCTTGGTTATGAATCTTAATTTCGAATATAAGATGATAGGTAA
GCGCAGCTTTCTTGGATAATCTGAATTCCCAAGTGCCAGGAGTAGGATTTCATTATAAAA
TTAATAGCTAATCTTATTCTATCTCCTGAAGATTTAATTGCTATTGTTACCCATTCGAAA
TCAGCTGTACTGTGTGAACGAAATAAAGACAATAATACGAACCCCTCTCTGGCTGCACGG
TCGCTTATGGCAGTTCCACACAGTAGTTGGCGCCCAATGGGGGGTCCCTGAGACTTGCAT
GTAAAACTAGTCTAGATGTCTTCTTTTTTTGTAAGTTTTATTTTTGTAATTGTGCATGTA
AAGCATCATTGAATCAATGGATCTGTTGAAGAACTCAGCTGCTGGAAACCATGCAAAATG
TTTTGAATTGCCCTTAAAATATGGAAAATGTTTTCTGAATGCTTTATATTCTTTCTGCTG
TAAATTAAAAATGAAGAAAATTTCCCCATA
>ENSG00000049245 chr1+ 7831329-7831443,7832767-7833258,7839703-7841492
agtgacgtctttgccccgcgccgcgccgtcccacccATCTCCCTGGCCTCCGGTCCCAAC
TTCGCTTCTCTGCTGACCCTCTCTCGTCGCCGCTGCCGCCGCCGCAGCTGCCAAAggtga
aaccccgtctctactaaaaaatacaaaattagccgggcgtggtggcacatgcctgtaatc
ccagctgcttgggagactgaggcaagagaattgcttggacccaggaagcggaggttacag
tgagccgagatcgcgccattgcactccagcccgggcaacaggagcgaaactccgtctctc
aaaagagggggaaaaagaaaGAGTACCTTCCTAAAAGAGGAGGCATTTCTTCAACACACC
TTTCCACTCACACCACCCACTCCCTGCATCCCAGTGTTCCTGACTCTGTTTCTGTAAATT
AATCTATTTTTCCATATTGGAAAAAGGGCATTCTGTAACTGTTTGTAACTATGAAAACAG
TTCCTTCCACAATGAAAAGATCAGGAAAGTACTGAGTACATTCAAGCAGATGTGTGCCTT
AGAACAAGTTTCAAAAAAGGACAGTAGAGCTTACCTATCGTGGGATCAGATACTTCAGGG
ATACAAATGAAGAACCAGCGGAACTCAAAACTGCTGTTCAAGAAACCTCTTCAAGACTTT
TGACTTAGAACCTGCTATATTATCAAGCTTACCTACTGTTATCTCTAAAATTTTTTTTGT
GTTAATGTAAAGTTGAATTTCTAGGAAACGTGCCTTTGTTTTTTAATATGCACTCCAAAT
TAGAAGGCCGGCCCCGTCCACATTTTGCACAGTGCCTTTACAGATTTACGTATGGGCTGA
TGAAGAGGCCTTCTTAAGTTCCAGAGTGCTATAATCTAGATGTAATGTTGTCACTAATTA
ATTGCCATTACTCCCAGTTAGTTACCCTTGTCATTTGGCATTATTTTCAGAACCACATTT
TAAACCTTTGGGTAATCAGATTTCCAACTTATGCCTTCCAGAAAAAAACACTACTGCCTA
ACACAAATCTGTGATAACAACAGGCTGTGCCTTATTTTGATAATTTTCTGATTCCCTAGA
AGAGAACCCTCTACTTTTTGTAAGCACTACTGACTCTCGCTGTATTTAAGATGCTGGTGA
AGAGCTTTTGCTCTTGCATTAGATTTGAAGATGTTTACATTGTTGTTATTGTTATGTATC
ACTTGCTAAAAATATTGTTTTAATCAGAGATAACCTCTTTAAAAAAATTTTTAAAGAACT
ATGGCTATGACCAAAGCTTCTATTTTGCCAAAAAGTTAAATACCGATAAAATGGCCTTAA
GTGTATTCCTGACAGTTAAATTCAGAAACGTGCCAAATGGAACTCAAGGTGCCCCTTCAG
AATTAAAATCATTACCTTGTGTGTGAACCTTCTACATCTTCATAGGCCTTTCTTCCTTTT
GAAAGGCTGTAGACAGTGTGGCTCCCCTTCTGATTCAGTATTTTGCATGGGGGTTAGAGA
AGGTTTGAGGTAGACTCTGACCGTCTCATAAAAGAGTTCTACCCAGCAGTTGGCAGATTA
TCAGCTGTGGACTCCAGCATGTTTCTGATAATTATGCAAGCAACAATTCTGTAGCCTCAA
GTAAGACCACCTGTGAACTTGATCATTATCTGGCCCAAATATGAAGATAAACTATAACTT
TGGAGTTTGTTTCCTATTTGTATTCACATTCTGCTTCCTAAATCAGTTTTCTAAATTATG
CCTGCAATTAGGCATTGGTCAGGGGTGAATGGCTCTTTTCACAGAGAGTAGCCAACCAGA
GACCTTTGCTTTGATATCATCAACTGCAGAGAATGCTGTTGATGGGAATGCTGGAAGCAG
AAACTTTGTCATCGGAAAAACTTTTCTTGTATGCATGAGACTCAACATCAGGATCCACAG
CTTAAAGATGGGAATTCAGGTATGAAAGAAAACAGGCAAGGAGGCACTGAGGGAGAAAGA
CACAGACTTTATCGCTCTGTGGCTCATTGTTACTGGAATATTCTAAAACTCTTGTTCACA
TGCTATTATGACTTATAAAGCAGCAACAGCTGAGGCGCACCAGGACACAGCTTCCATTTC
TTTAACGTCTGTTCCCTTAACATCGCTGAAATGATTTACTGTTGAAGAGATGCCTTGCGG
TGTGGCCAGCTGTGAGGAGAAAGCAGCTGGCAGTGTTAGGACATTAGTCCACCTTCAGCG
CAGGGTCTCTGGCCGGGTCTGACTCAGAAACCTTGGTACTCGCCCCTTGGCCACAGTGCC
CAGACCCATGTAACCCACTGGCTCCTGCATTAACCCAGAAATACCTCGCTTCTATCTGTG
CACTTAGCTGGGAACTTACCCACTGTAATCACCTAAATAAAGTGTTTATAAACATGA
>ENSG00000049246 chr1+ 7844380-7844436,7844714-7844937,7863910-7864018,7902813-7905237
gcgagggcggccccgggggcgagcggctgtgcgcggggccaagggcgggggcagcagGCC
GGAGTCCTGAAAGTCGAGCGAGCTCCGGGTTTTGAAAATGTTGGAGGGAAAAGCTCCTCG
GAGATGAGCGTGACCCCCTGGCTCGTGGTGGCCGCCTGTTCTCACTAACGCCATGGCGGG
GACCGGAGTGAGAAACCGGTGTCTGTCACTGACTGCAAAGTGAGCGAGAAGCAGGCTGCG
GGCCGTCCCAGCACGACGTGGAGCCCCGCGGAGACCTCGAGTAAGCCAGTCAGTTTTCAT
ATTTTCTAAAACATCTCTTGTATCAAATAATATTCCTTAGCTTATTGACTGCCCTCTGAC
TCAATTGACACATAAACTAAATAAAGCACATGAGTGACTGTGAGGATGAACCTTCATACC
CTTTCCAAGACGTGTTACACAGACAGACCTTTTTAAGTCCTGGACTTTTAAATGACCATG
AAGTTATCATTGAATGTTAAGATTTTTTCTTCTTGATTTTTTAATACACGTAATCTTTTT
GAAGCAGACATTGTATACAGAATCTTACTTCTCTTTGTTCCTGATATATTAAAATGGCCA
GTTAGGCTCTTTTTGTAGTTGAATTGTCTTCTAAAGAGATTGGATGGCCTCTAAAGAGGT
ATGTGTATCTTTATTTCAGATGTCACCCAGAGTAAATTATAATTAGAAGTATAGCTAGAA
TGAGCCCCAAACCTTAGCCTCATTTATTTTGTTCTGTTACATAAGTCATTTTCCCCTTAG
AGTGCTTGAAGAAATGCCACCTACAGGTTGTGTACTTTTCATAATGGTTTCCATGAATGT
AGTACGTTCATACAGGCTTCATTCAACCTGGCGTTCCCCTCCATAATTAAGATGAAACAT
TCCGGTTTTCTCACAACACATTAGCACATACTGTCCATTAGCATATCTGGGATAACCAGG
TTTTGGGGGTTGAGTTTTGGCCTTCATCCTTGTAGATCCCTTTCCTATTGATTTCCCACC
TTCCAGTGAAATTCTGAAAGTCTTATCTTAAAAATCGATCCGCTTACCATGGGCCTATTC
TTGTAAGTTTCAGTTAGCATTTGCATGTGTAATATTAAAATGAAAGAGCTTCTTACCCAG
TGCTGTTGCCCTTTTGAGTATTTTTGTTTTTAAAATAATGATTGTAAAATGTTTTACAAG
TAATGTAAAAGCTAGTATCATTCTTACATACTTCTGTGTTTAAATTTTCATTCTTACCAA
AACAGTTAACTCTTTCTTTCCAATCAATTTATACAAAAGAGGTCGCTCCAGCCCTACCAC
AGGTCTGACTGGCACTGCCTTTTGTTTGCCCTTGAACAGGGCAGTGTTGTGGGGACTGCA
AAAGAGAAAACGTCCAGGCGAGCCCAGTTGTCCTCGCCCACAGGGTCCTGCAGGCTCCAT
CAGTCACCGCTTTCTATGGCGTTTGTAGTTGTGTCTTTTAAGAAGTGAGTGTGATTGTTT
ACTTGATAAATCAGCTCACTCTCTGGTGCTTTTTAGAGAAGTCCCTGATTCCTTCTTAAA
CTTGGAATGATAGATGAAATTCACACCCCTGCAGATCAGAAAAAACAAATAGAAGAAAAT
GAGGGTTACAGTAACCTGTTGTCTTTATATAACTTGCAACAAACTAAtttattttttttt
cctttttttgtttttggttttttatggttttttAAGGAAAATACTTTTCTCCTTTGAAGT
TTTACAGCTTTTTGTAAATGCGTCCTGATAATGATTAGGAAAATCGACCTTTTCATCCAT
GATGACCATCCTCATAGCTCAGATCTCCTTTCAAAGTAGTGGCTTTCTGGATGGTAATTC
CATCTTAAGGTGTCAGAACTATTTTCAAATGCTGCCTTTGACAGTTCTTGGAATTTTCTG
ATATTAAGCAGTTCCATGCAAATATTCGTGTTTTATAAATAGCTCTCATAGTCTGCTCCA
TCTTGATAGTTAAGTGATTTCTGAAGCGTTTGTGTGTGTGTTGATCAGGTTGTGTGATAT
TTTTGCTTGATAGAGAATCAAATTTGAAACAATTAACCAGCCAGTAGATTGTCTGTCAGT
GACCTTCTGTAGTAATAAAGTTTTTGCCACTGTAAATAAAAACAGTATCCGTAGCTATCA
GGATCATTGCGCACTCATATATGCTAAGCCTTCTGTTCTCTAATAGAAGCCTTTCTTTTC
CATTGTTTCTGGATATTTGTATTATCCAAATGTGCTTATTTCTTTGCCTTAGCACACGTT
TTATGGAGTACTTGTTATACTAGGTTTGATTTGAAACTGGTGCTTGTCGCAGAACTGTCA
GAGCATGAGGAGCGCTCCTCCTGTGGGTGGACGCATTCACGCACTCCCAGGTTGCACCTG
CTGCTGGCGGTGAGCAGGGGGTTCAGCAGCTTGACCGATGCCCCCCGAGGGGGCTCTCCC
CAGCTTAAACTTTGTTGTTTAAATTTGTTAACTTTTTATATTAATGACTATTGAAAGTGG
TAATAAAAATTTATATTATAGGCTTCAATGTTTTCATGAATGTTACCCAAAAAGCTGTGT
TTTCTTTGGTCAGAGGTCAAAATTTATGAAAAACAAAATGCTGTATGAATGGAAATCATT
TTGCAATTGAGTGACACTTCATTGTAATTCACAGTGTAAATTTAATCCAAACTGAAATTT
TGTTTCAACTGAATTTGTAATTAACTCTGAATTTGTTTTTAATCATTAGTAATATTTCAG
TTGGGTATCTTTTTAAGTAAAAACAACAAATAAACTCTGTACATGTAAAACGTGA
>ENSG00000049247 chr1- 7903143-7904005,7907682-7907828,7913064-7913178,7913492-7913572
TGAGCCCCAAACCTTAGCCTCATTTATTTTGTTCTGTTACATAAGTCATTTTCCCCTTAG
AGTGCTTGAAGAAATGCCACCTACAGGTTGTGTACTTTTCATAATGGTTTCCATGAATGT
AGTACGTTCATACAGGCTTCATTCAACCTGGCGTTCCCCTCCATAATTAAGATGAAACAT
TCCGGTTTTCTCACAACACATTAGCACATACTGTCCATTAGCATATCTGGGATAACCAGG
TTTTGGGGGTTGAGTTTTGGCCTTCATCCTTGTAGATCCCTTTCCTATTGATTTCCCACC
TTCCAGTGAAATTCTGAAAGTCTTATCTTAAAAATCGATCCGCTTACCATGGGCCTATTC
TTGTAAGTTTCAGTTAGCATTTGCATGTGTAATATTAAAATGAAAGAGCTTCTTACCCAG
TGCTGTTGCCCTTTTGAGTATTTTTGTTTTTAAAATAATGATTGTAAAATGTTTTACAAG
TAATGTAAAAGCTAGTATCATTCTTACATACTTCTGTGTTTAAATTTTCATTCTTACCAA
AACAGTTAACTCTTTCTTTCCAATCAATTTATACAAAAGAGGTCGCTCCAGCCCTACCAC
AGGTCTGACTGGCACTGCCTTTTGTTTGCCCTTGAACAGGGCAGTGTTGTGGGGACTGCA
AAAGAGAAAACGTCCAGGCGAGCCCAGTTGTCCTCGCCCACAGGGTCCTGCAGGCTCCAT
CAGTCACCGCTTTCTATGGCGTTTGTAGTTGTGTCTTTTAAGAAGTGAGTGTGATTGTTT
ACTTGATAAATCAGCTCACTCTCTGGTGCTTTTTAGAGAAGTCCCTGATTCCTTCTTAAA
CTTGGAATGATAGATGAAATTCAATAGAGGATTTATTTTCCAGGTAACAATGAACAGGGT
GTAGTTTGCCTAGTTTTTCTCCACACTGTTTTCAAATCAAGCATTGTGTTATTTTTCATA
TTCTAAGATGGGTGTTTCTGAGCTGACTAACAGATGCTTATTTCACTTCAGATCGCCACA
AGATAGACGGCTTCCTTCTTGGCTTCTGTTGTAGAGAACTTTCAACTGTCTCCTCATTCT
GCCTGCTCACTGATTATATATATCATCCTATGACCTGACATCATCTTTTTAATCTTTCAT
GAGTGAGTAGATGAGTTGCCATGCTGTGTTTAGGGCTGCCATCCCTGAAGAATGACAATC
TGTGGA
>ENSG00000049249 chr1- 7979907-7980897,7981860-7982040,8000055-8000138,8000844-8000926
tcatatgcagttcatttattggctttggtataaaatattatgttaaaaGTTAAGAATTTT
TAGAATGTAACCTGGCTTAAAAGGGAGCAGGACAAAGGCAGAAGGTGTGAGGATGGAGAA
GACCATAGGATATACAGACACTTGAACTCTTTCCAAAACTTCCTCCAGGCCTGAGGTTTT
TTGTCCTTGACCCTAAACTCAGGCACTCTGCTCATACTCCCCCCTGACGGTGGAGCATGT
CGTGTTACATGACAGAACCCACGGAAACTTTAGTCGGGTACTTACTGCACCTCGTGGCTT
ATTGTCATATGTCATATTAGCACCAAAAAACAAACCTGCATTGATTTTGATTATAATTAT
AGTTGGACCACTGGACTATGTAATTGAATTTAAACTATAATTTTCTTTGGATTTCAAAAA
AACTAGCTCAAACCTGTTAAGTGGTATCTAGAAAATGCTTTTTTTTTTTTTTTTTTATCA
CCAGCTCTGTCCTCATCTGTCTGTTCTGTTAAAAGTGGTGCATTATTTTggccgggcctg
gcagttcatgtctgtaatcccagcactttgggaggccaaagtgaacctaggagtttgaga
ccagcctgtacaacatggtgaaatgccatctttaccaaacaaaaaacaaaaaagttagtc
aggtgtggtggcccttccttgtagttccagctactcaggagactgaggcaggaggatcac
ttgagctcccagaggtcaaggctgcagagagccatggtggtgccactgcactccagcctg
ggtgacagagtgagaccctgtcaaaaaaaaaaaaaaaGTGGTGCATTTTTAAAGGCCAAC
TCATTGGCATTTAGAAAAGAACGTGTGTTGGGGGAATCCTGGGTATTATGTAGGATGGTG
TTCTTGCTTTTGAAAGCTGTGATAGCGGATGACTCATATTTCCTTGCTTCTTTTCAAGAA
AGTCCCAACAGCCCTATTGACTTCCATTTCATAAGAACTATTTTCTTTATTTTCTACATT
AGCTAAAAAAGCATGAATCTTAAGCATGAATCACTAAACCATAAAATATTAGCCATATCC
CAATCATAGCTCTAGTTTCAATTCAGCAGCACTTATTTTCGTCTTGAGGGTTACTGAGAT
TCGAGATCCGATGGTTTCCTTGGAATGCAGTGGATGAAATCTGGCACAGGTATGATACTA
GCAAAGCTGATTCCAAGAGAATTTTAATCAAATTAGCTGGTCTCACAAATGTCACTCTTG
AGATCTCAGGGCTGCCGGAGAACTTTCCACTCCTTGGTCTTCAGGCTTCTGCAGCTCGAG
AGGACTTCAGGTCAAACAC
>ENSG00000116288 chr1+ 8014351-8014383,8021723-8021853,8021954-8022161,8022823-8022845,8045115-8045565
CCGGAAGTGGACCTACGTCATGCAGGTCAGTCGGCAGTGTGGGGCTGAGGGAGGCCGGAC
GGCGCGCGTGCGTGCTGGCGTGCGTTCATTTTCAGCCTGGTGTGGGGTGAGTGGTACCCA
ACGGGCCGGGGCGCCGCGTCCGCAGGAAGAGGCGCGGGGTGCAGAGAACCGGCGCGGGGC
CTGGGTCGGGGCCGCCCTCGCTTCCGGCCTCCCAGTCGGGCCCTGTCGCTGGCGTTGGAT
TTGACTGACCGCCAGCGTGGTGGCAACGCTGAAGCGTCCAGAATCTTCTGCCTAACCTCT
CGCCGGCATGGAACTGGCTAGCCGTTTTATTAAACTCTGTTTTGCGTGGACGGTAAACCC
TCCAGATAATCTGCTTGTAAACATATAACATAAAAAGCAGCGAACTGCGACGATCACTTA
GAGAAACAGGCCGTTAGGAATCCATTCTCACTGTGTTCGCTCTAAACAAAACAGTGGTAG
GTTAATGTGTTCAGAAGTCGCTGTCCTTACTACTTTTGCGGAAGTATGGAAGTCACAACT
ACACAGAGATTTCTCAGCCTACAAATTGTGTCTATACATTTCTAAGCCTTGTTTGCAGAA
TAAACAGGGCATTTAGCAAACTACTGATTGTTTCTTGTTTTGTCTCTCATTTCTTTTGTG
AAATTAAATTCCGTATCACCTTCATTTGCAGCTCTTAACTGTCCATATGGCACTGAAATA
AAAGAACAGTGACCACATTTTACACAGCAAGGAGGAAAGGCATACAAACAGAATTTAAGA
GGCTTGTGATTTTCTCTGCTTATTAGCTGTGTGTTTTTAATGTGCTATTAAAAAATACCA
ATGAGg
>ENSG00000116285 chr1- 8064464-8064584,8071779-8073272,8074457-8075332,8075680-8075752,8086218-8086368
CAAGCAAGTCAGATCAGCCAGCTTCCATCACGTGAGACACCTTGGAGGACAAAGCCACAT
TGTGTGGAGGAAAACACACCACCATTCAGGCCCATCGTCATCCTGCTTTCTCCTATACTC
ATAATGGTATCATAAATAAGTATTATAACTTTATTAAAATGAAAAGACAATATTCAAAAT
AATGCAACAAAATGAATAAAATCCTTTGTCCAATACTGTACACATAATGCAGAAATCAGT
GCATTTTTCTTAAGCATGTTTTAACCTTCATTTAGTTCATACTAAAATATAATAAGCTTT
AAATAGCTCAAATAATATTCAGCAGTTTAAACTGTAAACAGCTTGTTTAACTGTTAAGAG
AACATTGCAGTAATGTACCTCTGTTAGTGAGCACCTTCTCTTCTGTGCTTATCTCTTCAA
GATAAATACATGGAAGGATGTGAAAATCGGAACACCAACTATGTGTCTCACTGCATCTAA
GTGAAGCAGCCACAGCTGTGAGAGTTTTCAAAGCAGAAAGATGCTGATGTGACCTCTGGA
ATTCAGACATACTGAGCTATGGGTCAGAAGTGTTTTACTTAAAAAGCAAACAATCCCCAG
GAAATACTGAATAGGAACCAGCAACACAAGGCCAGCTTGTGTTGTATGTTTATTAATACA
GTCTAAAAAAAAAAAGCAAAACCACAACACACATCCCCAAACAATAACTCTCAATCACAT
AGCTAATTGCTTCATTATTTTGTAAAACTGACATCCTAACACTGGCACCTAGAATACTTT
TCCATCTGAGTCTAACGTACCCCACTGCCTCTAATACGGCCCGCACTACGATGAGCTACT
TCAGTGGGTGGGACCAAGCAGGAACTGTAAGGGAAAATTAGTCACTAGTTCTATTATCGT
TTTATTTTTCAAGATGTGTGACAGGTACAGGTGACAATATGGTTGCCAAGTAACCTGCTC
TCCCTCCCTCAACAAGACGCAACATGAAACCTGGAAGTATGAGGCCTTGGTATGATTTTT
AACCTAAGCAGGTACACCCATGGTAAAGAATGGATACCCTGCCCTCCATGGAAAAGATTG
CCTGCAAAAATAAATGGAACAAAATAGAAAAGGCCTAAAAGCCAGAAATCTTCAAACTTA
CTAAACAAAAATATTTTTTAATGATTCTGATCTAAACAATACTGTATCTTCTTCCATTTG
CTCAATTTTCAGTCTATCAGGACTCATTTCTCCAGCTTGAGTTTATTATTCTGAATATAT
ATTACTCTACGATAGTAACTAATTGGTTAACCTGCAGCTATGGTCTATGGTTATACCACA
AGTTTATATATAGGTATGTAATGTATGCATATATAAAAAGCTTCCCCATCCTCCCCTCCC
CACCATCACATCTTTAAATTATAGACTTGTAAGACTTTTTTCCAACACTAACAAAGTCAG
GGTTTCTCAGCATAACAGCATCTCACAACTGCTCTAAACCTTCCACATGAAGACAGAGAG
TTCAACTATTTTATTTTGCAATCTAAGGGATTTTTCTCTGCACTTCAATCAAACTGGAAA
ATTGAGAACCATTTGCTCCTATGTAACCTCTGCTGAACCATGACCCCAAGGTCTACTGGA
ATGAACGAGAGATATTAATAAAAGATCAACAATCCTCTCTCCACCTGTGTGAGGGAGAGA
GCACCCCAGCTACCTATGCTTCCACAGCTTTCTTCCTGAGTGAAACACTTGACTGCTGTC
ACCCCGAGAACACCCATGCAACCACCACAGGTGTAATTAGAGAGCAGAAGATTCTTAACG
CACATGGTGTGGTTCAAAGAACAAACTATCTCCTCTATCTCCCTTGGACATGTGCACAGC
GCACACCCACACATCACAGGCAAGTTTTGTGACGTGTGTAAAATTCGCGGAAGATGAATA
GCATATAATTTACATGAATACCATACTGTACCAGCCTTGCCATTTAAGACATGCGACCAT
ACTAGGCACGTAGGGTACCAATGAGATAAGACAAAGTCCTTATTGCTGGCACATCATAAT
ATTGTGAGTGAATGGACTTGCCTGCAATGTGTTCAGTTCACACACAGCTCTTGACAAAGA
TCCAAGGAACAGAATATTCACATTAAAAATACTATTTTTTAAGTTTTGAGGAACATTTAT
ACTATTTTCATCTATTACTGTCAAACATGCATTCGATACTAGTAAGAAAGGTGGGAAATC
TCGCCTAAGGTTTCATGAAGTAAAGTATGCATCAGAGCTGGAATGAGAACTAATTCTTGA
TTTTAGAAGATCCCACGTCCATGAACAGTCCTACTTAGCAATCAGTGACTCAGAATGAAG
GCAGTCGAGTACAATAGCTTGAGAAAAACACAGTTATCTTCTGAATCTGTTGCCACTAGG
GGTCAGGCTGTTGTTGGAAATAGTTCAGGTTTCCTCATTTAAAAAATAATGCTGGAGGAC
AAGCTAACCCGAATCCAGACTGTTCTTCTCATGTGCCTTATTCTGGGACATCTCCAAACC
TGTGAGGCCCAGGCACTTTAAAATCAACCAGTAGCTTTCATTCCCCCGGAGGAGCGGCGG
CTGCCCCGCGGCGCCCTCCCGCGCATGTCCGTCCCGGCTGGCTCAGCGCCGCGGGCTCAG
GGGCCCGGACATCGCGCAGGCGCCTCTTGCTGGCTCGCGCTCCCGCTAGCACTCTGCCTC
GCACCGGAccgccgt
>ENSG00000162426 chr1+ 8377886-8378168,8404071-8404227
TTTATACATGAAGAcacgaaaatgtatttatttcttttaaaatcagaagaaaaCGGTGAG
AACTGTGAGGCCGGGGGGACGTTTTCCTCCGGGATCCTGGCAGATCCTGCAGACCGCGCC
GTCGTGCGCGAAGCACCGGGACGGGCCTCCCGCGGGAAGGGCCCAGGAGGACACCGGGCT
CCCCTCCCGCCCGCGGGGCCCCAGACGCGGCGCCGCTTTAAGGCTCCGGGCCCCGCGCGG
ATGCGGAGGCTGCGGCCGTGACGTCAGCGCCCCGCCCCGGGTGTGACATCGCGGAGCCTC
GACTCCGGACACGCGCCTGCACCTGGGGGTCTGGAGCAGGCCGACCAGTGAGGACCAAAG
GGCCTTGTTGGACAGGGGGACTGGCTGCCTACTGGAATGTAAATATGTGATAAAATAATA
AATGACAGCGGCAAAGCCTA
>ENSG00000142599 chr1- 8412457-8415149,8483621-8483726,8484848-8485272,8579769-8579851,8585844-8586086,8716357-8716500,8763114-8763278,8852463-8852647,8877219-8877702
CCAAGGGTTGTAGTGTAGCTTGGTTTTATTTATGTCCACAAATATTTCAAAAAAATTACA
AAATACTCAAATGGAGAGAACACAGAAGTCACGATTTCTGGGTGTCTACTGTTTACACTG
TGTTATCTCATGGCAAACTACTCATATATACATTTAGCTTCAAGATATATAGAAACGTAG
CAAATCCGAGTGTGCACGCTGCCTCTGCCGCAGTGGAGTGAAGCTCAACCTCGAGGACAC
CGAACAAGATACGGACACACACAGAGGAGCCAAACCAAACCCCGAACAAAGGGAGGAAAA
TCCGAAGGAAACCGAGTGGTTGGGCTTCAAAGACACCATGAAGGTCAGGGCCTCCTAAAC
AAACTGTAGTTTATCTGGTGAGGGTTTCGGGTCGAGGGTTTTTTAGATGGAAGAATCTCA
GCGCTTCGCCTTGGGATATGGGGAGAAAAGCAAAGCTAACAAGAATGCCTTCGGACGGCT
TTCAAGCACAGACCTCAGAGGACTCGACTCTTCTTTGGAAAAATGGATGCCAAAGGAGGA
GATAAAGAAGGTTTAACTGAATGGTAGATGTTGTGTTCTACCAAAAAGAAAGAAAAACCA
GAAGCCGAGAAGGTGGGGGCCTGGATGCAGGAGTCTGGGAGCCCAGCAGGAAGAGGCCTC
GCTCAGAGCCACGGGAACAAGCCTGCCATGAGGGCCTGTCCCCACCCCAGAAGGAAACGA
ATGCCTTCAAGCCAATGTGGCCTGAAGTCCCACGACAAAAGGTTCATGTCAGCTTTGCCT
CCCTGTGAACAAACTAAAGTTAAGGCAGAAATGGAATGAGAGAAAAATGAAAGAAAAAAA
ACTAGAAACATTTTCAACAGACAAAACAAGCCTATCCCAACTGAAACCAAACACGGTTTT
TAAGAGAAACTGGAAATGTCGCTATTTGACGCCAGAACCTGAATTTGAGCCAGTAGCTGC
TGGTTTCTAGATCAAACTATCAGCATCTCTTCCTGCTCCCTCTGCGGCCTGGGTCCTGGA
TGGACTTTGTGTCCGCCGACCCAGTGTGGTCTCTGTCCTACAATTCTTGGGATGGGACCA
GCACAATGGCAGAAGAGACCTCCAGTGTCTGAGAGAAAAGGATCGGAAGAGGCCACGTCC
TGGCAGGAAGCAGGGCCGACAGAGGGCAGACACCCCAGAACACCCGCCCTCAGCCTGGGA
GAAAGTGCGTTACGGCTGCAGCCTGGAAACGAGGGCAGGCTCTCTCCAGGACGGTTCCGC
TCAGAAGGGCCTGGCCTCCTGAGAAGCAGCCCCCACACAGCATGCTTTCTGAATGCACTG
TGGGTGGGACTCCAGTTCCCACTTCCAGGATGAAGAGTGGGACTCAAATGGTTTACCAGT
GCAATGTGGGGTCACCATGCAGACCTGCCCCTAGGGTAAAATACAGGCTGCCCCCAACAC
CTGTCTTAACTCCAGGATCTCCCTTGCTCAAAAGTGGCCTCAATCTGTGGCAAGAAAGAT
GGGGCCGTCCTCACCACAAGATCCAAGTGACAATGCGCATGAGAAGGCAGCCTTCTAACA
CATCCCTTTGGCAGGCATATGTCCTGGGTCACTTGTGTGCTGAGTTATTTGTATGGAATC
ATTTTCTTAGATGATGAAATTTTCGGAGTATTAAAAAAGACATTCATCCAGAACAATCAA
GTGTGTGTACACAGAAATCTAGAAGGAAATCTACAATGGACACAGGCCCATGCGCTTTCC
ATCCCGTGGAAACAGAACAGTGACACTGGAGAACAGAAAGTGAACATTCACCTCCTGCAC
TCCCTGTGCAAAATGGAAGAGGTCTGATGGAGCAGATGTCTGTGCTGCTGGCAGAGCACA
GGCTAGGAGCAGACACAAGTGAAACGCCAGGCAGAAAACAGAGTCTGTAACATCGTCCCT
GCAAACCCTGGATGCTCGCTGCTGTGACCAGGCCTCGGTCCAAGCCTCTGTCCATGTGGA
ACGCCCCTTTGCTCCCTTTAATTAAAGGGataattatatataactttttattaaaaaatC
AACTCTGTATTCTGTCAATAGTTGGTAGGAATTCACAATTAGTGACATGGCTGGAAAAAA
TAGATCACAATAGTAGTTTATGGAAGAAAAAAAGGCTGTTCTAAAATTATTTATTTACAG
ACGTAAAAAGCCATGCTGCAGAACTTTCTCCAATTATGAAGATTTCCTACAATGtattaa
aataaaagatttttttttttaaaaattataGCTCTTGGATTCCAAATTCCTATGCCCCCG
ATCTGCAAGCCTCGTGGGCTCTGGAGCACTCGTGGCGGAGTGTGTCAGTGTGTCTGCACG
CACAGTGAAGGGTGTGAACTGGATTCTAGCACCTACTGAGAAATCAAGGAAAAGAAAACT
AAAGCCAAACCCCAAGATTGCAGGGAAGCTTTCTGGATGTTCAGTCCAGTCCAGGACTCA
CTAAGTTTCTGGGGGACTGTCATGCAGGGAGATCCAAACCAGTCTCAGGAAATCCTCTCG
ACAAACGAACACTACTATGTGGATACATTTTTAGTTGTGGGTTTTTAAATATATAAAGAA
ATCTTTAGAAGATATTCTTTTTGCTTTTGCAGCTCCTATTTTATGTAAAAAGTCCTGTTT
CTCCCCCCAAGAACTGGGGTTTCCACAGCCAGCGTTAACAAATAAATAACTTACTCGGGG
CTCCCAGCCTGGTCCCGGGCGGCCGACCCCAGCAGCCACAGGTAAGCGCCCGGGGTCCGG
GGCGGCAAGAGGCCGTCGCCTGTCACTGGGCTCCGGCTCTCTGCTTGCTGATGTCTTAGA
GGAAGTGACAAGGAAGAGTGTGAGCCTGCCAGGTGGGCTCCAGCAGGGCTTCCAGCAGAA
GTCAGCCAGGAAAAGGCACAGGGAACATTCTGGGAACTGCAAGGAGGACAGGGTGTGCAG
AATGGAGTGCCAGCAGATAAGACGAAAGAGGCAGGCAAGGATCCGGTTGCAGAGAGCCCT
TCAGGCCGCACGGAAGAGTTCCTAATTGTAGGCTGGCAGAAAGGCTGAAGCTGGAGCTTT
CCATGAAAAGACTGGATGAGGACTGTGCCAGTGGCAGTGTGGCCTAAGTGTAGATTAGGG
ACAGACCAGTTAAAGAGGCTGCTGACACAGTTCAGGTATGAGATGAGGACCTCAACTACT
GGCACACTCCACCTCAGTAATCAGAATTCCTGCCGCTTAATCCACTCTCCTTCCACCCAT
ATCACAGTCAGGATTTTAtatttattttttgtagttatttctttgaatggctgtcttgcc
ctctagaGACTAACACGGGCTCTGGTGAGTCTAGCTGGATTCCTGAACCTTTACTTTCTG
CTAAAACTCTGCCCTTTTCTACACTAACAACTCAAAATGGAGGCACATGCAGTCTCAGAG
ACCTCATAGAGCTTTCACTGAGCTTGTGCTATGACCTAAGCCTTCACGCAGAACGCAGAA
ACTTCCCCTCACTCTGACAGGACTGAGCATGTGCTGTGACCCTCCCTCATCCACACACTG
TCTCTCCACGGATTCGCCACGTGCCTTCTTCTGTCCTCTCACGGCTAGGCCTCCGTGAAA
GGTAGACAGTAAGCCTGGGCTTCAGTCTTCTGAATTTCTCACTCAATTCCAGGGAAAATC
CAACCACTCCAACAACCCCAACGTTTCAAAAATGCTGCGGCCCGCTGGCGGCGAGAGCTG
AGCCCGCGGGCCTGGTCCTCCTCCTCCGGCGCAGGGCCCCGCCAACTCCGGACCCGCGGA
AAGGGGCGGCGCAGGCGGGCAGGTGGGGGCCCGGGGAGTGAAGTGCACTTGCTAAAACAA
AAGGAGGCCTGAGCGGCCGCTCTAATTCAATGTAATACAAATAAGAGGTCTTCCATCCAG
AATTATATCAAATGGCCACAATTCCTTTCTCAGTAACACCATAAACAGGCTGAAGCTCTC
CACAAATCTTCTCTGTAAGTGGATCCCACGGTGGTTGTGACCCGGTGCTGAGCGCACATA
CAGTTACTCCTAGACAATCACCTCCTTCCCCTAAAGCGCTACACCATCAATAGTGAGGTG
TTCGCGGCCCAGCTCCGGGGAAAGTGGCGGGGATggggcgggaggccgcgcggaggctgc
ggggccgcggggcgcagggccgagaggggcggcccgcggggAGGCGACGCGGAGGGGCTG
AGGGGGCTTCCCTGCCGTGACCTTTCCTGCGACTTGAACCTAGGCTCCCTCCTCCTCGGT
CGGGCAGATCTTTCAGAAGCAGGAGCCCAGGATCATGTCTGGTTTTGTTTTCCGAGGGCG
AGGGGGCTCCCTGAGGATGATGGTGATTTTTTTTTTTTTTTAATCCTCAACTAGGAGAGA
AAATGAGGCAGAGACAATGTGGGGAGCGAGAGAGGGGAAAAGGACGGGGGAGGAGGCGGG
GACCGAGGCCCAGCGGGGCGAGCGTCTCGGGGTGTGCGGGAGGCTGAGGAGGCTCCGGAG
CGCGGAGGGTTGCTCGCGAGCGTCTGTG
>ENSG00000074800 chr1- 8921061-8921421,8934968-8934976,8938274-8938326,8938639-8939308
TTCTCATGGGTCACTGAGGCTTTTTATTTTGAGCACAAAACCACCGGGGATCTAGCCTGT
GGCCACCCCGGAGATGACACGAGGCTCACATGACTCTAGACACTTGGTGGAAAGTGAGGC
GAGAAAAACAATGACTTGGGCCAATTACACGACTGCAAAGCTAGAGCTGCCAACAGGGCT
CCAGGGAGCTTGGCTTCTGTAGAAGTTCTAAGGAAGCGGTACGAACTCCACGGCGGTGGG
GCGCTAACTAGCAGGGACCCCTGCAAGTGTTGGTCGGGGGCCTCGAGCTGCCTGAGCTGA
CACGAGGGGAGGGGTCTGTGTAGCCAACAGGTGACCGAAGGGCTTGCCTGCCCACAGCTT
AGGTGAACTTACTTGGCTACGATGGAAAAGCAACTTCCACTCCCAACTCCCGCTGTGCTA
AGCCTAGCCACTGGGTCTCGTCGCCTAGGAGAGGAAGCGGAGGGTGCTGCAGACACCGAG
GTGAACGTAAAGCCGGCGAGATCTCCGTGCTCCGGGTACCCACAGATACTGTCCGCGCCG
CCCGCGCCGACTTCCTGCCTAGCTAAGGCGAGCCCCACCCACTTCCCGCCTCCGGGGCAC
GCCCCCTCAGCTCCGCCTCGCCATTCGTCGGGAGAGCCGTCACTCATTCCCTCACCTCCC
GGAAAGGGGTGGGACTGCGACGGCTGCAGTAGCGTGGAAAGGGGGGTGACGTCCCGCGGA
CTTGAGGCGGGCAGATCTGGGGGGCCCCGACTCCCCAGCGGCCCTGTAGTGGTGCGGGCG
AAACTCTGGCCCCAGATAGGACCGGTGAGCCGAACTGGGGTGTGCGGAGCCGGGGCTCCG
GGGGATGGCCCGGGGCGGCGTGGCGGGCATGAGAGCTCGGGGCTCCGTCACGTACTCCGA
GTCCCGCACGCACTCAGCGTCGCTCTGGGGCCCCACGTCCGGCCCTCGACCTTGCTGACA
ACTTTGGCGGCCCGGGCCTGCCGCGGCCCTCCTGCCCCGCCCCTCCTGCCTCGCGCCGCG
ATCCGAGAGACCCCGTTGGCGTCGAGTCGTTGAGAGGCTGCGCGCCTCGGCCCCACTCCG
GGGTTGGGGCGCT
>ENSG00000131686 chr1+ 9005926-9005945,9011760-9012710,9034761-9035151
CATTACAGATGTGCAGCACCTAGGGCTCTGCTCAAATTTCTGTGGTCCGGAAGCCTGTTC
CTTTGGGGTTCTCACCTCACACGACAGCATGTCGGACATTAGAGTGGACCCAAAGTTCAC
attaattatatatatattaaaaaCAAtttttttttttgagatggagtcttgctctgtcac
cccggctggagtgcagtggtgcaatcttggctcactgaaacctccacttcccagattcaa
gcaattctcctgcctcagcttccctggtacctgggactacaggcatgtgccaccacgccc
agctaatttttgtatttttagtagagatgcggttttgtcatactggccagtctggtctcg
aactccttgcctcaagtgctctgcccaccttggcctcccaaagtgctaggattacaggca
cgagccaccaaggctggccATAATTCCATTTTTCGATGTAAAGGGtttttttctgagatg
gagtctcactctgtcacccaggctggaatgcagtggcatgatcttggctcactgcaacct
ctgcctcctagggtcaagcaattctcatgcctcagcctcctgagtagatgggactacagg
cgcacaccaccacccccagctaatttttgtattttttgtagagatggggtttcagcatgt
tggcctggctggtctcgaactcctgacctcaagtgatccgcccaccttggcctcccaaag
tgttgagattatatgcataagccaccgtgcccagcctgatataaagtattttgaaagatt
tttataatttagcttttgaagttatttggctattgccattggctacttttcagcaagctc
caagcacattcaggaattctactgaagggggaaaaaaagctaatctacaaactttgaatc
taatgagattttgatgaacactaagcttaacagtaaagttgacatgacgtattaaagatt
tgttaatttttTGAGGAAAGCTAAGAGGAAGATTCAATATTAACTAGCTTGAAGCCTGAC
CTAGCCAGAAGTGCCTGTCCGCTGCAGCCGCACCCTACCTTGTCTAAGAAACCATGTGTG
TCTGGAACACGCTGCTCCCCCTGGGGCAGCTGTTGGGATTCTGATTAAAAGAGGGGAAAC
GATCATCCTGGACAGGAAGTGAGATGGCTTCAGTTCATGAGACGGGATCTGAGTTAGACA
TCACCAGTGGAAATTGATTGGAATAGAAACTTAAAGGAAATGGAACCCTAACTATTCTCC
CATCAAATCATATATGTTGACCTGTCTGAATTATAAACCAGCCTGACCTTTCCTTTAGCA
TTAGATGTAATAAAATAACTTTGGAAATTTGTCATTTAAAAA
>ENSG00000142583 chr1- 9095166-9097647,9100249-9101682,9109275-9109319,9129596-9129910,9131732-9131786,9132108-9132324,9132363-9132444,9133135-9133181,9145073-9145225,9148431-9148537
tcatttaattctcacaatggacatgtgagacatttactattagtgccatttaacagaaga
gaagactgagatacaaaaaagccaagtaactttccaagttgcacaactaatgtggcagga
ccaaggtttgaacccagggagcagacatccagaaccatgaacttCATAGCCTCCCCTGTG
TTAGAGGTGCTGCAGTTTCTTGACTTCTGATATTCTGACCTGGCCTCTCCTCAGCTCTGA
GAGCCTTCATCTTTGGTTGTTTCTGTGCCCCTTCCAGGCTGCAGATCCTTGCTGCAGAAG
GCCAAGGATGGTTCAACCACAGTGTTCTGTTTACTTCCTCTGGGCCCGCTTGTGAGTGGT
TTAGCTTGTTGCTGGTGGAATCTCCATTACATACCCACAAAAAGTGCTCCCAAGTCCCAC
TGCTCTCTCTCCCGGCCACCAGCCTCTGCCACCCATCTATGAGAAGACATCACTTCTTGC
TACAGGCCATTCAGCACTTTCAAGGTTTTATCCATATTTTTGCACATACACTCACACTCA
CACCCTTTATTCATATCTCTAAGAAAAACCTCCAGCTCTCTATATTTTTGGGGAGAGACC
tgtgttagaccattttcatgctgctgataaagatgtatcagagactgggtaaattgcaaa
gaaaaagagatttaatggactcgccattccacatggctggggaggcctcacaatcatgcc
agaaagcaaaaggcacgtcttacctggtggcaggcaagagagaatgagaaccaagcaaaa
ggttttaccccttacagaaccatcagatctcatgaggctgattcactaccatgagaacag
tatgggggaaattgcccccatgattcaattatctcccacagggtccctcccagaacacat
gggaattatgggagctacaattcaagatgagatttgggtggggacacagccaaaccatat
caAGACCCTGTTCCTTTTCCCTTCCTCCCCCACCACAGTCTCAAGATTTTAAGACTCCTC
AAGATTTCATTACATATGTGAGGACATTTGGAAGCTTCCTCAATCTTACATGTAtttatt
tatttgagacaaggtctcattctgtcatgcaggctggtgtgcagtgatgcaatcatgact
cagggcagccttgacctcccaggctcaagcgatcctcccatttcagcctcccaaatagct
gggaccccaaaggcgtgtcaccatgcccaattaaaaaaattttttttgagatgggatctc
actgtgttgcccaggctggagtatagggtgcaatttcagctcactgcaacctctacttcc
caggcttaagcaatcctcccacctcagcctccagaggccctcttcgagatgctggggatt
caggcataaacaaaactgaccaagcccctgccctcaaggaactgacactcGTGCAGTCAA
ACTGCCTGAAGTggccgggcgcagtggctcacacctgtaatcccagcactttgaggggcc
taggtgggcggatcatgaggtcaggagattgagactatcctggccaacacagtgaaaccc
agtctctactaaaaatacaaaaaagttagccgggcgtggtggcaggcgcctgtagtccca
gctactcaggaggctgaggcaggagaatggtgtgaacccgggaggtggagtttgcagtga
gctgagatcgcaccactgcactccagcctgggtgacagagcgagactccgtcttaaaaaa
aaaaaaaaaagcaaaaataaaaacaaaaaaaaCACTGCCTGAATGAGCAGGGAACTTCCT
CCTGCCTTCTACTTGCTCAAAGAACAGCAGCACGTCTTGTTGAAAAGTGATCAGGTTCAT
TTTATTGACTACACAGAAGCAATTCCATTTTCCACTAACAAAATAATTTAGGATGAAGAA
TTCTGACTCAGTGTCTCCACAGGAACCTGTTCCTCAGCTTTCTGGATGTCATTGTTTCTG
ACATCACACCTTCCTAGACAGGTATTTCTGGAAAAGGATCTGGTAAGAGGATGAATTTGG
CTCTAAACAAATGCCCATGGCCCCGGAAGACCTGTCGGGGCCACCAAGTTAGTTTCTCTG
GCAAAATTTGATTCCTTCCATCTCACCACTATAGTAACTGTTGTTGTTATGTTACCAGGA
GCCACACAAAGGTTGACCCATCAAGGTGGAGCCACGTTACCAGGAGCCACACGAAGGCTG
AACCAGCAAAGTGGAGGACCAGCTGTTTAATTGACTCGGGTCTGGTGACAGGCCAACATG
GAGAGAGACAGCCCAGCTTCAAGAACAGCAAGGCAGCCCTTTGCACAGTTCCCACTGGGG
TGGGGAGGCTGGAGATGAGGACTGCATTCCACATCAGAGTTGTTTTATTTCTGGATATTC
ACAGACAGCTAGAAGTCAGAAAAATAAGCCAAAGTGGGAAGCCCCTGGCAGACCAGCTCC
ACTGGCTTCCTCTCCAGAGTCACTGGGAGGAAGGCAGCGAGCTGGCACCAGCGGCCTCCC
CACCACCCCGAAGGCGCCCTCTGCAGAGCCGGCCCCAGCCCCGTCATCCTGAGTGGGGTG
CAGGCTCCAGGAGGGCACAGCTTTCCCAGCCCTAAGAACAGCAACTCCCGACGGTGGACA
CTCGGGAAACACCTGCAGCAGGGATCAGCAGCGACGCACCCCTGCGCCCATCAGACAGAC
CACACCGACGAGGCCGGTAATACCATGTGCTGGTGAGAACGTCCCCGTGTCcttcagagg
acagtcttgcaggggctggaggagctgggcatacccggcctgacccaactgcccactccc
agctctatgcccagagaagccaggccaccaggatgcctgaactggaatggtcacggcagc
tctgattacagaaaggacaccagaaacagtgggaatatcgttaacattccacatagaggg
gacacatgggctggctgcattggtactgcaaaggcaaaactagaggcaaagcaaaaaaat
gaagcacagAGCTTCACAAATGCCTAGAGGGCCGTGTGTGGTTCTGAGTCCTGCTATGga
gctccctgagacaggaacctggcttattcacttctggtcccagctcctAATGAGAACGCG
GCGCCTTGGCGTAAGTGTCCCCAACACATGCAGGAgtgaaggagaggcaggagcatgtgg
tacttaaacagggacctaggtctgtgccgctgggtctgcatcctcatgagaccttggacc
agtcttccaatctctctgtacctgtgatgcacctgcaaaatgggtatgatactggtacag
gcttaatagggctgttctgaggaatacatgagttactaaaaaagacttggcacttggctc
acggtaagcactTTCTACAGAGAGTGTCTAAGCAGCACAGAGCTTGATGATCCACTTGAC
TGACTTGCAGACGGTGTGTAGAACCCTGGCGGGAACTGGCTTATGTTTTGGCTGACGGGA
TGACTGATGATAGTTTAAAGGGAAAGTCGTGCAAAAACAACCCCGGTTACAGGTGTCTGT
GCACCTGCCGCATGCCAGGCCCCAGGCTGTCTTGGGGAAGGTGGAGGCAGGGTCTGGGAT
GTCCTCACCACCTCCCCCATGGGGCCAGGCCACCCTCActcctggtacttctctttctgg
tctgcaaaatgggataatcactgagtcccaggcagcagcgttgctgggagggtcctatga
actgatgctgggtccgccccaagcacagagcctggcacacTGGTGGCTGTCATTGCTATG
CCACGGGCCTCCATATGGACAGCTGCTGAGCAGGCAGGGAAGCCCATCACTCAAAGCCAC
CTCATCCATCTCCTAAGAGGGACTAGATAGTAAACGCTGGCCAGTCCCTTATCGCGCCTT
TGTCCATGGCCTGCTAtcctaaacactgagaaacttgccacacgtgagagccgcttatac
tGCTTGCTCTGGAAGGGCAGAGTGCCGCTCACCTCCTTTTAGCCAAAGTAACGCGTGCAC
TGAATGGAGAGAGAAGACATTCTGGGTGCACTTTGGCCATGCCAAATAACAGCCAATAGC
ATTTTTATAGCCAGATTAAGTCAGAATAACCCTTTCAGGAACCTGGTCTTCCTTTCACTT
CTGCTTTTAAATGAAACGTCTGGGGTTTGGCTAAGTAAGTGGGTGCCCCCTGGGGACTGC
AGGCCCAGCATTGTCCTGATGGAACAGTCTACGGTATTTCCCCATTGCTAAAGTCTCTAC
CAGTCAGGCTCATGGTCCGGTTCCTGCCAGTGACAGGGCGTCGCAAGCACAGCCATGGCG
TCACCAACGCTCCGGGTCCCCTTCAGCTTCTGCCAGAGTCCCCCTCAGCCTCGCCCGGGT
CCTGCTTCTGGCCAGGGACCCCCCAACCTTCGTGGCGGGCGGACCAGCCTCCAGGCCCCT
GCCTCAGGCCGCCATGAGGCCGAGGCCTGCAGGCTCCGCGAGCAGGGCGGGGTGGGAGAC
TGTGAGAAGCCTAGTGGCTCAAAGATGGAGGAGGGGGATGGCAGCGGTctgaggcaagag
gatcgcttgagcccaggaattcgatcatgccactgcactccagcctaggtgacagagcaa
gaccctgtccCACAAAGCAAGCTGGCACATCTCCGGGCTGTTCTGTGACCAGACAATCCC
GGCCTTGCACAGCACCCGCAGGACTCTCCTTGGTGTTGATGTGGGCACTGGCTGACTGCC
ACAGCACTCTATGCCTGCTCTCTGACTCTGTCACGCGTCTGCTTTTCCTCCTGGGATAAT
GTGGTGCTGGtgttgatgaaaagagtcaaactgtttgaaaactactccagccccttgggt
ggctgcagtttgccaaccacccctggtggtggttcggcatctggccaactgccactctcc
cccacattcttcacccg
>ENSG00000180758 chr1- 9160364-9164480,9189087-9189229
TAGGAGaaaaataatttatttatttaatttaaaaCAGCAAGACTTCAGCTTCCACCCAGT
CAGGGCTTGCATTACAATTTTGCAGGTGCAAAAACTCACACTTTTGATGCCACAACTAGA
AGTTTGTAAAAACTATTTTTCTTGTCGTGGACACGTGAAGAGTTCTGTTTGCACCCTCAG
CCTGGGCCAAATAATCATCTTTATTTAAAAACAAAACAGAACAAACAAACCAAAAAACCC
TCAAAAGCACAAAGAGGCAGAAAGCGGCTGGTAAACCTGGTTAAAAGACCAAAGTTCAGA
AAGTGCATGGGAGAGGGACGCTGAGCTGCGGACACCGTTCCGGCTGCAGTACGTGTTATG
GCTGAGGTTACACTTGGGTGACTCAGGGATGCAGGCAGATGAACATTAACCACACTAACA
GAGGAGAAAGAAGCCCACTGGGGCTGTGCAAAGTGTCCAAGGAGCACAGCCCCTTTTGCC
CTGATCAGATGTAACAGCCCCTCGCttgagatctgactgggcaacatggcaaaaccttgt
ctctacaaaaagtcaaaatttagccaggcctgtggtcccagcttctcagggagctgaggt
gggaggatcgcttgagcctgggaggtggaggctgcagtgagccatgattgcatcactgca
ctccagactgggtatgatgctccagacagcaaaaccctgcctcacaaaaataaataaact
aaaaagaaGTAACAGCCCCTCCTGGACttgttttattttttgagatggagtcttgctctg
tcacccaggctggagtgcagtggtgcagtctcggctcactgcaacctctgccttctgggt
tcaagcaattctcctgcctcagcctcctgagtagctggcactacaggcacacgaaaccac
atccaactattttttttttttttgtatatttagtagaaacagggtttcaccatgttggcc
aggctggtctcaaactcctgacctcaggtgatctgcccaccttggtctcccaaagtgctg
ggattacaggcgtgagccactgcgcctggccCCCTCCTGGACTTTTAGGATGTGACTTCC
TTCCCATCCAGCCTTTCTGTCTGAGCACTACCCACCCAGCTAGACTGACTTGGTAACTGG
ATCTAAGAAGGAGGCGATATTGCTGTTTTCGAGGTCGATGGGCCAGGGGCCTGGGCTAAG
GCACTTAGACAAGCCCCTGCCCTGCCCACCTGGTCACCACCATTCACAGTGATCACTCAT
CTGTGGCAAGAGGTGGGCAGCGGAGGAAGCTGACTAGAGATACCTGATGTATAACTTTTT
GGAGGTTTTTACAAAAGCAGATACAGTGGCCAGTGGCATCAAAGAAATGGAATGAGAACT
TGAGCCCAGGCACCCGGAGCAGGTATTTTCTGAGCCCTCAGCTCCCTCTACAGGCCTTTC
CTGACCACAGCCAGTCCATCTGGGGAGCCATGTCTCAGCTCTGGCTTGGGTACAGCAGGG
AGGGCTCCAGAGGCCCCTGCTGAGCAGGGTTGATCCTAACACTATTCCTCTGTGGCCTAT
ATTGTCTTTTCTCTTTTACCTGTTAATCATGTTCTCTTTTGCAGCAAGCAAATTCCTGAA
TTTTCGCTCCCTTCTAGAAGCTCAAGTGAGGGTCTTTACCAGAGACATACCCAGAGATTT
GCTGTAACGTCTTCAGGGGAATCCAGAATTCACTTACAGAGGCTATTTCTGCCAAGTGGC
TTTCCCTGGAGCAGCCCAGAGCTCTCTTTCAATCCTAAGGGGATGTCTGTCTCACTAATT
TCCATCAAGAAATCTGTTTTCTTggacaggcacagtggctcatgcctgcaatcgaagcat
tttgggaggctgaggtgggtggatcacctgaggtcaggagttcgagaccagcctggccaa
catggtgaaaacccgtctctactgaaaatacaaaaaattagccgagcatggtggcgcatg
cctgtaatcccagcagcttgggattgggaagcaggagaatcgcttgaacctgggaggcgg
tggttgcagtgagtcaaaattgcaccactgcactccagcctgggcaatagagtgagactc
catctcaaaaaaaaaaaaaaaaaaaaagaaaGCGACAAAAAGAAATCCATTTTCACAGGA
AACCAAAAATGAGCATTTTGGACTCAGTCTGCTAAATGATTATTCCTTTCCTGATACAGA
TTTTGGTTTTGAGAGTCAAACAGGGATCGGCAGCACAGCGTGACTTCGGTTTTGATTCAG
AACCATTTTACTAGGCTCAGAAAATCATGCTTTGTCGAGTTCTGATGGATTCCAAGGGAA
ATCACCTATCAGGTAAAGCTGTACTTTCTCTCACCAAGACCCTGGAGGTAGCATTTCCAC
TTCCATTCTTTGCCGATGGCTCCTGTGACTGAACACAGAAGCTGTTTTCTGAAATAAGAC
GAAAGCGTTTGTGGAAGACCCACAGAATAAAAATAGAGATACAGGTGCTTACTTTCAATT
CTTTTCTTTTAAATGTAAATAATCGCTCCATGCTCCATGCCGCCACTTACCTCAGCTGAA
TACAAAACAGCTGAATCCTTTTGAATCCtttgtttttttctttttttgagacagggtcct
gctgttgcccaggctggagtggcagtggtgccatcccagttcaatgaagcctcaaatccc
tgggctcaagggatcctcccgtctcagcctcctgagtagtagggactacaggcacgcacc
accacatcAGCTccgggcgacagaatgaggctccttttttaaaaaaaaaaaaaaaaaaaA
ACTGACTCTGAAGCTTAAAACCTTCACCTTTAGGAAGAAATCGTAtttgtttgtttgaga
ccgagtttcactcttgttgcccaggctggagtgcaatggtgtggtcttggctcaccgcaa
cctccgcctcccaggttcaagagattctcctgcctcagcctcccaaagacctgggattac
agacgtgcatcaccatgcctggctaatttttgtatttttagtagagacagggtttcacca
tgttggccaggctggtcttgaactcctgacctcaggtgatctgcctgccttggcctccca
aagtgctagggttacaggtgtgagccactgtgcccggccTGAGGAATCGTATTTGGATTA
CTCATCTCTCCGGCCACTTTACTTACAAAAAACTAAACTAAGAAGTAAATAAGCCAGAAC
CCCTCCCTACTCATCCCCTTTGGTCTCCCCAAGAAGAGGAGGATTCTAAGAAAGGAGCTG
GAGAGACAGTGGGGTCTTCGGGGGTTCCCTGAGACGCCTCTTCCTGCCCTTGTTCCAGCT
TTGGAATTGGAAGGAGGGAACCTGTGTCTGAAGTGATTGACAGGTGGGGACAGGAGTGTG
GATTCTGGCCTGTGCTTGACACTCAAACCCAAGCTACGGCAAGGGTTAGCAGCCCATGGA
GGGAGAGGCCAGGAGGCCCGGGGAGACTGCTGTCCCTGAGCAGCTGCGCCGGGCTGTGCT
TGCCCCTGGTGGTCACCATGCAACCTCAGGGGAACCTTCAACCTGGTGAATGGCAACTGG
TTCCTCTGTTGAGCAAAGTCTCCAAGGAAAGCCGGGTTCTCCAGAGAATCTTAACACCCT
GACCAGCCGGGAATCTGCTCCATGATGTGTGGATGGGGACACATCTCTGAGGGCCCCTGA
CAGCTTATTTAATCACACAGAGGATAGGTGCACAGATGTGGGTCCCTCAGATTGTAAACA
GTGCTGTGTGGTCCTCAGGACATCAAGGTCCACTGGGTGGGGGCACTGTGGCCACAGCTG
TGGGCCACCGGCTTCCCGAATCTCACTGCTACCCTTATGCAGATGAACGCCCACCCGTGG
GCCAGGACGCTGGTACCGGTGGAACTTGCTGCCTGAGGATCTAGGAGGTAGAAGAAGCTG
AGTTGGCAGCTGCTCTCCCAATGGAGCCGAGAGCATCAATAGCGGGGGCTTCTGGTGCAG
CAGACATGCACTTCTGCCCCTGCAGCAGGGACTCACAGAAGTGCCTACCCCCAGGAAGGC
AGCACCTATGCACAGAACTAGAAAGGACAAAAGCTCAGGCGTGGGGGGCCAGGAGCCGGA
GCGCCGCGAGGACAGAAGCCGGGCCGCGCGTGCGGCCACGCCGCCGCCGTCTGGGCACCG
AGGCGCCCTAGGCTCGCGTCCAGGCGcccgccccgcccgcgtccggccgctcccccgccc
>ENSG00000049239 chr1+ 9294834-9295125,9299903-9300054,9324926-9331396
GTCTTGCTGAGCGCAAGGCGGTGGAGGCCTGAGGCCTGAGGCCTGGGGCGGGGTGGCGGC
CGGGCTGGCCTTGGCCTCGCGCCTTCCCCTGCGGCCGCCGCGGGCTCCGCGGGCGGTATC
GGAGTGTCGTGCGGCGCGTGGCCGCGTGACACGCGCACTTGTCGGAGTGACGGGCCCTGC
GGAAGAGGAGGTGCGGCCCAGGGCGCAGGGGAGCCCTCGGGAGCGGGCCCGGCCCTCAGC
GCCGCCCCGGCCGTGTCCCGGAGGAGCGGCCTGCGCCGCCGCGCGAGAGGAAACCAGAAA
ACGCTCTGCGGCTAGAGCTTCAGCACAGGCTGGGTCTGCTGTGCCGGGTCTGTATGGGGA
CAGCTGCACGCCTCTTCCGCTTGTGTGAGAACAAAGGCCGGAACCTGGATTCTGATCCAA
ACCCCCTGGCCCCCACCTTCTGGGTGAGGGCGCCTGTGCCCCTTGCCCGCTTCGCTCCTG
TGCTTTCCTTCGCCCGTGTCTTCCCTCCCTTCTCGGCCCCGCCACCTGCCCAGCGTGCCC
TGGCTCTCCAGAACCTTCTATCCCACAGTCAGGCCCCAGAGAGGGCAGGACAAGCCTTGT
CCCGATGCCTTTGACCGGCAGCTCTGTGTATTGGTGGATAGATGCAGAAACAAGGAAGAA
ATGGAGTCTGCTCCTGAGAAGCTTCAAATTCAGGCCAGGAGAGAAGTCTTAAGAAAAGAC
CTCCAGCAGTTACACATTCATATCAACCAGCACAACACGGGATGGCGCCCAAACTCCggc
gttcacaagaggagacgtgacgtggtgggctgaggttaatcagggaaggtttcctggggg
aggtgatccttgaactggctcccggggaacattcagagcatgattggtagacagaagggt
gcagaggcgcccaggggagtacattgccccgtgcaaagCAGGGGCATTGGGGACTGTCTT
GAGACCCTGAGGGGGTCAAGCCCCTCCTTCCCCAGCTGCCCCTCCTTCTAGAACCTCTGC
ACATCTAGCCTCTGGCCCTCCTCTTCACTGCCTCCACCTGCTCCCGCTTGCCATCCCTGT
CTCCTCCATCCTGGCTGTGCAGTAGGAATTCCAGGCTCCTCCCTGTGTCTTTGCTGTTCT
TCAGACTCCATTTATAGAGAATGAGGGCTGATAACAGGAATACAGTGGCAAAGACTAGAC
TGTGGAAAGGGTTCCAGAAATCTTTTTTCTTTTTTAATTAAAAAAAATAtttgcagagat
gagctcttgctatgttgcccaggctggtctcaaactcctgggctcaagcgatcctcccat
ctcagcctcccagagtgctgggattacaggtgtgagctactgcgcccagccCCAGAAATC
TCAGTGCTGTTTGGAGCTCCATTTCTCATTTGATGACTTGCTCTGCGTGGGGAGGTGGGG
TCTCATTCCCCCAACTTCCTCAGGGAGGACCCCTGCCCTCCGCTGCTCCTCTGTCCTGCT
AGCCTTCCTCCAGGAAGCACACTGGGTGCAGATAATCAGGACATTCCAGAGATCCCCAAT
TTAAGAGGGTCATTTCCATCTCAGGGGACTCCCGGATGGGTGTTTCCGCTCTCAATAGCC
CCTCTTGTTTTACCAGGAAAGATCCAGTTAAATCACCCACTGAGGTGACAGCTCATTAGC
GGGGAGAGAGATGGAGCATCGAGTGACACTGGGCCATCCAGGCGGCTCTGCTCCCACCAG
ACAGGAGCTAGGCCTCACTGGCAGGGGGGCTGCCCACAGCCTTTTCAGGGGCTCGCTTGG
CGGGTGACGGGGCCGCAGCCAGGCCTTCTCTCCCTGCCCCTTGGTGACCCCGTGGCTTCC
TGTCTGCTGGCCTCTCCTGCTACTTATCACTTCACCACGAACTCTCTGCCTGAGACTGGG
GAAGTAAGCGGGTATCTTCTCAGTGAGCATAGGTTGGGGACTGTGATCTTGAGAAGCCAT
GGGCCAGCAATACCTGCTTTTCTGAAGCCCCCAAGGAGGGCTCTGACATTCTTTTTAAAA
ACACCACAAAGCAAAATTCCCAGGACATGTGTAGTTTTGTTTGTTCAGTATCCCACAACT
TAAGGCTGGGAGATGGAACTCTTGGTTAAGGTCGATTTTTCTGTCTGGCTTCTCCGCACC
TTCCACTTGCTCTCTGGATCAGGCAGATATAAACTTTCTAGCGCATTTTGAGAGAGGGCT
TTCTTGGGTGAGGGAGCATGGCAAAGTCGGTTTCTCTCTGGACTGTTTACACTTCAAGGC
GGTGGATTTAGAGGAATCCTGGCTTTCATTTTCAATGCCAGTCTGAGACATGTTCCCAAG
CCGGGGCTCTTGTTCACACCACTTACTCTGGCCACCAACAACAACCCAGGCCAGACAGAG
CAtctcttttttttttttttgagacagagtctctgtcgcccaggctggagcccagtggcg
agatcttggctcactacaacctccacctcccgggttcaggcaattctcgtgcctaagcct
cccgagtagctgcgactacaggcgccggccagcatgcctgtctaatttttgtattttagt
agagacagggtttcaccatgttgcccaggctggtctcgaactcctgagctcaggcagtct
acccacctcagcctcccaaagtgctgggattacaggcgtgagccaccgcgcccagccAGA
ACATCTGTTTTTACACCCAGAGAGCGCCCCTCGTTAGGACAGAACCACGGTGCCCAGAGC
CAGGAAGCCGCCCTCCTGGCGCCCAGCATCTGAGCTTCTACACGTGATGGGCGGGCTCAG
GAGAGGACAGGGAGTCGTGGTGGAAGTTCCACAGCTGGCCGCGTGGGGGGGCCCTTGCAC
CGCACTGCCGCCTCCTGACTGCCCCTATCCCCGCAGCCCCTGTGCCGGATTTCATTTCCC
TCCTCTCTCCCAGGGTACCTGGCCCCAGCACTCTCCCATCTGTTCTTCAGGAACCGACTC
CTCTCCAGTTGCAACACCAGGGAGAAAGGGGCCTCCACATGCCCAAGTACCCCTGCAGGA
TGAAGGGCAGGCCGGCCCTTGATGTGCCATTTCTGAATAATAGTCACTGCCGCCGAGTCT
AGGATGTCCTGTTCTAACTCAGCCCTGCCTCGGATGCACCACCGATCTGTGCAGAGTGGG
TGTGGGAGTGTGGGTGAGGGTCGAAATGCCAAAGGTCTACTTTCCAGAATCAAGTGCCTT
CTGCAAATCATGTTGGAAAAGTCCAAACCTGGAGATGTCCCTGTGCCTCCGCCCCTACCC
ACCCCTTTTCCTTCAGCTGTGTTAGGAAGGAGAAGTTTTCAGAACCCTCTAGGCTGgtgg
ctttcaaacttcagaccatgatctgcagcaagaaacgtgccttccatcataaatcagtcc
atttgtttacaactgtgttccaagcaggtttcataaagaaattcttaaccttagaacctc
ggatatcctctatgttttagttttcatttttttaaaatgcttcttaaaattcactaaatt
gGGCTAGGTgtggctcatgcctgtaatcccagcactatgggaggctgaggtgagaggatc
acttgagcccagaaggttgaaaccagcctgggcaacatagtgagaccccatctctacaaa
aagttttaaaaccaggtatggtggtgccctcctgtggtcccagctactcgggagtctgag
gtgggaggatcacctgagcccaggagactgaggctgcagtaaggtgtgattgcactattg
ctctctagcctggaaaacagagtgagaccctatctcaaaaaaaaaaaaaaaaaaaaagga
aagaGTGATGACAACAGCCCAGGGAGCAGCCCCGCTCAGAACCCAAGTCCCAAGTTCCAG
CACTGTGTTCCCAGGCAGGCTGTTTGCCTCTTCCTGGTCTGGAAGCCCTTGGGTCCTATG
GTGGCGGCAGCTCCCACAGTCCAGGTTCCCTGGTGGGGACCAATGATTCCATCCGCATGG
AAGCCCACGTGTGCACTTAGGGGCCCATAAATGGCAGAAGGGCCCCTCCTTTGGGAGACC
TTGTCAGTCAGCATCTCTAGGGCAACCGTGATTGCCATTTGTAGAGGGGAAGGAATCAAG
GGACTTTAAGCTAGATCAAAATCTGGGGACAAATTCTCCTGCTAACTGCAAGTTAAAATA
GGCCCTTCTTACTGAATTTCCCTGTTTGTTTCTCTGCAGACAATGCTTTAGCCCTACTCT
TGGGCCCCCAAGTTAGCAGAGTAATCAAAGCTTCCTACCGTTTGGCCTACTATTCCAGAC
TAGTCCCTCGAGGGGTTCCCTTCCAAAATATGCAGGGCTCAGGCTCCCAATTCCGGGCCT
GTCTGCTTTGCTTGTGTTTCTCCTGTCCCTGTTCTCCCGGAGGGCCCAGGTGGAACTCAC
GACAGGGAGGGAGACGCTTCCCAAAAACCTGCAGGGCTATTTCCCAGAATTTGGTTTTCA
AGTACAAAACTTTTTGTCCTGTAAGATATATGCAGCCTCACAGAAGCAGCCTCTGCCTCC
ACTTTACCAGCTACGTTTTTATCTTAAGCACATGGGGCTCCCTTAGAACTTACTCCACTG
ATTTAAAAAAAAAAAACTGCCTGGCAGCATCTCAGTGTCAGAGTGAGCACGGCACAGGAA
AGGCCCGTGGTGACGAGGGTGAGGTGGCCACAGTGACCGGACGACAAATGAGACTCTGCA
AATGAGACTCCAGAGGGTGAAGATCTGCGGTCTCCAGACATCATAGGCCATGTGACCCAC
TAGGGGCCGCTTACCCCTGGCCGTCCGCTGGCTGAACTGAACGCATTCCCTCTCTCCGCA
ACTCTCCCGTGAGGCTGCACCCGTGTGGGTAGCACTGGAAGCGGCACTGTTTGCATTGTA
CATAGGAAGGAAGGAAGTTCTTCCAGCCTCACCAGCACCTGGCAGCGAGTCAGAGCCTGT
GAGGGCATCCGAAGCAGTGATGCAGTGTCAACCTCCCAGCTGGTGCCACTCTGCCCTCGG
GGGCTCCAAGCATTGTAACTCAGTCATGGGAGCTGCCTCTTTGGAAGTGCAGATTTATTC
CTGTAATAATCCTGCCTGCTTTTACCTCTCGTCCACTGACCAGCAAGTGTGAGTCCCGGT
GTCAGTCGGCACAGTCCAGTGTCCATCTGCATTTGCTCATGCAGAGGGGGTGAGTTGGGC
ACTCCCTGTTGTTGGTTTTCCTTTTGCAGCACACTGGGCAGTCTCCCTATAAAACAAAAA
CCCCACCTTCTGTGCCTTCTGCTTTAGAGCAGAGCTCCCCCTCCCATTTCCTCAGTCTTC
CCTGCAAAATCTGTCCACCGGGGAAGGCAGCAGGAACCCTGGGCAGCGGGTGTTCTGGGA
AGGCTAGTGACAGCAGATGTCATCCAGGAACAGCCACACACGGTTCTCCAGGCCGCCGTC
AGCAGCTCAAGGTGGGGTATGAGTGAGAAGCTGAGGATCTCGCAGCTTGTTGCTGAGCAA
GGTGCAACCGGGCTCATGCTGTCATCAGCACAAGACGGGATGGCAAGGGCTTTCAGACGC
ATTTCCAAGAGTCCAGCAAGCCAGGGGGAAGATGATCCCTTTGCCGAAGTGTACCCTCTA
GCCAACTTTTGGGAGCGCTTCTGTTTGCAAAGCGCTGGGGATGTGCCTGTCTCTGTGTGA
CCCACGAACGGGAAGGGAGAGCACTGGAGTAATGACACTTCTGCTGCTGCTTTGATTCTC
AAGGCTGATCTTTAAAACCCTCGCCTTGCTGACAGGTGCTTTAAAGGCAGTCTGCATCTT
TTCTTCCCTTGGTGTGGGAGAGGTAAACACTTTGATTTGCTGAAAGCTGTATGGAGTATA
TTTGAACAGCTAGTAGTTAGCTTTGAAAGTGGAAGTGTGAACAGACACTACTTGTGTCGC
TTTGGGTCCTTCACTTTACCCCCACAGAAGTCTAGAGGCGTCTGTTATAAAGCGTTACGG
GGCGCCTGCATGCAGGAGGAAGGACCTGTATTAGCTGGAAATCATCAGGAACCCAGCTTG
CCTCCATCTCTCTGAGATGTGCTGGGTACAGCCTGCCCCTCCTAGTTCTGTCCACCGGGA
AGAGCCGGCTGGCGGCAGATCCCCAGGGGCAGAGCCCCTGCTGGATCCTGGGAGCTCATC
TTTACCTGTGCCGGAGTGGGAACTGTGATTCCAGCCGGGCAGGTCAGAGTGGAGCAGTGC
TAAGAGGCTGTTGCAGGAGAACTAGACGGGCGGGGCCTGCTGCATCTGGATCATGTTTCT
GTGCTCTGCCCCGCGCTAGGGACTCAGGGTCTGGGCTTCTGCCAGGTGAGGAGCAGAGAG
ACTGTTCCCTTGGGTGGAGAGGTGTGGGCATGAGAGCCACCCATTGCCAAGCAGCAAGAA
TGTTCGTGCTTTTTTCCAGAGAGGGGAACCCCACTGGTTTTTGTGGAAACAATGGAAACT
TACAGATGCCTGCCTGGGATGATGAGGCACATTCAGAACAAATGCttttttttttttgag
acagagtctcgctctgacgcccaggctggagtgcagtggcgcgatctcggctcactgcaa
actttgcctcccaggttcaagtgattctcctacctcagcctcccgagtagctgggattac
accaccatgcccagcaaatttttgtgtttttagtagagacggagtttcaccatgttggcc
aggctggtctcgaactcctgacctcaggtgatccatccgccttggcctcccaaagtgctg
ggattacaggcgggagccaccatgcctggccAGAACAAATGCCTTTTTAAACCTTTTAAG
AACATTTTTAAAATGTCTTTTTCTATGTCAAATGTAACGTTTATTTTTTTAAACAATAAA
ATTGATTTGCCAAAA
>ENSG00000171621 chr1+ 9352939-9353130,9354587-9354653,9411490-9411669,9415766-9415950,9427632-9429591
GCTTTTTCTCCTCCGCACAGAAGTCGCGCTCGGGCAGCCTGCGCGCTCGCAGCAGGAACC
AGGCTCCAggcgccggcgccggggccggggccgcggggAGGAGGCGACTTCGCTCCCTgc
ggcgggcgcggcccgggcgcccgAGCCTCCTCGGCCTTGGAGAGCAgcggcggcggcggc
accccgggcgcgCCTCTCTCCATTTCTCTGAAAATGAACTACACAGTTTGGGGGTGAGTT
GGCAGGGGCTGCTTCCTGACCCTCTCTGGAACACTGTCTCCACTGAGTTTTAGGTAAGTG
TGTGACAGACAAACGAGCAGAAGCTTGGAGAAGCTCAGGGTGGATCTTGGTGGCCGGAGC
TACTGTCTCGGCGCATGAGCTTGGAAGCTTCAGGAAGCAGGGCTGGGGAAGCACCCTCCA
GGCTGCAGTTCCAGGGAAGTCCTGCTCACCGGTTGTTTGTCTTTCCGTCCATTAGGCAAT
ACTGAACACTGCGCAGCTTGCAGAGGTCTCCTGGCAGCCCTCATTAGGAATTCTGTCTGG
CCCCGATCAGAATACTGGAGACGAGACCACGAGATTGATGAGTTTGCCTTGGGAGTCGGT
AAGAAGGTGAAGCCAGGGGCGAACTGACGTTCGCCATCATACCGCCAGCGCGACAGCCAC
CTGGTGCCAACTCACTGAGCCGCCTGCCGCTGGGGCCGCCGCACCCTGCACCTTGGACCG
GCATCCGTAGCCATGGACAGAGGTCCCTGGTCTTCCCTCATCCTCCGTGGCTGCCTCCAT
GGGACAAGGACCGATTCCAACACAGGCTCCTCTTTCCCCCTTCCCGACATCAGCAGAAGG
CAGCATCCCTGCATGCCGTCCGTATACAACCCCTCTTTGAAAAAAGACACAGAGAATAAA
CTCCTACGAAAGCCCTACATTGAGCTCCAATCTGCTCGGGGTGGGACGGGTGCTTCCCAC
ACCTCTGGGAGAAGGCTGCAGCCACCTGGGGGTCCCAGGGTGGTGGGGGTGGCAGGTGGT
ACCACAGCTCTGAGAGCAGATACCAGGGGTACTAAGAGGTGCTTAGACAAGGGCTGGTGC
CCGGCCCAGGGTGCCCAGCGGGGCCATGCCATGGCAGATAAAGCTCAGGACGTCAAAAAC
TCACCATGGACCCCAAGGCAGAAACCAAGAACTGTCTGCAGGCAAATAAGCACCCAGCAC
CCATCCTGGCTGCCGGTGCCCCGTACCCTGTATTTATTCTTTTAACAATAACAAAAGCCA
TTTATTTATTCCATCTAGAAAGGAAACCCTGTTTCAGTCCCCTCTCTCTGGCTGTTCTGT
TACTTTCCTTCCACCTGTGCCCTCCCTGGGATATGTATGCCTCGCCCGCCCTCCCTGGGC
ACATGTGCACACGTGCCCAGGCACAAGTATGTCTCTGGGTCCCTTGCCCTGCAGTTTCCA
GGGGGCTCTGCTCCAAGTTCCCTAGCGGGCCCCTCAGGGAGAAATAGCCTCACGTGCAAT
CTGGGTGTCTTCGGGGGCCCGTCTGGAAGGGCTGCAGCAATTCCCCTGTGTCTCCAGGTA
ACCAGCTAACTCTTGGGCTCAGGCACCCTTGCACAGGGTTGCATTTCTTTAGTCTTCTGT
GGGTCTTTTGATGTGGGTTTGATTTTGCTTTTGCTTTTCTAGCTGAGATTTCCCAAGTGC
ATCCTCAGAAGCTCTGGGTGTGCCAGAGGACCCCCAGAACTAAGAAGGGAGGGCGAGTGG
GTCTCCATTCCCCGAGAAGCCGGGGGCAGGGTGGGATGGGGAAGACCAGGAGCAGAGTCG
AGCCTCACAGAAGCCAGCGCGGGTCTCTGCTCAGCACCCCAGCCGGGGCTCTGGACCCAG
GGTAACAGCCCCAGTTCATCCCAACCCCTCTCAGAGCCTCAAGAGGGGTAGCTCGGCTGC
CGGAAGAGAGGGGTGCCCTATCCCTGGCAACCCCTCCACGTAGCGTACCCCAGCACCTGC
CACCGCCTTTGCCATTTCTTTGAGCTTGAAGTTAACTCTCTTAGAGTCTAACTTTGGTTC
ATTTCTGCACAGGTACAATAGATGACTTTATTTGTTTAAAATGTTTAatatatatacata
catatatatatatTTGTCTGTAAGAATTATGTTTTAAACAGCTGCTGTAGAGTACCTTTT
TTTAAGTAAATCTTACAGTGGAGTATATTTTTTAAAGCACAAAATTGGTGCCAAGACTGG
GTGAGAAATGTACATTACCCCCTTATTATTTTGACGGTTTTTTTTTTCGGGGCAGGGGAC
CTTACCTGTAAGACTTTTAAAGATTTTCCTCCCTCCTGTTTCAGGTGGGTCACATTCTGA
TGAATGTTTCCCTTGTACAGATCCCAGCTTATGGCCTTGACCCAGCCGTCCTCACAGATG
CCGGGTGACCCTCTAGCTCTCTCTGCATCTCCCACCCCCCGACACCCTGGGACCCTCGAC
CCCACCCTTCTTTCCTACCAGCCCAGAGCCTTGTGGCTTGTACAGTTTTGAAACTCCCGT
TCTATTTTATGATGGTTGATAATAGTCAGTAACCTAATAAAGGAACGTTTGTTAAAATAT
CAAA
>ENSG00000171612 chr1+ 9599541-9599750,9642557-9645237
GCGCCGCAGAGGCCGGTGAGGCGCCGGCGGCCACGCCGCGGAAGGCGCGGGCCGAGCAGA
GCCGGGCGTTGGAGCCCGCGCGCGCATGGAGGCGTTGCCGGCAGCCCCCTGAGGGCAGCG
GGGAGACAAGACCCGGCGACCTCGCGCATCCCTCGAGCCGCCACGCGCTCTCGCCACCGG
GCGGCGACGGGCCGCGGAGCCGGCGCGGCCTAACAGGCCGGAAAATTGTGCTCTAGAAGA
ATAAAACTGAAAAACTCTAGAGAATTTTTTTTCCCCATTGATGTTTAGAAAGTTTGAGAC
TGAAACAGGAAAGGCCATAAAATATCTGGTTCATATCACCTGTTGGACATTTCCTTTTGG
ATTCATGCTTTCTGGAAGGTTTAAATTCATTAACGTTAATAGTTAATTATAACTTTTTTT
TTAACTTAAGAGGATTCAGGGTTAAGCACCAACTAAATTAAATCATGCTATTTAATTTAA
GTATACATTTGGCTTGTGTCCTCTTTTATGCTCACTATACTATGAAGGACTTAAGTAATT
CAGATAAACCTGCCCTAGAACTGCAGAGAAAAATGATAAAGTGAGAATACAACTTGTTTT
ATAATCTGACTTTAAGATCTTGCACTGCTAGACAGGGAAGAAGTGTCGCATTTTggctgg
gcactgtggctcacgcccgtaatcccagcactttgggaggccgaggcagatggatcacgt
gaagtcaggagttccagaccagcctggccaacatggcgaaaccctgtctctactaaaaat
acaaaaattagccggacgtgtgcctgtaatcccagctacttgggaggctgaggcaggaga
atcacttgaaacccagggggcagaggttgcagcgagctgagatcacgtcacttcactcca
gcctggtcgacagagtgagactccatctcaaaaaaaaaaaaaTTGTGTCACATTTTGGTG
GTGGTGTGTGGACCAGGACAAACTTCCCAGCAATTTTTCTTCTTTGTACATTTCCAATTA
CTTGCAGATTGATCATCTAAGCGTTCAGACTGCTGAGATGAATATATATAACTTTCTGAG
ACTCAATATTTTAAGCTATAAAAAACTTCCTGAAGTTATCCTTTTCTCCCTACTTTGAAC
CAAAGGCAAGAATTTTTAAAGAACTGTTTTATCAATGGCCTGGCTCCTGGATATAGTTCC
GGAAGTTAAGACCAGTTGCCTTGTTAAGTGTGTTGACAGCACAGCTACCCTGTTTGGCTG
TGAATCCAGAATGTGATGAAGAACAGTCATTCCCACTGAGGTCTTTAGCCCTGTTCTTGG
ACCTCTGCTCTTGCAGAAAAGGAGCACAACGTAGGACTATGGCTCACCCGTCAGAGAGCT
CACATTCTGATAGAAAGCACTGGGATTGTTTAAATATCCTAGTTCAACATTAAAAAAAAA
AAAAATTtaatcccagcactttgggaggccaaggcgggcagatcacgaggtcaggagatc
gagaccatcctggctaacacggtgaaaccccgtctctactaaaaaaatacaaaaaaattg
gccatgcgtggtggcgggcacccatagtcccagctactcgggaggctgaggcaggagaat
ggcgtgaacctgggaggcggagcttgcagtgagctgagatggcgccactgcactccagcc
tgggccacagagtgcgactccatctcaaaaaaaaaaaaaaaaCCAGGATGTTACCCCCTT
GGTTTTAAAGCAAATTTAATAAGGGAACAAAAAGATGATACTAAGAAGAAGGCAAGTAAA
ACCCCTAGTCTTCCATTAGCTCTTTCACTGGAATTTGAGTATATTGTACATGAAGGTTGG
TTTTCAATTTGAACGTCTAGAAAGATACTCATTTCTAATACCTATGCACTGTAGTTTCAG
GTTTACTTGCAGACACCCTGGTAGGGTTAAGAGGAGGATATTTCCAAGTTATTTTAAATT
GAGTTTACTTTTAACTGGGGTTCTTGACTCTAGTGTAATTGCTCCAACAACTACGTAGAA
GTCAAAATGAGTGACTTTAGTGAAGCTTCTGTACTTTACAATACATGACAGTAATGCTAT
TCCAGAAgttttgttttgttttgttttgagatggagtctcgctctgtctctcccaggctg
gagtgcagtggcacaatctcggctcactacagcctccacctcccggtttcaagcaattct
cctgtcttagcctcctgagtagctgggactacaggcatgcgccaccacacctggctaatt
ttgtatttttagtagagatggggtttcaccatgttggccaggctggtctcaaactcttga
cctcaggtgatctacccgcctcggcctcccaaagtactgggattacaggagggagccacc
atacctggccCGCGCCGCCCCttcctttgttgttattgttgttttgagacaaggtatcac
tcgatcactgaagctggatacagtggcaagatcatagctcactgtaacctcaaactcctg
ggcacaagggatcctcgcatctcagcctcccaagtagcttggaccacaggaaagtaccac
catgcccagctaatgttttttcattttttgtgcagacgaggttttgctatgttgtccagg
ctggtctcagactactggccagaagcgatcttacctcctcagcctcccaaagcactggaa
ttacagAGTAACATCTAATTTTAATATTCACATTCCTATTTTAATATTCATATTCGATGA
TGGCACTTAGCAACATCCTCCTATATCCATATTAAAACCTGTTTTCCAAGATTGTGTCTA
ATATGAAGGTGTAAAATTGCTTTGTTTTCACTCCTTCTTGAATGAATAAATTTGATAGTA
ACCAATTATAA
>ENSG00000188807 chr1+ 9648932-9648988,9662347-9665012,9673142-9674935
ctacccgcctacccgcctacccccctgccggcctgccGTCCTTCCACGCGGAGAGCCTGA
CTGCGGGGGGAGGACACACGGATGCTCAGGCCCAGGCTTTGCCAGGTCCGAAGCGGGCCC
CTCTCTGTCCTGCCTCTTTTCACCTGCTCACGCCCTCCCACCCCCACCCTACAGCCCCAG
GTCCTGGCCCAGTCCCTCCACTGCCTCGAAGAGTCAGTCTGCCCTGCCTTTTCCTTTCGG
GCACCACCAGCCATCCCCGAGTGCCCTGTAGCCACTCACCACTGCTGCCACCTCTCTGGC
CAATGGCCCTTTCACTGGCCTGGTGACTGGAATGTGGGCAGCGCCCACACAGGCTCTGGC
CCATGGCTTCCTACTGGCAGCTCCAGGCACCCCCCTCTCACCACGCCGTTTGCTGGCTCT
GACACTGTTGGGTGAGGGTCCTGGTCCTGCTGTCTTCCCTTCTGGCCTCTGCACAGGGGT
GGTGACAGTGGCTACAGGCTGGGCCCCTGGCGTGCCCTGACCGTGCAGCAGAGTGAGGCT
GGGGCAGCAGAGAGCCCCAGCCTCACCCCTGAGGAGCACCTGTGGTCTGTCCCCTTGGTC
CTGCTTATGGCTGGACCGGCCCTGCAGGAGGTGGTGGAGCCGTGAAGGAGGCCGAGCTGC
AGCTCTGGCTGCTGCTTGGCCTCCTGCTCCAAGACCCTCCCGAGTCCCCGGAAATGGAGA
GTGCAGTTCTTGGGCCCAGCCTGGCCTTCGCCATGAGTTTGGGGAGCGAGACCCCACCTG
AGACAGGCAGTAGGAGCCTGTGCTGACCTTGGGGAATCTGAGCTTTTCCAAGGGTAAGGG
GCCCAGGGTATGCAGGCCTTCAGTGACATCAGGTCGTTGTCATCCTTTCCCTCCCTGACC
TGTCACGAGCCTCTGCAGGTGCCTGCTCACCATGGCCCAGCGCCACTCTGTCCTCCGACT
CAGGTGAGGGGGCagcccacagacctgctcctcagtagcagggcctggccaggcccctgc
tgttctcagcctcagtttgccatctatgaaatgaggtggacccctctccatagcccttgg
gtgccagctcagtgggtgtggggatcacatgaggtggctcatgaggacacactctggaaG
TCGAGGGGCTGCCACGTGCAGAGGAAGTTCCCGGCCTGGGGGCTTTATCCAGGGGTCCCA
GTCGAGAGTGGCCCGAGGCCGTCCCTCACCGGGCATGTTCCCTCTGGCTGCCCACTCCCT
CAGGGCCCACATGTCCTGCCACTCGCCACTCTGAGCACGAGTTCACCTTCCAGATGTGGC
CAGGGTGTGCCAGCTCCTCTCTCCTGTGCGTTGGAACCCCGGGGGAGGCAAGAGCAGATC
ACAGGTGCATGAGGGTTACACCCGTCACCTGGGTCTGCCGGGATGGGTTGGGGGGGCAGG
TGCCAGGCCTCACTGCTGTGAATCTGCCACGCCTGGGGGTCCTAGAGGCTGCCCCACCCC
AGTGATTGGGTAGCAGCTCACATCCCACCCAGCTTCACAAGTGAGGAACCCAGGTGCATC
GGGAGACCCTCGGGGGCTTCTGTGGCCTCTGTGCCCGATGACCTGCGTGGCTTCAGACAA
GGCCCCAGCGTTACTGGGCTCAGCTTGTTGTTCTGTGTGGAGCGTGAGGTGAGAAAACCC
CTCTGAAAAGATGTGGTCGGGGCCACGCTTCCCACTGGTTCTGCAGTGAGGAGTTGGGGC
GGGTGAGCCAAAGCGGCCCCCCATGGTGTCTACCTGAGGGGCAGGGAACCGCCTGCCTGT
GCACTCACGCCACCCCCCAGCCCACAAAGAGCCCATCTGAGAGAAGGACGTGGTGGAGCC
AGGACGGGAAAGCGTCCTGTCGGCTGGCCATGCTGTTGCTTGCGTCTCGAATCTTCGGTT
CTCGAGGAAGTGTTGACAGTGTGATGCTAATGTCTGCTTTTCTTGGCGTTGGGTAGAAGC
AGGACATCTGTGTGTATGTGCGTATTTAAATTAGATTATTTATAATAACCAGAGCCAGCC
CTCGCGCTGGCCAGGATCCTCCTGCCGAGCTGATGTCGCTCCTGCCCTCTGCCGGGGTCC
GGAAGCGACATCTCAGGAGGTAGCTCTCAGCAGAGTGAGGATTCCTGCCTTTCGTAGAGT
TTTGTGTGACTTTTTAAATTATTCATGTGTCCCTTAAAAGTTTCACTACGTGGAGAAAAT
TCCAGCACCAAGTGTTGTGGCAACAGCTGAGAGAGTGCAGGCACCACTGTGTTGTGGCTT
GTTGACCGGGAATGTGTCACCCCTGCCAGGGAACTCTTCTCCTCGCGGGGGACTTGGGAT
GGCCATCAGACCTTCTAGGGTCTGGCTGGGGTCATCCTAGGTATGGGTGACCGTCCCTGA
GACATAAGCGAGGTAGATTCAGCCATCCTCACCCTCAGACTTGAGGTCCCCACCCAGGCC
AAGCCGGCCCCCCGTACCCCTTGCCTGGGAGCAAACCGCCAGGACGCAGCCTCCACGCCG
CACCTGCCACATTCAGCCCTGCCCAGGAAGGAACACATGACCCTTCTGTCTGTGACTGTT
GCTGAGTCTCTGTCTCATGTCGTAGAATTGTGGATAATTGTCTAGTGACCCTCTCATCAC
TGTAACCATCGCGCCTGGCCTAGATGTCGTGTTTTGGATGCTGTGTTTTCAATAAATGCC
TCTGGGGCCCTGCTTTTACCCGCCCCACCGTTGGAGCCCCTCGGAGGGGAGCAACCCGGT
GCCTGCTGCTTCACCACTGCCGGCCTCAGGACCCTCCCTGGAGGGGCTGCCACCTCTGCC
CTCATCTCCAGGGCCTTGACCTCACTGGACTGTGACTGTCCTCAGGACACCTGCCCCTCC
TCACCTAACGGACTGCAGGGCTGAGCATGTGTCTGAGGTCACACTCTCTGCCCACTCACC
TCCTTGGCTGACATCGGTTGTGTTTGGTGCTGACACTCTGATCCCGAAGCCAGGGAGCCC
CAAGGGGCTGCATGACCCTGGGGTGCCCCACACAGTTCAGCCCTGCCTGGCAGGGACGCC
AGTACTACTGTAACTGCAGCAGGAGCTGCCCGGCCTGCCTTCTGGCCCCACGCCCACAGG
CGTAGTCACATCTTTGTACTGTACTCCCCTGTCTCACCTGGGGCAACCTCAGAGCCCCAC
TAAGCTGAAGGCCCCCTGGGGGAGGGGGAAGCATGGTCCTTATCATCTGCCCTATCTTGC
CCCTTCCTGTGGAGTGGGCAGAAGGGCTCCCGGGATCCTCAGAGCTCCCAGGTCTGAGCA
GCCAAAGGCCCAGCTGGGCCTCCAGGACCAGCGCGAGCCCCTGCCCCACCCTCCCCTGCC
CCATGTGCCCTGCTTTGTGACCTCTGTTGACCTTCCTGGAAGCAGCCCCATTACCCTGAG
AATGCGGAGCGCCCTGGCCCACCTCGCCCTGTGTTTCCAGGCCTGCACGTCTGGTCCTTC
AGCTGCACATGGAACTGCAGGGCAGGCTGGCGGGGGGCCTTCAGATCTCAGATGAGACTG
CACCCCTTCGACCACCCTACTGGGCACCTGCCTCCAGCCCCTGAGAACTCCATCTTCCCC
TAGTTCTGCCCAGGAGCCCCTGAGAACCCCATCTTCCCCTGGTTCTCTTGCCCACTCCCC
TGCTGGGGCTCCTTCCTGGCACTGAGGAGGGGCGCTCCCAATGCTGTGAGGCAGCGGGGA
GGGACCGTGCACCCGTGGCTATCAGAGCCCCTCCGCTGTCCCACCCTGGGCCTGGGACAC
GGGCCTGGGGCAGTGTGTGTCTGCTGGTCATGTGCTGGTGCCAGTTGGGGAGGAATCAGC
TGTCTCGGTGGATTCTGAGACTCACTGTGGGGCGGGAAGAAGGGTCTTCACTCTGCCATT
CAGGGATAAAGTTTAATTTTATTTTTCTACACATTTTGCCAGGTCAGGCATTTTGCTAGT
AAGCAGGATGCCCCCAACTCTCCCTGCCATGGAGGATTCTTTTTTTTAAGCTTTGGGTGC
TTTTTTAATACTTTTTTTTTTAATGTGGGGAAGGAGCTTGCTCTGACGTCACCCTCCTCT
CCCCTGACTCCTGTCCTGAGAGCTGTGGATGCCGCCTCCTGCCCTGCCTACCCCTGAAAC
GTGGGGAATGGGGGCCCCAGGACAGCATCAGGACTTTTGAGTCCAGCTGCCAGCAATGGT
TCCAACTCGGAGGCAGCGCCTCTTGGTCCCCATTTCTGTATAGCAGGCGTGTGTGTGTGT
GTCGAGGTTTTTTATTTTTTGCTTAATCAAACTCCATTCCCAAATGCACTCCATCTCTGG
CTCTGAGGGCGCTCCCTCCTCTCAGCCGGGCAGCCTGGCCTCTCCTGCCCAGACCTGCGG
TCCCAGCATCCCCCAGAGCCAGGGAACAGGCCCAGCGGGAGGGGGTTTTATGTTTTGTTT
CAAACAGAAAACACAACCTTATTTTTCTTTACAAAAGCAAAAAAGGAAACCAAAAAAGAT
ACAGCCTTTGAATGATG
>ENSG00000171608 chr1+ 9711790-9711860,9751525-9751629,9770256-9770338,9770482-9770513,9778127-9778195,9781647-9781818,9787102-9789172
CTCGCGCCCAGCGCAGTCGCTCCGAGCGGCCGCGAGCAGAGCCGCCCAGCCCTGCCAGCT
GCGCCGGGACGATAAGGAGTCAGGCCAGGGCGGGATGACACTCATTGATTCTAAAGCATC
TTTAATCTGCCAGGCGGAGGGGGCTTTGCTGGTCTTTCTTGGACTATTCCAGAGAGCCTG
GGAGAAGAGGCAGCTGAGGCCGTGGCCCGGAGTAGTAGGAGCCACAAGCCACCCTGGGCA
GGACGAGGCCCTGAGGGAGGACAACTGTCATCTGGGAAGTAACAACGCAGGTCTTAACAC
TTTCACACGCTCCATCGCAACAGCCTGCAGTCATGGGCTTTATTGTCCTGTTTGCTGGAC
TAGCGGGACTTGCCCCAGCCGTTCTGTGGGAATCCCAGCCCCTGAGTCTCCCTGGAAGGC
CACTGGGGACGTTTCCAGCAGGCCTGGGTGTCCTGGCCTCGCTAGGTCCTGCTGGGCGGG
AGGGGCTGCGTGGTGCTGCCTGGTGAGGCTCAGCCCTCCCTTCACCTTCCAGTAGTGGCT
CCTCCCAGCCCTGGGCCCAAGAGGAGGCGGCTGCGGGTCGTGGGGACCAAGCACATTGGT
CCTAAAGGGGCTGAAGAGCCTGAACTGCACCTAACGGGAAAGAACCGACATGGCTGCCTT
TTGTTTACACTGGTTATTTATTTATGACTTGAAATAGTTTAAGGAGCTAAACAGCCATAA
ACGGAAACGCCTCCTTCATGCAGCGGCGGTGCTGGGCCCCCCGAGGCTGCACCTGGCTCT
CGGCTGAGGATTGTCACCCCAAGTCTTCCAGCTGGTGGATCTGGGCCCAGCAAAGACTGT
TCTCCTCCCGAGGGAACCTTCTTCCCAGGCCTCCCGCCAGACTGCCTGGGTCCTGGCGCC
TGGCGGTCACCTGGTGCCTACTGTCCGACAGGATGCCTTGATCCTCGTGCGACCCACCCT
GTGTATCCTCCCTAGACTGAGTTCTGGCAGCTCCCCGAGGCAGCCGGGGTACCCTCTAGA
TTCAGGGATGCTTGCTCTCCACTTTTCAAGTGGGTCTTGGGTACGAGAATTCCCTCATCT
TTCTCTACTGTAAAGTGATTTTGTTTGCAGGTAAGAAAATAATAGATGACTCACCACACC
TCTACGGCTGGGGAGATCAGGCCCAGCCCCATAAAGGAGAATCTACGCTGGTCCTCAGGA
CGTGTTAAAGAGATCTGGGCCTCATGTAGCTCACCCCGGTCACGCATGAAGGCAAAAGCA
GGTCAGAAGCGAATACTCTGCCATTATCTCAAAAAtcttttttttttttttgagatgggg
tcttcctctgttgcccaggctggagtgcagtggtgcaatcttggctcactgtaacctccg
cctcccaggttcaagtgattcttctgcctcagcctcctgagtagctgggattacaggtgt
gcaccaccgtacccagctaatttttgtattttagtagagacgggggtttcaccatgttgg
ctgggctggtctcgaactcctgacctcaggtgatccacccgcctgagcctcccaaagtgc
tgggattacaggcatgagccaccgcgcccggccCACTCTGCCATTGTCTAAGCCACCTCT
GAAAGCAGGTTTTAACAAAAGGATGAGGCCAGAACTCTTCCAGAACCATCACCTTTGGGA
ACCTGCTGTGAGAGTGCTGAGGTACCAGAAGTGTGAGAACGAGGGGGCGTGCTGGGATCT
TTCTCTCTGACTATACTTAGTTTGAAATGGTGCAGGCTTAGTCTTAAGCCTCCAAAGGCC
TGGATTTGAGCAGCTttagaaatgcaggttctagggcttctcccagccttcagaagccaa
ctaactctgcagatggggctaggactgtgggcttttagcagcccacaggtgatcctaaCA
TATCAGGCCATGGACTCAGGACCTGCCCGGTGATGCTGTTGATTTCTCAAAGGTCTTCCA
AAACTCAACAGAGCCAGAAGTAGCCGCCCGCTCAGCGGCTCAGGTGCCAGCTCTGTTCTG
ATTCACCAGGGGTCCGTCAGTAGTCATTGCCACCCGCGGGGCACCTCCCTGGCCACACGC
CTGTTCCCAGCAAGTGCTGAAACTCACTAGACCGTCTGCCTGTTTCGAAATGGGGAAAGC
CGTGCGTGCGCGTTATTTATTTAAGTGCGCCTGTGTGCGCGGGTGTGGGAGCACACTTTG
CAAAGCCACAGCGTTTCTGGTTTTGGGTGTACAGTCTTGTGTGCCTGGCGAGAAGAATAT
TTTCTATTTTTTTAAGTCATTTCATGTTTCTGTCTGGGGAAGGCAAGTTAGTTAAGTATC
ACTGATGTGGGTTGAGACCAGCACTCTGTGAAACCTTGAAATGAGAAGTAAAGGCAGATG
AAAAGAAAGAAAAAGCCTTTTTATGTTCTTTTATGTTCTCGGCTCAAAAAGAAACAAGGG
AGTGTAGGTTTAAAACCAAAACAGGAGAGAAGACAAACCCCGCTCCGGCTGGAGTTAGTT
AGAACCAGAACTTTATTGTAGCGGATACACTTTCTGACCTATCATGAGTATACACATCTG
CGAAGGGAAACCGCGCGGCGACA
>ENSG00000179840 chr1- 9712668-9713839,9714495-9714644
TGAGGCTTTTTAAAAAAATCGAGTTTCCTGTTTTTATTTAGGCTTCCTCATTTGCACCTC
CTCCTTTGAGGTAGAGAAGAGGGGAACTGGGACGACCTTTCGTGGGCACCAGGATGGGGG
CGTTGCAGGGCGGGGAGACGGGGGTCCAGAGAACCGGGGAAGGGCCGCTGGGAGGTCCCG
AAAAGTGCGCTGTGGGTGGGGCGAGGGTGAAGCAGGTAGGGGCGAGATTTCCGGGGTCGC
GGGTGGGGGGCGCCCTGGAGCGGCCAAGGTGCAGGGTCCTCGCGTGGCACCCTTGGGATC
TGCCCAGTTTGCGGATGGAGCGCGGGGCTGATCGGGCAGGTCTCACTTGTGCAGGTGTTC
CCTGGAAGGTGGGACCTGCAGATCTTGAACCCCACCAGACTCCATCAAGGGGGCTTCTTC
CCGCCGATTCCTGAGAAGTCCTACCTCTGAGATGCTGGGCACAGCCGCACGTGGATGTGG
GCGGGTGTGCCGTGGGTTGGAGTGGGAAGGGGCAATTATTCCTCTCTCAGGGCTCTCGGA
GGGGAAGGTTTACTGCTCCCTAGGGACTTTGAAACCAAGGGCTAACCCCCTGCTCTCTTC
CAGGAGAGTGGGATACCGCCCGGGTGCCTGACGGTGCCTTGGTGTTCTTGACAATTGAAT
GGTACCATCGGGACATTACTCCCCAAAGAACTGGTCGTTCTTACCTAGGTGATTTCAGCT
GGacaactgtaggagctgagtggtgttgtcttcattttacagttaaggaaacgaaggctc
agaaaagttaaataactcaccaacccacacagtttacaagtagtttctccaggatcccag
ctctttccgacgccagcgcGTTTAATCATCTGGGGGTGCCGTTGCTTGCGGGGGAAGGAG
AATGTCCTAGTAATTCTCTTGGGGGGGATTTGGAGGGGACGACTGTTCAGAGAGGCACCC
TCTAAGATACCCTTGAGACTCCTCTGTAACACCCGCTGCTGCTGTTCACACCCCCTCCCC
AATTTGATTGATGTGTTGAGTGGGGCGGAAGGTTCTTTTGGTTGATGAGGCTGCGACCAA
ACGCAAGGAGATATAAATAGAGCTTTCTCTTTGGCTCTCTCTAGAGCAGAAATGCCAACC
CCTTAGCATTTCCATGGCCTGCTGGAGTTTCACAGCCCCTGGGGGGCTTACAGGACAGAC
AGTCCACCAATGGTTGTGCGAAAGCCAGCCCGCTTTCGCACAACTGTCCGATGGAATTCA
TGGAGGTGGGAGTGGGGATGGTGAGAGTCGGTTCCTGCTTCATCTTGTTTTACTTAAATT
GC
>ENSG00000171603 chr1- 9789084-9790565,9883792-9884584
TTAGTTAGAACCAGAACTTTATTGTAGCGGATACACTTTCTGACCTATCATGAGTATACA
CATCTGCGAAGGGAAACCGCGCGGCGACAGCGTGAGGACATCCCCTGGGCGTGAGCGTCT
GTCCGCTGTCTAAACAGAGCAGCTACAGGGACGGGACATGGAGGATGGCCACACATAGCA
CAGCCACCAGTGTCCTCAGAACTAGCAGTCAGGGTCACAGAACAGTATTCAAAATGATTG
CCCACCTGTTTTAGAAATCTAAAATTTTACATGTAACTAAGAGCAAAGTGCTATGTGGGT
TTTAGACCATGACTGTTTGTTTGCTCTCCTGCCCTACCACCAAGCAAAGCAGCAGGGCTC
CTGGGGGAGAGGGATTTCAACCCCCCTGATGGCAGGGGGTGCTCTGGGGAGGAGAGAGGA
GAGAACAGGCTGTTTTGGAAAATTCCAGCACTTTGACTTCGGGCCATGCGTCTCTCCTGG
ACGTTCTGAGTACGGATCGCTCAGGCCTCCTGCCGTCTCCAAAAGGAGTGGTCAGCCGGT
CTGCAGGACACCTCTCAGTTTCTCCTTTTACCAGCAGGAAAATGTACATTTAAGCATAAA
CCACAAGGCTGCACACGGTGAGACCAGGCCACTGCCCAGGGAGCTGCTGTCGGAGGAGGA
GTGTGGAAAAGGGGCCAGGGACCCCGCACCCCACACCAAATTAGGAACAGGTAGAATCCC
AAAGGCAAGGCCCGGCCACTTGTAGCTACCCTGATCCAGTCTCTTGAGCAGCACAGCTAG
AGGCCTGTGGCCCCCGACTCCCAGCCATACTCAGACCTGAGCAGGGGCTGGGGCGGGGCT
GGGCGGGGTGGGCCTCTCCCTCTGGGGTCTGGGGAGGGAGGACCCGGCGGGAAGAGCCCG
TGCTCAGAGCTCCGAACTTCACTTTACATTCCAGTCCCGGGTTACACTAGCACAAAGGAC
ACAAGGAATCCGATTTATTTACAAAATATTAAAAAGTCAGTTAATCATCTACACAGTACC
CCCCATCCTGCCATTATTTATACATGCACTAGTTTGGaaaaaataaaaactttttttaaa
aaaagaaaaaaatGATTACCGGGTGGGAGTGAGCATGTTTTACCCTTTGTCAACGAGCCC
AGCTGGCATGGCTTTTCTGGAGTGCGAGGGGCCAGTGTCCTCTCCCCGGGGGGAGACTCC
AGACACAAACGCGGGGCCTGAGGCGCTGGGAGGCCCCTGTGCGAGCCGGATGGCGGCCAG
AGAGGACGTGTCAGCTCCTCGTGGGACTGAAGAGCGCGACCAGGCAGAGGGTGGGCGGGG
AGCCTAGGGTCCTACACACCAAGCACAGCGACGATCGTGGCGGGGAGGGGTCTGCACACC
TACTGGCCGAAATGACTTTGTACATCGTGGACCCTTGGGACTGGGAGAACGGATGGCAGC
AGAGTCTTCGAAAGCAGAAACCGAGGTGGCCGGGGGCACGGGCGCCAGCCCGGGGCGGGA
GCGGCAGGGAGGCGCGCGGGACGCCGAGCGGAGCTCTCGGAGCTCTCGGGGCTCTAGGGG
CCTGGGGCTAGCTGCTCCGCGGCGCGGGGAGCTCCGGGGGTCCAAGGAGGAGCCGCCGCC
GCCGCCGCCGTGACGCTGGGCCGCGCGCTCAGGACGCGGCGCCCTCCCCGCCTCAGAGCA
GCGTCTTGCTGAAGGCAGCGGCAGCAACTAAGATGGCGGCGGCGCTCTCTCTCGGGTCCG
GCGAGGGTACCCGGCCGggggcggggtggcggcgggaggggcggggatggggagcgacgc
gaggcgcgcgcgcggcggaccctgggagcgcgcgggcccgggaggggcgggggagaggag
cggagggagcgcgcgcggcggACCCGGCAGCGGGCGCGCGCCTCCGAGCCCGTCGGCCCC
GCCTGGAGCGCGCGCCCGCGGGGACGCGCCTGGGGTGGGTTCCGAGCGGCCGGGAGGGGC
CCGGGGGACTGTATCCCTTTCCCTGGCCGCAGATGGAGAGCCTCAACTCCGCGTCCCTAC
GCGCGCTCCCGGGCTCCTAAGGCCGGGTGAGCGGTACCCGGGGACCCGCTCCTCCTTCTC
CACCCCGAGGACTCATCCTTCCCACCCGCTCCGCCGAGGAGCGCAGACCCCGGCGGAGCA
GTGCGGCCCAGGACCCTTGTCACTTCGGGCAGGTCGCGTCGCCCCCCAGAACCTCGGGGT
CCTCGTCTCCCCAGTAGAGGTGTTGAGAGGGGTCACGAAAGGGGGTCCAGGAGAC
>ENSG00000178585 chr1- 9908334-9910778,9932123-9932150,9937963-9938047,9938198-9938234,9943763-9943796,9953067-9953295,9970153-9970394
AACCTATGAAAATTCTTTATTGTTAATTTCTTTCTCCAACAGATATATTTTTAGTTGAAA
TATGGAGCCACAGCAACACTTTGACTTTTCCTCTTCAGAAGATGAGACAGGCCGGGGTCA
TCATTGTTACAAAAGCAAGGCCTGTGATCGTGACAAGGACAGGCTGGGGCAGAGACCACA
CACTCAACCAGGTATCCACCAGGTGTGGGCCCTTTATAGGAGCTACAAAGAGGGGGCAGC
CAGCAATGTGGCCTCGACACCTGACTCCAGGCACTCCGACCTGGAGGAGGGAGATGAAAG
AACTCACCTTTCCCCAGGGGCTCAGCCAGACCTCCAGGCCCCTGAGCGGGGAGAGTGCGT
GTGTGTGCACATGTGTATGAGTGTGCACACGGGTGTGCTCACTCACACAGCACATGCACA
CATGCGCTGCCCCTCCTGAGATGCTCTCAGGTCCCTGCCAGGGTAGGGTTGTAGCTGTGT
TCCCCACAGCTGACTGTCAGCTAACCAGGGCTAGGGGTGAGTGCATGGTGGAGGACACAG
GGTCTTAGCCTGATGCTCGAATCCTCCTTCTGGAACAGGCTGATGGTGCCAGAGCACAGC
ACGAACCACCTACCCACCATGGGGCTCTCCAGGGCTCGGTCATTTGGCTCCTGTGCACTT
CATGACACTCAGGAGCCCCTACGGCCCGAGCCCCAAGCCCCGAGAAAGGGGAAAGATTTG
GTTCTGAGAGGGTCCCACTGGCCCTGGGCACCTAGGGGCCTCAGCATCTACCAGCATAGG
GGAGGGTGGCGGCCCCCTTCCTGAGGACTGCATCTTTCTCCAGCCGCTCTCCCCAGATCC
CACACCTGCCAGTGAGCCAGGGAGATAGGAGGACCACCTCCCTCCCAGGGAAGGGGGTGG
CAGGTGGAAGGACTTAGGTTTGGTGCAGGAACACTAGACCTGCCCCTCACCCCCTGCCTC
CAGGACTGCCATTCTGAACTGCAATTCTGGGCCTGAGTTTGGCTTAAGGGCCAGTCTGAA
GGGACTTGCTTGGTGAAGGCCCAGCCAGCTGTCCCAGTGGCATTTCATAAACAAACGATA
CTGTCCCTTCCAGGCTGACCTGGAGAGAGACCCTTCCAAAGGCAGTGGAGTGGAGGGCAT
GGGCCTCCGATGAGAGAACTCCAGAGCTGGCCGGGACCTACTGTGCTGGCAGCAGACAGG
TAGGAGCCTGGCTGGGGTAGGTCAGGGGTTGGTGTTTAGCTGGAGGTCTCCTGGGCCTTG
TGAGCCAAGCTGGGGCTTTTATGTGGGTTCTGGGCTCCCAGAGACCTCCGCCAGATGACC
TCCAGAGTCTTTGGGGTCTCACACTGGGAGAAGCTCCTCCCCTTTCCAAGATGACCCCCA
AAATGAGGCCTCAGGAAGTGGTACACAGAAGGATGGCCAAGAGGACAGAGCTGGGTAGTA
CGCCTCTGCTGGGCGCGGCCTGGCCGGTGGGGCCTGGACGGTGCCTCAGCAATCCCTTTC
TCACCAAGGGACGCTGGCTGGTTGCCAGCTCATGCAGGCAGTGCACATAAATCCCGCCTA
ACGGTTACCTCTAGGCCCTGGGCTGCTCGTTCAAGACGACACAAAGCTCCTCAGGGGCCC
AACTTTCCAGCTGTGGACCCTGCTCAGGGTTCTCGGGGTCCCCTTGCTGGTGGAGGCAGG
TGCACTCATTAAAGCAAATGTACTCTCCAGGTGGACCCTCAGGCCCAGAGCCGGCAGCAG
AGGGGGGTGAATCCATGGCAACAGGAGTCACAGGTGAACCAATGGGAAACCAAACACACG
CATCGAAAGCCAATCAAACACAAACCCCAAATGTGAAGGCAGCAGCAAGTTCTTTGTGTA
ATAAATATTGCAAAGCGCACTTGGTTTCTTTCTTTTCAAGTCAAATATAACGACTAATGT
CCCAGACCCTGTTTTCTGCATTCAAAATAGGGAAGCTGTTGATATCAGCAGAACACCTGC
AGCCAAAGAAAAAAACCGTTTCCCATTAACCAGCCAATCACAGATCCTTTCCAGTTTAAG
CAGCCAATCAGACCTCTTCACATTTCTAAAAAAATGACCTAACTAAAGCACCAGAGCTCG
GAGAGCTTCCAGGGAAGCCAGATACCGAGGCGCAAATTTTTTAAAAAATAAGAGTCAGAA
ATAAAAATAAAAGGTTTCTGTTGGTCAAGATTTAAAAAATAAAAAAGTTTCTTCCTGCAG
CCAATCACAAGTCCATCCCTTTAAGCCAATTATAAACGCACCACTGGTGTCTCCCTTGAT
GCCAGCCCCACTGAGTAGCTgtgaggtggggtggggcagggcagggttgggtaggggaag
ggggaggtggggcaaggggggctgCTGCCACTCAGCCGGCCCAGGAGCCACACAGATCTC
TTGGCCCTCAACAGCATCCAGGGTGTTCCAAGGGCTTTGCAGCTACCCCCTGCCTGGCTC
TGGGGACTCCTGCCTGCTTCTGGAAATTAACTTCAGGCAAACAGGTGCTCAACTGTGAGG
GGAGGGCTGTGGCTGGGCAGAAGTAGGAAGGTGCCGCCCTGTGTGTCTGGCAAGCCCAGG
AAACCTGCACCCACACCAGTGCTGTCACCGTTGTCAAGTCTGTCGGTCCTGTGGGAAACG
GTATCGGGACAAAAACTCCTGATGGGTCACAAGGCCTTGTCCAGTCTGAAGGCAAGGACA
GTGGCAGCTGGAGCTGAAGGGAAGGAAGATCAGAAAAGACGCACTTGCTCCAGAAGAGGG
GAAAATACAGCACCTGATACAATAGGAATCCACCCACAAACCCTGGAGGGTTTGTTCAAG
GTTAAAGCCACCACAGACAAGCTCAGGAGAGTAGCCACCTgggccgcccgacccggccgg
gccggcaggggcagcgggtccggcgcgcagcgcgcggcggccTGTTCCGGGGCGTGCTCA
GCCCGagcagccgctgcggcggcggcagtagcagcagcaggagcggccgcctcagcCTCC
GCCTCCCGCTCCGAGAGTCACCGCGGTGGGGAGGGAGGGAGGCGCCAGGCCGCcggggga
gggaccggcggagggggcggcatctggctccgcgcgggct
>ENSG00000162441 chr1- 9982173-9982312,9988997-9990459,10002682-10002738,10002794-10002840,10003307-10003387,10003407-10003465
TCATTAATTTTTAGATGTAATTTATTATTTGAAGAGAAAAGAAAATCTCTGCATTTCCCA
AAAGCGCTTACATCATATTCTTGTGCTGGGCTTTAACTTGGGTTCATCCTTTGCTTCCAT
TCTTGCAGTTACGCATGTATtcatatgattccatttatatgaaatatccagaataggtaa
atccacagagacagggtgcagattagtggctattgttagcagtcggaggagaagggaatg
gggactaactgcttaataggtatagggcctcctttgggggtgataagaatgttctgcaac
tagagagtagtgatggttgcacaccactgtaaatgttctgccaacgaatggtacacttta
aaatggtgaattttatgatatatgaatttcacctcttttaaGTTCCAAATAAGGCATCAG
TGTAGCGGAGGTCCTCTAATCTGTCTGGTTGGCAAAGCACCTAGTAGTTTACAGTACAGA
AGAAGCTTTAAAAATGCTTTTAATTTGTATAAAGTGCAAAGAAAAAGAATATTGAGAAGC
ACATGAAAGAATATAAAATGGCTAGAGCCTAAAAAATAAGCTAATATACACGCATAGGGA
CACATCTGCATATTTGAGCATACAGAGACATGTAAATACTCAGGAGAGAAATTTGCTTTT
CCTCATAACTTATTTTGTGTTTCTCCAAAACCTGAAGAGTAGATAACAGCTGACAGTTAC
CCCCCTCTGAGTGTGACAAGAGGTCACGCACAGGGAGGGCCTCTAGCTGCCATTTCCTGT
TGCTTCCCTGGTCAAACAACGCAGGCGGCTAAGTCACTTTAGGAAACGCTCAACAGGGCT
CCCATTGTTCCAACCTCAAAATTCCGAGATACAACGGGCCCCATTAATACAGACAGCTTA
CAGGCTGGGGGATGGTCCCTTAGTGTGCAGTCCACTTTTTATTGGGACACTGAATTTTCA
AAAACACTGACTTGCACAAATAGTGTTAATTATTTTTTTTAAATGGTACAGAAATAAAAT
TCAAAAGATACTAAactgggagtcaggacacctgagtcttaccctcagctctctgatgcg
actttaagcaaagtcgcttgctctttctggacctcagtttccttgtttgtaaaaacagaa
atgatttctaagatcactcagaattgtaaaattctatgaACACTTATGAAGTCTATTGAG
CTTGCGTCACTGTTCACTCCAATGAGTGGGGATAAGTTGTAAGCAGAAAAATATCATTAC
TTCACATCTTTTCGTTCACTATCAACACTTAAAAACAAACAGCCTTAATAAAAATCAAGT
CCACTTTGTTTTCTCTCTTAAACAGACAAATCATAACGAACAGAGTCCAGTGAGTCCCTC
TGTCGCAACAAGTTCAGGATCACTCAAGCAGGTAACCGCACACAACGCACAATGATGAAG
AGCATAAACACAAGCCATAAGTATATTTTTATGTCGCTTTTTCTTAGGTTATTGATGCAT
TTCCAGAATCTCTTCATTTCTTTGCAATAACTGAAAACCCCAGAAGAAAGACACCATTTA
CATTAAGAATGTGATCAATGTTACAAGCTTCTGCACCATGTCACTGTCTCTTAGTACTCT
GATCTCTGCACAGTGCCGACCGGTCTCAAATTGCACAAACCAGGACTACAAAAGGCTCAA
AGTTCAAACCACCTCGGGGTGGAGATGCTGACAAAAACTGGGACAACCTCCTTAGGCCCC
CGGGATTCCCCCTGTGCCGCCTGACCGCCCGCCAGTCCCAGAGTTTAGCTGAGGGCACTG
GCCTGGCGGACCGCGCCGGGGGAGCACTTCCGCTGGACGCACGCACT
>ENSG00000173614 chr1+ 10003486-10003573,10032076-10032131,10041355-10041824,10042757-10045193,10045202-10045559
GAGAGTGCGACCGAGATGTTCCACTCGCTGGCGTCCGGGCCGCTGGTGATCTCCGGTAGC
ACTCGGGCCGGCGGACAGTGAGGGCGCGACAACAAGGGAGGTGTCACAGTTTTCCATTTA
GATCAACAACTTCAAGTTCTTACCtgatctcagctcactgcaagctctgcctcctgggtt
catgccattctcctgcctcagcctcctgagcagctgggactacaggtgcctgccaccacg
cctgtctaatttgtttgtatttttagtagagacggggttgcaccatgttagccaggatgg
tcttgatctcctgacctcatgatccgcccacctcggcctcccaaagtgctgggattacag
gcgtgagccacagcgcctggGCCTTAttttttttgttttatagagatggggtctcactat
tttggccaggttggtcttgaactcctggccccaagcagtcctcctgccttggcctcccaa
agtgttaggattacaggtgtcagccactatgcctggccTTTATTTTCATTTTATATTGCA
TACTTGTGGGTGTCTGGAAAATGCCCCTTGTTAGTTGCATGAAGTGAAGGAGAATAAAAG
GCACTTGGAGCTTATAGGAATTCTACAGCATGATATTTCAGACTTCCCATTTGGGGATCT
GAAACAATCTGGGAGTTAATAACTGGGGAAAGAAGTTGTGATCTGTTGCCTAAACTAAAG
CTTAAAAGTTTAGTAAAAATCGTctgggcacagtggctcacgcctgtaatcccagcactt
tgggaggctgaggcaggtggatcacggggtcaagagatcgagaccatcctggccaatatg
gtgaaaccccatctctactaaaaatacaaaaattagctgtgtgtggtggcacgtgcctgt
agtcccagctacttgggaggctgaggcaggagaatcacttgaccccaggtggtggaggtt
gcagtgagccaagattgcaccattgcactccagcctggcgacagagcaagactctgtctc
aaaaaaaaaaaaaaaTTTAGTAAAAATCAATGGTAAGCTAAAATAAGTTTTTGTTTGTTT
ATTTGTTTTTGAGATGGAgtctctactaaaaatacaaaaaattagccaggcatggtgccg
cataactataatcccagctacttgggaggctgaggcaggagaatcgcttgaacccgggag
gcacaggttccagtgagccaaggttgtgccactgcactccagcctgggcaaaaaagcaaa
actccatctcaaagagaaaaaaaaaaaagaccgggtgtggtggctcacacctgtaatccc
agcactttgggaggcctaagtgggtggatcacgtgaggtcaagagttcaagaccagcctg
gccaatatggtgaaaccccatctctactaagaatacaaaaaattagctgagcatggtggt
gggctcctgtagtcccagctacttgggaggctgaggcaggagaatcgcttgaacctggga
ggcagaggttgcagtaagccaagatcgtgccattgcactccagcctgggtgacagagcga
gactccatctcaaaaaaaaaaaaaaGCCTGACAGCTAGCAGGTTTCAGGATCCATCTGCC
AAGTTAGTGAAAGGCTGGAGCCTCAAATCATACAGATGAGGGTCATTTTCTCCTCCTTAG
CTTCTTGGAGTTTAAGAGTTGAAGGAGTCCTGAAAAGTAATGATAGAGCAAGATGAAGCT
ATCAGAACTGAATTTGGACTTCCTCTGGGAAACTACACCTAGTTCATCTGAAGTGTCACG
TAAACTGCAGAAAGTTTCCAATGCTGGAAACTTCTCTCATACTATCGTGCCTTCCTACTC
AGAAGTGCCTGTGCCCTGCTCAGCTGTGACTACTGACCTCAGGACCTCACTGGACAAGGC
ATGTGGGGACCCTTGCAGGAGCCCTGGTAAGGGTACAATGATCCTAttgttttttgtttt
tgagatggagtctcactctgtctcccaggctggagtgcagtggtgcgatctccgctcact
gcaacctccgcctcccgggttcaagcaattctcctgcctcagcctgctgagtagctggga
ttacaggcacccactaccatgtccggctaattttgtatttttagtagagatggggtttcg
ccatgttagacaggctggtcttgaactcctgacctcaggtgatctgcccacctcggcctt
ccaaagtgctgggattacaggcatgagccactgcacccagccTGATCCTATTGTTGCACT
ATTTATGGAGCAACAACTTTGTACAAAGAACAAGCTTTGTACAGAGAACAAGCTTGGCTT
TTTCTCCCAACGCCGAGGATGCTGTTGATGCTGCCACGTAATAGCATAATTTTGGGTGTC
CTCAAGGACAGAACTTCCACTTTGAATAATGGAAGTTAGAACAATGAATTTCACAGGGGA
ATAAATATTAATGACTGACGTGAAGAAAATATGCCATTGTTTATTCCCTCCTGCATCATT
TCCATAATTTGCTTTTGTACTGTCAATTTAGAGGAAATGTGTGATGCTGGTGTTTTGTTT
GGCCTGTTTGTTTGATGCTGGGGGTTTTATGTGTTGTACCCTTTACCCCTTACATTGTGT
AATTTGAAAGTGGCAAACAAACCTGCAGTAAAAGTCCTTGATTGGCATCTTCATTCGGAT
GATGGAGAGCCTTTGTGGTAGTGTTTGCTTATGTGAACAGCAGGCCTTTCAGATAAGAGA
AGTGGCTTTTCCTTGGTGATGAAGGGGTAGAGATTGAGCCATGGGGATGGTTTAGGTTAA
AGAATGCTTTTTTTTGGCCATCATGAGGATCTAACAACAGAGTAGAAGGAAGGATGCCCT
AGGTCAGCATGCAGGGTGGTGGGAGGGCTTTCATCTTCCTTACCCAAGCCTCTCTTTTCA
CTTTTCTAGAAGTCCAGAAGTTGTTATATGATGAAATAGCCTCCTTTAACGTTTATTTCT
GGGTGCCAACGGAGGCCCATTCCTCTAACATTCTCATAATTTTTCTCAAAGTCTAAACAT
TTCACCACGGCATCCACTCAGCTGTGAGGCTGCGTACACAGTCTCCACCTCTGAAATCTG
AACTTCGTTTACCAGTGGTGCTGTTTGAACTTCataatgtcagcacttcctgaacactta
ctgtgtgcttggcttgtgctcctgagtgccttatatCATAAGGAAACGGCAAAATCAGGG
GACTGGTAtaaatggtgagctgagcttgaatctaagctttgtcttcagagccagtacccc
taatctctCTTTCTGTAAAATATTACTTTTCAAAGAATGAAGTTGTAGCCAAATCTTGAA
ATTTTTCATTTACCCTAAGTGAGGACAAATAAAGCTTTCAACAACAGTT
>ENSG00000162444 chr1+ 10057274-10057316,10075888-10076078
GAGCCTCCGGCCGCCCGCCGGGTTTGTCCCGCGATCCCCGACCTGATCCACATCCAGCAG
CAGAGCCCACTTGTGGCTGCAGCTTTATGCCAAATTATATTGCAGACTGAACAGACGTTT
ATCTATCCCATTTGGCGACGAGGACTCGTGGCTGGAGAGAGCCACACAGCGTGTAACCTG
AAGTCATCTAGATTATGGGGAAACTGCTCAGCTTCAATAAACCTGTCCAAATGA
>ENSG00000130939 chr1+ 10092890-10093728,10132601-10133176,10240012-10241297
GACGGGGTGGGACGGAGGCGGGGAGAGGACGCAGGCGAGAGGAACTcggcggcgcggcgc
ccgcggccTATTGGCTGCCACGTCCCGGCGCCAGAAGCCCCGCCTCCCTGACGGGGGTCA
CGTGATCCCTTTCAAAGATGGCCGCCCTGTTGTTTTGATGAATAATACTTGGTGGGGCGA
GGGGGAAAGAGTAGGGGTGGAGGGGTAGGAGGATTTACTCTTCCAGCGAGAGCTACGCGC
ATCCCATCCTCCCCCTCCCCCCTACCCGGGCTCCGGCGTGGAGGCGGGGCGTGGCCGGCC
TGCTTTGGGAGGGGAGGGGCTTCCCTTACAGTGCTGGGCTCTGCCAGGACGGCTGTGGGG
TCGCCTTACCTCGGGGTATCCACTCTGCAGTCGACCAGTTCCCGCCAGGAGCAAAGGGTA
GGAAGGAGAGCAGGATCTGCTGTAGGAACGCAGCTACCGCGCCACTATCACGAAGAAACA
GCAGGCTCGGGGCACGAGACGAACTGGAGACCGCGCTGCCTAGCTGGGTAACCTGGGAAG
CAGAGGGTAATAAGTGGCGCCTTAAGACAACCCTGTAGCAGCAGCAGTGGCGGCCAAAGG
AGGCTGCTCAGGGAACAAGCGGCTGTAGTAGTCTGTGGGGCGACTGGAGTGACCGAAGCC
AAGGCAGTTTAGTGCCTCTCGTGTTCTTATTTTTTAACCTCTGACTATGCAATTCTGAAA
CCTCCCCCATTCGGGGGACCAGACAGCCTGATAGACACCTTCCACTCTCCTTCCTCCCGC
CGTGGTCTCGAGAACAGAAGGATCTCTCCTTAACGCCTTTCACCATTAAGAGGAAAGCGT
AATCTGAAAATGCAAGATTAAAATAATGGTCAAAATGAACACCTCTAATTGCAGATTTCC
TCGTCTTCATTCTGCATTGGCACAGAACTTTTTCTTTAACTTTTCAGAGGATAAAACTAC
CTGATAGGATGTTTAGAACTATCTCATTAAAAAGTAAAAGTTTATTTCTTTATAATAAAT
GAGCTGATGCTTGATATCCAGGACTGTCTTTGTTGGGAAATGATATTTCTCATACTGTGT
ATTTGAAAATATCTCTCTTTTGTCTGTGAACTTTTCTATCAAATATAGTATTATTGTCat
ataataataattactattttataattaGGATTCTAGTTGCGTAAAGGGGGTGCTAAGAGA
ACTGCATTGATCATAATATCATCTAATAATTTGATAGCCTTCTGAATCATCTGTCTTCTT
GATCTAGAATCGTGTCAATTAAAAGTATTTGCAGAGTTTTTGTTGCTGTACTTCTCGTTA
GGTATCAGTGTAGACTATAGATATATATAAATGTTTATACCTAATGTGGTTCAACCAAAA
CATCTGTTAGTAATAAAGAAGATCCTTGCCTATAATAAACCGTTCCGCCGCCCACCCTCT
GCTAGACACAGCCAAGGCCAACGAGGCAAGCAGAAGCAGCGGCCGCAGCGAAGCTGCCGT
TCATGTGTTGGAGGCCAAATGTGGCAAACCAACCCCAGGCCCACCCAGAGCGAGCAAACG
CTGAGACCTGAAAGGACATGGATGAGAAGAGGAGCCCGCTTCCTGTACATATATTTAAGT
GACAAACACGGTCAAAAGCTTAAGGGACAGGTTTTATGGTTGCTTGTGTAATAAAGCATG
TCCTTCGTATGTCACAGTTTGGGGCAACGGAAGTCTTTTAGTGATGGCTAATGGGTCTGG
GCAGCATCCCTTCATGAATTTTTTTTTAATCCAATATCCGTTGATTTGATTGTGATTAGA
GAACCTTGGACATTTTGCTGCTAAAGAATCTTTTTTCCCCTCTCCCCCTTCCTGACCCTA
CTTGCACTGCTGTGGATTTTTTTAAGAGAAGCAAAAACAAAAGTAAACTCCTTTCCCTGG
CCCTCCAAACATATATTCTGTGAGATAACTGTGCCTGCTACCAAGTGTTAATCCTGGGAT
CGTATTTTTATATCATATTCACATATTTGTTTTTTTAATTGGTGTTAGATGACATGATTA
ATAAAAAAGGCAAGATATTTTCAGAATTTGAATTTCAGTTTTTTTTTTCTTTTGAAATGT
CCCTTTAAGATTTTTTTATTCTAAACAAAATAAAGAAAATCCTGCTGCTCTGGTCCTTGT
GATAAGCCTCTCTTCGGCATCTGAGGAGCAGCTGCAGCAAAATCTAGGGGTGTAAGTGTA
TCAGGACTTATGTGACTTATATTTTGGGGAGATGAGGGTTGGGTTTTTTTTTTAATGCTA
CGTGACAGTTTGAAACCTTCACAGTTATCCTCTGGGGGTAAATCAATTCTTCAACCCTTG
GGTGTGTGAGTTTGAGGCAGGGTCATTTGTGTGATGTGTTTGGCCTTACCAAAGCAAAAG
AGGGTGCAAGAATGTGGGAGTATGTCTGCCGGTTTCAACACACACAGACAAACACAGCCA
CACGCGCACACAAGTATAAGACTTTTTGTATTACTGCTCCCTACTTAACATACTTGAATT
CTCAAATTTCCTTTGGGGTAAAAAAAAAAAAAGGATTTGAAACCATAAAGTGTTCTGAAG
AAATTAAGTCTATAAAAAGCATACTTTCTTTTTTCTTTTCCTTTTTTCCCTCCACAGACA
ATGTCCTCTGTTCAATTCCTAACGCAAACTACAATAAATGGTGACACACGTTCAGAAGAA
A
>ENSG00000054523 chr1+ 10270863-10270936,10271674-10271796,10290822-10291055,10292308-10292386,10364703-10368655,10436643-10438396,10438458-10441661
cccggccccccgcgcccccgcgcgccgcggcTCCTGTTGACCCGGTCCGCCCGTCGGTCT
GCAGCGCGGCTGAGGGAGGCTGCTTGAGCAAGCTAGTCATTGTTCATGCAACACAAAACA
TTCCCGCCCCTAACGCCAGAATGGAGCTTCCAGATCCCTTTTTTTTTTTTTCCTTGATTG
CTAAATGAGCTTCCAAGGGATTCTTTTCACACAGTAGTGTTGGCTTTGTTCTGTTGGGAG
GGAAACTATTCCTCTAAAAAATGTTCACATTTTTCCTATTACTTCATTCAGTAGTGAAAT
GTAATGATTTGACTCTGCCATGAGTCAGTGGCATATCTGAGGGATCTTTGAAGTTAAAGG
AAATTggccaggcgcagtgactcacgcttataatcccagcactttgggagaccgaggcag
gtgaatctgagGAAACTTGGCTGTAACTTCAAAAGAAGATTTGATTCTTTATTTCTGGAC
TGCATATATATATATAACAAGGCCATTAAATAAATCAGTTACTGGACAAACTTGAAATCA
TGGTGGAAGAAACAGACAGTGTTAGCTCATGATTTGATTTGGTTCTACCTTTGGCCTTGA
GTTCTTATTATTTACATTATAAATATTAACTGGTTTTATATTGTTAAGACAAAACACTGG
TAAAAGTTTCAACACCTCCCTTTTGCTTGTATACCATAAATGGGCAGTTTCTGAAATTTT
GGATAAAGCATCAAGAACTCCTTTTTCTGAAACGTTCCTCCTTTTTTAGTGCCTAATTAA
TATACTTACTTACACAGACTTGTCCCATCTTGATGTAAGTTTGTTATGTTTTTATAATGC
CTATAAATTAATCTGACATCCAGAAAGACCTGCCTCTTAGTTTATGCAGACATTCAAAAG
GAGAATTTGATAAGCAGAATTAAATGTCTGTTATTCATAAATGTTAGAAATTGGTTTAAA
AATAATAACATGCAACTGGGTGGGCACAGCTTTGGATTTCTCATCCACGTCTGTTCCCTT
CTTTAAATATGATTAGAATTTTCGTAAGCCAAAACTAAAGGTCTTCAAACATATCTTGCA
ATACATAGCTTTGCATCTTCCACACAACTTCCACGTCTTCTTTTATTCTGTATTTTACAA
AAAACTCATATAATGGTTTTTTCTTTTGAATGTATCAGAATATGTATGAAATTTGTCATA
TCAGAATCTATAAATTGGCACTGTGTCTGGGATTCTGTTTGTGGTTTGCATTTTGAAGTT
CAATGTATCATTTGACACACATGCACACAAAGTGAACTATTCACCAAAATCATGCCAACA
GAAATACCAACAAAAAACTTGTGTAGCTTGTAAGGAGGTTATTTGGCTTGAGAGGGAAGA
GGTGGGACAGACATGGGGGACAAAGCTACAGCATATGGCTCTGTGGTGCTGCTTTTTTCC
AATAGTTGATGAAATAGTGAAATAAAAGTTAACTTTGGTTGGGCTTGGAATAAAGGAGAT
GATACATAATAAACTATTCTTTGGTTAGCATTAGTAATGCTTGTAGACACTCAAACAAGG
AAGGCGAAGTCCTGATGATGATTTATTGTATCAATACCTCATTTTATTTGGTTGTGGTCT
CAGTTTGCCTCACTGGAGAATCCACTAAGAAAGATGGATTTTAATGGGAAGAAAAGAATT
ATTTTCTACATCGTTCCTCATCTCTTGAGTTTGTCAAAAAGTTTTCTAAGAGGCAGTGTG
AAGAGCCAGAGATGTCCGAAATTGCCTGACTTCATGTTTTGGAAGATTCCTAAGTCACAT
GAAATCATCTATCAAACACTTGTCTTCCAAACGGTGTGAAAAACTACAGCCAAGATAGCA
GTTAGCATTCAAGGAAGCCTTAAAGATTGTGATTATGTTTTTTTTTCCTTTGCGTGTGGG
CACTATGCTTTATTAGAACACATTATTTTTAATCATAGTATTTTTTCTTTGCCTCTAAGA
AAATACTTTCTTAATGCTCAGAAAGTTGCTTCCAATTAATGTTTTTTTCCCCTTAAAAAG
AGAAGCTTTGAGAGATATTTTTGCTTTCATAGCTAGAACAGTTGAAGTCTTCAACTGAGG
TTTTATAGCAGATTAGACATGGGTAAATGATGTCTGTAATGGGTTGAGTTACTGAGATGA
CAATCTCCTGTGCCATTTGGTTTGAATGTACTTGATAGGCTGCTTCAAATCAGTCACTTC
AATGCATTTTGTGTAAACCCAGTTGTCCTTTTTTATTCCTCTTTAGACATAAATGTGCTA
ACTATTCCTTTCTATACACaatttattttctaagattaaaaataataattgctaggtttg
gtggcacatgcgtacagccccagctacttaggaggctgaagcaggaggatccctagagcc
caggagttctgggctgtggtacactatgccagttgggtgtaagtttggcatcaatatggt
gatgtccctgaagcaggaaaccacaaacttgcatcaggacgggtgaacccagcccaggtt
ggaaatggagcaggccaaaactcccaggctgatcagtaatgggatcttgcctatgaatag
ccagtgcactgcagccaggacaacagagtgagaacctgtctttaaaaaaaaaaaaaaaaa
aaaaaaaaaaggtaatatttattatattattCAGGTTTCAACTCTGTAGCAAAAATGGGC
TCTCATTTCCCTAACTTGAGATAACATAGGGTAGGTCCATATATTTTCATTCTTACAGTG
GTCTTTTCATGGGAGTGAATGAGTTACTCTCCACTGGTGATTAGGTAATACTGTAGAATG
AAGAGTTGTATAATATATTCATTTACAGCTGTGGATTGTGGTAAGGACTATGTCCACAGT
GATATTCCAAAGAATTGGGTTTATATTTGTGCTTCATCTGTTAATCCCAGGTGTCCTCAT
GTTGCTGAAATATTTAGATAGCTAAAATATCCCTTAATTTCACAGATGACCAGGAAGAAA
TTAACCAAGGTTTTATTGACTGCCATGTATGTCCCATGATGCATTTCTGAGCAAATGCTT
ATCCTAGAGAATAACTCTGTATGAATAAAATTGCTTAATTGAGTCTCTTACTAAATAAGT
AACTAGTGCCATGCTTTTGTGAGCTCTTGGTATGGCCCATATTACtttgttttttgtttt
tgttattgttgttttgtgatagtcttgctctgtcgcccaggctgcagtgcagtggcacaa
tctcagctcactgcaacctctgcctcctgggttcaagcaattctcctgtctcagcctcct
gggtagctgggactacaggtgcatgccaccatgcctggctaacttttgtatttttagtag
agacagggtttcaccacgttggtcaggctggtctcgaattcctaacctcaggtgatccac
ctgccttggcctcccaaagtgctgagattacaggcgtgagccaccgcgcctggccTGTTT
GTTTTTTTAACATGATTTTTCTCTAAGCTTAAATACCACAAGGCCAAAGAGAAATGGTCA
TAATTTAAACCATTATTATATTGTTGAGGTATCCCTAGCTATTATTATAGCAAAGTGGGA
AAAAAGTGTTTATTCTATTGAAGTTATGTAATGATCCGACATTAATGGGAATATAGAGGA
GTCCTAATTAATTGGTATAATTTCACAAAGCGGAATGGTATTCCTTGGAGAGTTAAAGAC
ATTCTCTTTAGTAAGTGTAAACCAAAGGGCATTTTCTTTATTCCTGCTTCTAATTCCTTC
TAGCCCAGTGAATTATTTCTCTTTTCACTGGTAATGTGATGAATGGGAATTGTTTATTAC
ATTGAAGTGACTTGAAGTGACCTTTTGTGCTTTAGGTGCAGGTTGACACTGAAAAAAAAA
CAAAACACTGAATTTTTCACACCTATGTCTGCATTAAAGGCTGTTTTACTACCGGAAGTT
ACATAGACTTCCTGCAGTCAGCTGCTGTGCCCCAGTGCCTTACTGGTCCTTTGTAGATTT
GCCTTAATGATTTGTACAAATGACTGGGAGGCGGGGATGCTGCCTGTGTCCTGGTGAACC
TTAATGAAGGGGCCGTCTTAGGCACAGTGCAAAACAAGCATTTGTCCTGTACTGTTAGAG
CCAAAATTGTGATGAGCAATACTGATAATTGTCCAGTTTATGTCATCTTTCCCAGATTTT
AAAATCTGTTCTAGATATTCTTAGCTTGAACCACTTTTGATTGTGAAATGTATTAGGTGT
TGTCCCATTATTACTGTAAAATGAAGTTTTGAATCTTCTTGTTAATAAACTGTGGATTTC
CCCTCTCAATTTCTTAAACAACAACAAAAAAATGCTTGAAGATTGTCTTTGAGTGTAAGA
TCTGCCTTTTCAGAAAGGGAGTGTTAGTTTGTAATGTTAAAAAATAAAGACCTCATTCAA
TAAAAGTTGAAGTCATCTTTTAATAAGTGACTCTGCCGAGTGCCCTCACTCGCCTTCGAG
AGATAAAGAAAGCGTTACCTCTCATTTCTCTTTGTGATTCTTGACGGTGACTCTTGTATG
TAATCCTGTGGCTTAACTACTTCTCCCTCCTTGTCCAGCACTTTTCTAGCTCTCCCGTTC
CCCATCTCCATTGCTCTGTACTCTTTTCTTTTTTCTTGTGCTGAGAATCTCGTTAGTAGC
ATGTGGCCTAACAAAAGGAAAAAATGTTTTTAAacacacacacacacacacacacacaca
cacacatacacagacaaaaacacaAAAACTCTGAGGGGATCTGGTGAATCTCCAAATTAT
TGTGGGTGTACTTTGGCTTCCTTTTGTATGATAGGTCCCCATCATGACCACCTCTGATGT
CTGTGCTGCTGTCACCAGGCACCTTTGTTTTTCAAGACAACATACTTTTTTTTTCTTTTC
TCTGTTTGTGATATCACTTTAATTTTTCTTGGGTGGCTTAGAGACTAAGGGAGGAGACAT
CTGGCCTTTTTAGAACCTGAGAGGAAAAAAAGAGTCTTTTTTTCCCCTCTGTCTCTTTTT
GCCATGGCTAATCCCTGCATTTCCATTCAGGGAAAAGGTGGTAGTGAGCATAGAACTGCA
ACAGTTATATTCTGAGTCAAAGTTGGGGCTTTTTACGGCATAATTATGGAATTTTTATTT
ACTGGTAGAGAGGAGACGAGAGGCTTTTTCAGTGGGCCTGGGACAGTGGCTGCTCTTGAC
TTTGTGTGAAGGGAAATGCCAAGGATGCTTCTGGTGGACTTCAGGGGACCCCAGGGTTTG
GCCGTGGGCCGTGATGGCAGCAGGCGGTGGGATGCTTGTAGCTCCTCACAGCAGGATTCC
TGCCCACTGTTTTTTCTCTGTTGGGAGGGAAGCTCTTTTCTAGGAGTGTCTCAGTTCTGC
TTTTGGCATTAGTGATGGTGGTGGTACAGTTGGAATTAGTGCCATGTCATACACAAATGT
TCCACAAGGCGGGAGTGTTTCACTTTCTGGTGATAAACTTGATGGTCATTGTTATGATTA
AGATAATGCCGGGCAggccgggcacagtggctcacgcctgtaatccaagcacttggggag
gccgaggcgggcagatcacgagatcaggagttcaagaccagcctggccaatatgatgaaa
ccccgtctctactaaaaatacaaaattagtcgggtatggtggcacatgcctgtaattcca
gctgcttgggagcctgaggcaggagaactgcttgaacccaggaggcagaggttgcagtga
gccaagatcgcgctattgcactccagcctgggtgacagagcaagactctgcctcagaaaa
aaaaaaaaaTAATAATGCTGGGTAGTGACCTTGTGATTGTTACAGCTCCCTTTGATCAAA
GAAATATAGCTTTCAGGCATAAACCTGGAAGTCTCCCTCTGAATCCAGCAGTTGTTTTCA
TTGATGCTTGTCAGGTTGAAGATGCTTTCAGTGATGCTCTCTATACTCATAAATAAGCAA
ATGTGGCAGGCTTTGCTTTCTGGATCCCAGGATTAAAACTAACCGTGACCACTACTCCAA
ACAAAACACAATATGCCTAGGGGCACGGATGAACGTCCAGGGAGCCCGGGCCCCAGGCTT
TGTTGCGTGTTCCCTGCTCCTCTCCATCTGGTGTGGAAACACTGCCCAGGGAGAAAGGAG
GAAGCTCACTGTGGACAGTCTTCTTTCCTTCTGACAGTAAGTTTTCCAGGATGAGAGGGG
AAAAAGAAAGCCTCCAGTGACTTCAGTTGCTTTGCCAGTTGTCTTGGGATTGTTTTACAC
CATCCTTTACTTCCCTTGCTCAGACCTCTCTGTTTCACCATTGCTCAGGCATTCAGGAAA
GTATCTGCTCACTCCCACTTGGTGAGTCCTCGGCCTTGAGGTTGCTGACTCTCAGGCGTT
AGGCAGCTGGATGACTTCCCGCTTCACGCAGCAAAGGCCAGGGGCTTGCGCGCCTCTGCA
GAGTTGTTGCTAGGGAGACTTGTGTCATCATCCACAACCTTGTTTCTCACTTCCTGGTTG
GGCTCATCTCTGAAGAACAGGTCTCCCAGCTTCGCTCCTTATCACTGCATTGTGAAGAGG
AGGAAAAGTGAATCACGGAGAGAGAAAGGAAAGGATAGAATCACAGGCTGCGTCTGCACC
TGAAAAGTGACCCGCGGAAACTCTATGGCGGATTTTTTTTTTAACTTTCTTCTTCCTGTT
AAAACATAGGTCACTAACTGTGATGTTATTTGTTTTCTAAGTGGTATGTGAGATTTTCTA
ATGTAGTTAGAAGTTTCATTGTCTGATGGACACAATATGCCCTTCCGGTTCTATTCAAAC
CAGCAGGATCTGTCGGTGCTTAGAGATGGCTGCCTGGACTGGAATCAAATCTAATTTCAG
GGAAATGAAGATGGAATTTGAAGGTCACTTTTAAAATTAAGTCATTGATGCTGCTGTTAC
AGAGTGTGACAGAGGATCCATGTCTGTGACACAGGACGGTGGGAAGCCTGAGAGAGAGTG
AAATTATGTGATACACTGAAATGACTTTTGTTTTTCTTCTAACTCATACAAAACTGGTTT
GGAAAGTCTTTGCTTTGGAAGCGTCAGACATTAGAACAGGCCAAACTGGACTGTCTGTTC
ATAGCGTGCCTGAATAAGAAGGCCTCTTAGGGAGCCAGAGGGAGCAGAGTGGTCGTGTCC
TGCGTGCTCTTCACCCTCTGGGGCGCCCCTGCTGCGGCTGGCAGGTGCAGACAGCCTTTG
CTGGTCCCCAGCACGTCCAGGGTGGGTGCTCCCTTGCCCGACAGAACCATCCCCACTGTG
AGGCTGTGAGAGATTTGTGGCAGGAACTGTTTATGAGGCTCTAGTTGTTGCTGTTGTGGC
GGGAAAGTTAAGAAACATAGCCCTTAAGGAAACCACCTTTATGTATTTTCTTAAAGCACG
CCTTTAAATAAGCAAAAACTTTAAAAGGCAGGAAAGAGAATTCTTAGGCAAATTCAGAGA
AATAAGTGCTAGTTAATACTAATCACCTCCTCCTCTGTCTCTCATCCTCCTTTCTCCCAT
CAAAGCAAAATATGGCCTCACCACCAGCCCCAAATCAGTGCTCAGACCCTCTCTGTGTCT
GTGTGCCCTCCTGGGAGTCAGTCAGCGCTCAGGCCAGGACTGTGCAGGGCCAGCCAGCCC
ATGCGCTAGTCAGGAGCACAGGCAAGGGGTGCTTGTGGCAGTGGCCGGGCACCTGAGCCC
CAGCTCGTTGTTAAACGTGCTGACGGCAAGGGGCAATGGAGTGAGTTTCCCAACTAAGAA
ACCACTATTATATATTTTTTCCCTTCAGTCACATAGACTTCAGACAACTCTCCTATTTTT
TATGGATTTTTCAGCTCATTTCAGATGAAGGAACTAAGTCATTGTGAACTGTCTCTTGAG
ATCTAAAAACAAGATGACTTTTCCTGGCACATATTCCAAAGCAAAGACTTTGTTGCCTGC
TGCTTATTGTCTAATTTACAGGGATATTTAATTTTGTCAGGTCTATGTATATTTATCCAG
CTATACTTACTTGCACAGTGGATTGGAGAGAAAGGATTCTCCAGTGTGCACACTCATCGG
TACTCTTTCTGCATTTCCCTCGTGCTGTGTCCCGCTCGGGTTCCAATGGACAGTATCAGG
GCTTGTTTGACTTAGGTCTTTCAGTTTTCCTTTCGGTTCCCTTTTAAAAATGTGATTGTT
AACCTGCCTCTTGAAAGATTCAAccgggtgtggtggctcacgcctgtaatcccagcacat
tgggaggccaaggcaggtggatcacctgaggtcagaagtttgagaccagcctggccaaca
tggtgaaaccccgtctctactaaaaatacaaaaagtagccaggcgtggtggcgtgtgcct
gtagtcccagctacttgggaggctgaggcaggagaatagcttgaacctgggaggtggagg
ctgcagtgagttgagactgcaccattgcactccagcctgggtgacaaagcaggactccgt
ctcaaaaaaaaagaaaaGATTCATGATGCTGCTGCTCCCAGAAGGTTTGCTGGATGTGTT
TACATAGGACTCTAACTTGTGTGCACTACAGTTGTTCACCAGGGCCAGTGATTCACCCCA
GTGTGTGGCCAGACCATGACTGTGTAGCAGGAATGTTTTAATTTGTGCTTCCTTAGTAAA
TTGAAATATCAGCTGAGAGATTATTTGCTGCTGTTATTCAAAAGGCCATTTATGAAGTTA
GTATTTGAGCCCCATAAGATCTTTAAAAAGCCTCCAATCATTTAAAGGAAGAAATCAGAG
TTGCTATAAAATTCAGTAAAAAGCTCATAGCCAAACGGCTGTGCTCAGATGGAAAGTCTG
AGCTGAGGTTGGTCTCTTGCCAAACCGTGGCTGTTGTGTGTTGTTCTTCATGTCTTCGAG
TTCATTTTTTTTCATTCTGCCTATTCTGGCATCAGCTCACTTGAGGAGTCCCTCAGCCTT
CTTGTATTTAAGGCATCGTCTTAGACTTTGTGGCTCTAAAGTACCTGTCTGTTGAGATTT
CAAGTCTCTTGTCACCATCCTCACACATGACAACAAAACCCATAATGCATAAGTGGCCTT
TTTGAACCAAGACTTTGCAAACTGATCTCTCCCCCGTGAAGGAGTTGAGCACATTAGCAA
CAATGTACATTAATTTTGGATTTTCATTTTCATGTTTTATTTTGTAAATATTATCTGATG
TTTGGAGCTTGAGTATACAGACTGTAAATATAGTTCTTGTATTTGTACTAATTCTGATTC
TTTTGCTGTATAGCCTTAGATGTGCAATGCAGACACTATCTAACTGTGTGTGGTAACCTT
GCGTCACGGAGCTGTTAGTGAACGAGGTAAAAATAATAAAGGTACAGCCAGTGCATCAGA
A
>ENSG00000142657 chr1+ 10458649-10458808,10459126-10459174,10459183-10459387,10459555-10459685,10479804-10480201
CGAGTGCGCACAGGACTGAACGAGCACGCCCGGTCCCTGCTCCGGAGCGGAGGACACGAC
GCGGACCCGCACGGTGCACCGCAGTGACCTGAGGAAGGAGCGACGGGCGCTCGCGCCAAA
GGCGTCCGAGTGCCTGGTAAACTGTAAAGCGCGGTCCTGCACTCGTCCTCCGCGCGTCGC
CGCTCTTCGGTTCTGCTCTGTCCGCCGCCGTGAGTGACTCGCCAGGGGCAGCCCGGCTCG
GCCTCAGCGGGCGGGGAACTCTTTGGGGGTCGAGATCTCCCTCGTTCTCTCCGACGCCTC
CCACCCTGGGGGTCGCCTGAGCTCACTTGGGGCTCTGTGACCCTGGCCCTACGGCGTCTC
GGGCCCAGAGCTCCTTCCCTGCGGGCCCGGCCCCCTGCCCTCTCGGCCGCGCAGGGGGGC
CCGCGGGAGGCGCGGAGGAAAGTGCAGACTCCCAGTCACGGCCAAATGTGGAAGGACCGG
ACCCCTGGGTTGCAGCGCGTCGAGCGGTGCTGACTCTTTCCTTTGTTCTGTTTCTGCCTC
TCTAGTGATCATGCTGCTCCTGTCACCCTCCACGATTCCACAGACCAGGACATTCCATGT
GCCTCATGGCACTGCCACCTGGCCCTTTGCCCTATTTTCTGTTCAGTTTTTTAAAAGTGT
TGTAAGAGACTCCTGAGGAAGACACACAGTTTATTTGTAAAGTAGCTCTGTGAGAGCCAC
CATGCCCTCTGCCCTTGCCTCTTGGGACTGACCAGGAGCTGCTCATGTGCGTGAGAGTGG
GAACCATCTCCTTGCGGCAGTGGCTTCCGCGTGCCCCGTGTGCTGGTGCGGTTCCCATCA
CGCAGACAGGAAGGGTGTTTGCGCACTCTGATCAACTGGAACCTCTGTATCATGCGGCTG
AATTCCCTTTTTCCTTTACTCAATAAAAGCTACATCAGACTGA
>ENSG00000175279 chr1+ 10490159-10490574,10490840-10491458,10502460-10502866,10511650-10512210
GGAGCTCCTGATAATGTGTACTGCGTTACATGATCTGTAAATCGTGGGCTACGCATCCTC
TACACCCGACTGGAACACGCTTTGCACCTATGCGCACACGTGTTTCGCGGAGAGTGGTGC
TCAGCGTtgtgccaggcgctgaatcaggctctggggtgcagcagtgaCCTCGGTGGTCAT
GTCCCCGCGTCGCCCGGCCACCTCCGCAGAGCAAGCTGAGCAGGGGGCTGGCTGGAGGCC
GACGGCGGAATCCCCTCAACGGAGCGCCGCCAGGGGGCGCGCGAGGCAGGGCGGAGCTGC
GTACTTTGTccgcccgcgcggcccgtcgctcgcgccgcggcgggAAAATCCGACCTGGCC
GCGCACCACCGCCCCTTCTCGGCCCTCCTGCGTTTGCCCAGGGTCGGCCCGCAGTGGAAG
CGGTTCTAGGGGAGCGTGCGGGCGCCGGGGTCCGGCGGCGAGAGGCCACCTTCTGGCCTT
GCGATGAATCCTCGGTTTCCCCTTCTCAGATGGGGTTTTCGTGAGGGTACAACGTCGGCA
TTAGACATTCCAGGTGACGCCCGTACGCGGTGGGCGGTTCGGGCCGGAGCTCTGGAACGC
TGGCCCTGGAGGCGTCGACCCCTCGTTACTGATGCAGGGACGCGGTGCGGACCAGTCAGG
CCCAGAGCTCGTCCTTagatgtgggttcgaatctctgccccgccaacttgtgatcgtatc
gactcggcccagacgcaattttcttctctgcaaaatcgtcataagaataatcacttgtca
gggtagctgcgggcatCCCATTCGTTCCTTTCATCAGCGCCGGGCATATGGGGCGTCAGA
GGCTGAGAACGTTGCCGTGAAGAGGCTTAAAAGCAAGACCCGGAGTGGCGACCTTAAAGA
GGACGGACTGAAGAAACGCGGGAATGAGCTCCAGACGCGGGAGTTTCCTCTCTACAAAGT
TACACTGCAGCAGCTGTCTACCCTGCCCCTTGTCttttgagaagttcaaaccttcagaaa
agttgcaagaacacgTAAAGTCCCTCGCCGCTTGGAAAGTGCAGCCTTCTACAGGTAGAG
CCACCTAGAAATGCATATGGCTGCAAAGGAAACTTTGAAGGGTTAAATAGAGatttaaaa
aaataaaataaaaaGGCTGGGCTAGGGTGCTTTTTGTGCTGAATTCTCCACATTGTTAAC
TGCCAAAGCTAGTTTTAGAGAATGAGAAAGTCTTAAGCAAAATACTCCCAGGTCTCACTC
CAGAACATAAAAATGGTGTGTGATCAAATGGTATATATTAGAAATTACATCTGTTGTAAT
TAAAATTGTGTGAGCAATTAAACATGGTTGACTTTTTCAAGCAAAAATCAGTTCATCTTT
TGATGTAATTTTCTAGGCTAAATGGCAATCTCTGAAAGATGAATAAAGCTATATTTATTT
AGTAAAACCTCACCCATGAATGCTCACGCAAGTGTAATGACAGACCTGAATAAAATGTAT
TAAGCAGCAGTGATCTTTCCTCTCCTCCTTCCCAAGTCATTTGAAAAGTGTTTGTTATTT
AAATTCCAATAATGCCCAATACTGACGTGTCTTGAGTAATTTGGAACCCAAAGTGAAGAT
CTTTGATAAAGATTTTTTTGTGGTTCGACTGGACTGTGCTGAGTGCGGGCACTGGGCTTT
TCTTCTGATGTTCATTATGGTGCTGGGAAGCTCTGTCTTTGATTTAAAATAAAATAGCTA
AAGGCTACACAATTAAGAGTTCAGAATAACATCTTATTTCAGTTTATGAATTGATATGAA
TTGTCTAATTTAAAAAATATTTCCCTCACATTAAAAGCAAATTTTTAATATCAGGCTCGA
AGAGCAAAATGATTATTCCTCATGTTTTAGCTGAAATTAATTTTAAAACATATTAAACAG
AAAACCTGCTGACATGCCTGTGAAACTGATACTCGAACTTGCTGTTATGTACCAGTTTTA
ATTAGTAGCTTAATGGGTTGCAA
>ENSG00000251503 chr1+ 10490159-10490574,10502463-10502498,10511650-10512210
GGAGCTCCTGATAATGTGTACTGCGTTACATGATCTGTAAATCGTGGGCTACGCATCCTC
TACACCCGACTGGAACACGCTTTGCACCTATGCGCACACGTGTTTCGCGGAGAGTGGTGC
TCAGCGTtgtgccaggcgctgaatcaggctctggggtgcagcagtgaCCTCGGTGGTCAT
GTCCCCGCGTCGCCCGGCCACCTCCGCAGAGCAAGCTGAGCAGGGGGCTGGCTGGAGGCC
GACGGCGGAATCCCCTCAACGGAGCGCCGCCAGGGGGCGCGCGAGGCAGGGCGGAGCTGC
GTACTTTGTccgcccgcgcggcccgtcgctcgcgccgcggcgggAAAATCCGACCTGGCC
GCGCACCACCGCCCCTTCTCGGCCCTCCTGCGTTTGCCCAGGGTCGGCCCGCAGTGAGTC
CCTCGCCGCTTGGAAAGTGCAGCCTTCTACAGTAAAACCTCACCCATGAATGCTCACGCA
AGTGTAATGACAGACCTGAATAAAATGTATTAAGCAGCAGTGATCTTTCCTCTCCTCCTT
CCCAAGTCATTTGAAAAGTGTTTGTTATTTAAATTCCAATAATGCCCAATACTGACGTGT
CTTGAGTAATTTGGAACCCAAAGTGAAGATCTTTGATAAAGATTTTTTTGTGGTTCGACT
GGACTGTGCTGAGTGCGGGCACTGGGCTTTTCTTCTGATGTTCATTATGGTGCTGGGAAG
CTCTGTCTTTGATTTAAAATAAAATAGCTAAAGGCTACACAATTAAGAGTTCAGAATAAC
ATCTTATTTCAGTTTATGAATTGATATGAATTGTCTAATTTAAAAAATATTTCCCTCACA
TTAAAAGCAAATTTTTAATATCAGGCTCGAAGAGCAAAATGATTATTCCTCATGTTTTAG
CTGAAATTAATTTTAAAACATATTAAACAGAAAACCTGCTGACATGCCTGTGAAACTGAT
ACTCGAACTTGCTGTTATGTACCAGTTTTAATTAGTAGCTTAATGGGTTGCAA
>ENSG00000241563 chr1+ 10509776-10510130,10511650-10511959
ATAGTAGAAGAATGTCTCTGAAATTACTGGATGAGTTTCAGTCATACTTTCACATGGGCA
CAATTTCACATTCAAGCTCCTTATCCTAGGCTAATTTTATATTATGTTAAATCACTTGTT
TTTGTTCTCACGGCTTCCTGCCTGCTATAGGCATAATTACGAGGAAGCAGAACTTCTCCA
GAAGCAAGCGCACATGCGTTCCAAAATAAGAGCAAATTCGCTCTAAACACAGGAAAAGAC
CTGAAGCTTTAATTAAGGGGTTACATCCAACCCCAGAGCGCTTTTGTGGGCACTGATTGC
TCCAGCTTCTGCGTCACTGCGCGAGGGAAGAGGGAAGAGGATCCAGGCGTTAGACTAAAA
CCTCACCCATGAATGCTCACGCAAGTGTAATGACAGACCTGAATAAAATGTATTAAGCAG
CAGTGATCTTTCCTCTCCTCCTTCCCAAGTCATTTGAAAAGTGTTTGTTATTTAAATTCC
AATAATGCCCAATACTGACGTGTCTTGAGTAATTTGGAACCCAAAGTGAAGATCTTTGAT
AAAGATTTTTTTGTGGTTCGACTGGACTGTGCTGAGTGCGGGCACTGGGCTTTTCTTCTG
ATGTTCATTATGGTGCTGGGAAGCTCTGTCTTTGATTTAAAATAAAATAGCTAAAGGCTA
CACAA
>ENSG00000160049 chr1- 10516579-10521549,10522525-10523093,10532516-10532583
TTAGGAAATTAAACAGCTAAATAATGTGGTTATTTATTAAAGATACATTAATAATTCTTG
TAATTGATGCAGGTTTTCTTTTTTCTACAGACTACTATTATTTTATTCTTGTCTCTCTGG
AAAATGAAAAATCCATTAGTTTTTCTCTTTTGCTTTTACCCAGAAATTAAAGGTTGGTAA
GTGGTAATTAGCGTAGCTCCTGTCAAAGCCAGTTGCCTCATGAGGACCGACATTTGACTT
AAGCTGAAATAATGGAATATGGCTAATGTAAAGTTCATTAGTCCCAGCTGCTTTCTTTGA
CATTCTTTTCTTCTACCACAAGAACGGGCATGCCCTGCCCTCTCTCACTCCTATTTTTAG
ACGTATTGCTGCGCTCCTATGTGTCTATTCTACAAGGCTGGAGGCACAGTGGTTATAGGG
AAGGTAAATGGTAATGGGACAATATGTCTGTGACCACGTTCATTACACATCTGGGATAGA
GCTCTGACTCTTTGATAGAGGACTCCAGCACCCCATCTGTCTGCCCCTGAGAAACGAAAG
AGAACCACTCTCCACTGTCTACTATATGTTAGGTACTAGGATTTTTCTCATTATAGCACT
TCATTCCTTTCTTGGGGGGGACTGGAttatttattttgagacagggcctcactctgccac
ccaggatggagtgcagtggcacgatcacagctcattgtagcctcgaactcctgggctcaa
gtgatccttctgccttagcctcccgagtatctaggattacaggcatgtaccactacaccc
ggctaatttttattttttacatttttgtagagatggggtcttgctatgttccccaggtcg
gtctGTCGGTCATGTGGTACTTCATTTAggccaggcgtggtggctcaccacctatactcc
cagcactttgggaggccaaggcaggtggatcacttgaggtcaggagtttgagaccagtct
agccaacatggtgaaaccctgtgtctactaaaaataccaaaaaaaacttagccgggtgtg
gtggcgggcacctgtaatcccagctactctggaggctgaggcaagagaatcgcctgaacc
tgggagatggaggttgcagtgagcagagattgtgccactacactccagcctgggcaacag
agcaaAGCCTCaaacaaaacgaaaacgaaacaaaacaaaTATAGTACTTCATTTAACCCT
TTCAAGCTTGGAGCCTTAGACTAACTGAGAGGTTAGACTCAAGCCGGTTTGTCTCACTCC
CAAATCCACAGGACATTTTCCATTATCCACCCAGTTCAGCCGCTTGGTGGGCTTGCTTCA
AGTACAGAATATTAACACTAACGCCCAGACGAGTCAACGAACGCTCTGTGTGTCTAACAG
AAATAAAATATTCTggctgggtgtggtggctcatgcctgtaatcccaaaattctgggaag
ctgatgtgggaggattgcttgaggcctggagtttgagaccagcctgggtaacatggtgag
ttttaatgtaccctggatttcctaggaatgtagctactctgtaaatcaaggacagacacg
tttactgttctgggaaatcccatttccaagggcaacgctgctgacggtgtttgagctgac
aatccccgtgccccatgtgccaatcagcctctgtcggatgcacagcgattccgtgtgtaa
gtgcaagcatctgacagtgaaacacacaccactttgttggaaattattttcctttttgcc
ctgaaacagtacatctggggcattatattaatgcttctgtatgagtgtaggtagcttatc
agcggtggcttctattaaaggataattaaggaggcattacaaaataagctataaaaaagg
aaatgttggggtgagagccaatgGAGGGCATTAGTAAAAGGATGCTGAGTAGAAGATCTA
AGCCCTTCTTGAATCACAGGAAAAGGAAACAGTTGTTTTTGTTCTATTTAATTGTTTTCT
GTACCCCCATCTTTACCCTAGGACTTATTGTGAttttcttttttttttttttttaaagac
agagtctcattctgtcacccaggctggagcccagtggcaggatctcagctcagtgcaatc
tccacctcctgggttcaagcgattctcatgtctcagcctcctgagtagctgggattacag
gtgcccaccatcacgcctggctaatttttgtatttttagtagactgggttttgtcacgtt
ggccaggctggtctcaaactcctgacctcaggtgatccatctgccttggcctcccaaagt
gctgggactgcaggtgtgagccactgcgcccggccTATTGTGACATATTGTGATAtttct
ttcttttttgtgtgacagtgtctcactctgttgcaggctggagtacagtggcacaatttc
ggctcacctccacctccacttcctgggttcaagcaattctcatgcctcagcctcccaagt
aactgggactacaggcgtgtaccactacacccggctaattttttataatttcagtagaga
cggggtttcaccatgttggctaggctggtctcgaactcctgacctcaggtgatccgccca
ccttggcctcccaaaatgctgggattacaggtgtgagccactgcgcccggccTATTGTGA
TATTTCTTTACTTAATAACTAGCAGATGAATCTCTTAACAGTATTCTGTTTTCCTCTAAG
CATGCATAAAAAGTGGTCAAATAAGTCCATGATGACTCATCACCTTTTCCCTGCAAGGAG
TGTACTGTAGATTACCAAACCTGCAGAAGCCGTCTGTGTGGAGACAGGAGGAGGACAAAC
CAGGCTTGCTCTGCTTCACACCCAGAGACCTGGAGCCACAGCATGTGGAAATTGCTTTCA
TGACCTTTTATACCCCCTGCTGATAAAGCAATTAGAAAACTGAAGAGTTTCACGGTGGTG
AGATAGAATTTCACAATACTGAGTGAGATATTAGCAATGGACTCTCCGTATGTCCCTATG
GTCTACAAGCTTAATATGTATCTTTAAACAAACACATAAAAAAATTCATTAACTGGAGAA
ACAAGATTGTGGCCATAGTCAACACTCTATAATGTCACCATCTTCACCACTATCTCTGCT
TAAAATTCTGCCGTACTATCTTCAGAATAAGGATAATGAATTGGAAATACGACCATTTCT
TTTCATTGCCCTTGATGGTTACCtttttaaaaaaaaaaaaaaaaaaGTagggtcttactc
tatcatccaggctggagtatggtggcatgatcagccttgagctcctgggctcaagtgata
ctctcgccttagcctccagagtagctaggattataggtcagtgccaccatgcctggctaa
cttaaattttttttttgtagagacagggtcttgctatgttgcctaagctgACAATTACTT
TATTTAAAAGCTTTTTTTTCTggccaggggtggtggctcacacctgtaatcccagcactt
tgggaggctgaggtgggtggatcacctgaggtcaggagtttgagaccagcctggccaatg
tgacaaaaccctgtctctactaaaaatacaaaaattagccgggcatggtggcacgtgcct
gtaatcccagctgctcaggaggctgaaacaggagaatcgcttgaacctgggaggtggggg
ttgcagtgagccgagaatgtgccactgcactccagactaggtgacagagtgagactctgt
ctcaaaaaaacaaaacaaaaCtttttttttttcttgagatacggagtctagctctgtcac
ccaggctggagtgcagtggtgcgctctcagctcactgcaacctctgcctaccgagtagct
gggattacaggcacccgccatcatgcccagctaatttttgtatttttagtagagacgggg
tttcaccatattggccaggttggtcttgaactcctgacctcatgtgatccgcctgcatcg
gcctccaaagtgctgggatcaaaggtgtgagccactgTCGTGCCTGTCCttttttttttt
ttttttgagacagagtgtcactctgtcacccaggctggagtacagtggcataatctcggc
tcactgcaacttctgcctccccggttcaagcaattctcctgcctcagcctcccgagtagc
tgggactacaggctcctgccaccacgcccagctagttttttgtacttttagtaaaaacac
gtttcactgtgttagccaggatggtctcgatctcctgacctcgtgatccacccgcctcgg
cctcccaaagtgctgggattacaagcgtgagccaacacgctcggccTGGCTTTTTTTTTT
TTTAACATGTTCCATATGGGGCAGGGCTAAATGTTAGGCAGTGCGCCCATAGTCACTGCC
AATTACtttttttttttttttttttgagacggagtctcgctctgttgcccaggctggagt
gcagtggcgcaatctcagctcactgcaagctctgcctcccaggttcatgccattctcctg
cctcagcctcccaagtagctgggattacaggcgcccgccaccatggctggctaatttttt
ttgtatttttagtagagacagggtttcaccatgttagccaggatggtctcgatctcctga
cttcacgatccgcccccctcggcctcccagtgctgggattacaggcgtgagccactgcgc
ctggccAATCACTGCCAATTACTTTTGAACAGAGAACATCATATGTAATTAGAGGAGGCG
GGATATTGTTGGTGCAGCTATATCATTCAAAATTGGCAGAAGTCCTGAAGCTGGTGGGGC
TAAAAAAAAAATTGGTGGAACGGCGTATGTTGAGACCTGGAATAGCTTCTCTGGAAGGTG
CTCTAAGGCAGGGGGTAGAGTAGTACATAGGTAGTCAAATGATGAGGCTGAGGGTGTCTA
CCAATAACACAACGCCACAGAGCTTCCTTGGCACACTTCCCGCTGCTGCTAAAGTCCTTG
GAAAGTTTACTTGGAGCAACTCTAAGGTCCTCCACCTTCAGGAAATTTAGCCAAGCTCAA
GTCAACAGTTTCCTTCCCTTCTATCTACAATAGGGAGGTACTTATGACAGGGACAAGGAC
AATGAATCAGAAGTAGCACCCACCCAGGCAGGTTCCCTTCCTCAAGTTTTTAGCTCCCTG
GTCTTAGCCAGCAGGCGACGATCCCCTCAAGTTTGCCTTTTCCTGTGACATTGACAGACC
TCAGGACGGACTATAGATCTTCTCTGACCATGGAAAGACCCAGAAGCCATCTCAGAAGAT
TGGGCCCTGCTATTCCTCCCTGTCAGGAACAGTCATTTCATTACCAACCTTGGACCAGAG
TCTGTTTGATGATCTGAGGAAGTGTATGCATTTTTCTTTAAAGCTATTTTGATTTAGATT
AATGAGATTTTTGCAAATGCCTTGGCATATAATAGGCAAACTGGCAGCTAGGATTCACAG
TCTGCAGAGGTGAACAAAAGGGCCCACACACCTCTGCATGATACTACTACATCCCAGGGC
ATGTCCTCCTCTGTAGCTCACCTCCACAAGGTGGGACCTGCCCACCTTCGAGAAGTCGCG
GGAGGCCGGAGCGGCGGTCCTTCTACTC
>ENSG00000142655 chr1+ 10534944-10535023,10683190-10683343,10690042-10690815
AGTCTGGGCGGGAGGGCGAGAGCGAGGGCGCCTGGGAGAAACCTCGCCCAGCGGCGGTTG
ATTAGTCAGGCCTCAGAAAGTGACTCCATCAAGTCACCCCTCACAGCCTTCTCCAAGCAG
CCCCTTCTCTGCCCCTCCCCTCTCCCTCTGTCTCCACTCTATGTGGTGACTTCATTTATC
TGCTCTGAGAATCTGTTCACATTTGCAAATGAAGCCGCCGTCATTTCGGTTTAATAGGGC
TGCGCCTGCTGCCTCCAGCCCTGAGGATGGCATCTAGTGTGCCCGTGCGTGGCCATACCC
TGCCTCCCTCTCTGGCCCTGGGAGGGCAGCTTGGAGCCCAGGTAGGGGGCAGAGCTGTCC
TCAGCTGCACTGCGGCCTGGTGGCAGTGTGGGGAGTCACACTTCTGTCCACCTGGCCTCC
TCTCGCCTGGCCGccagccccagccccagccccagccccaggcccagcTGCCTTTGGCTT
TGATCTCAAGTCAGGCTGAAGGCAGCGAAGCCTCGGGGCCCAAGCCCCTCCCCAGCCCCC
TCTCCCGGACAGACGCCTTGCCCAGGGTGTGTTTGCTGAGTGTCTTGACTACCGTGACAC
CACGCATGGCCAGAGCTAGCGTCCCTACTGCCTCCCGACTCCTCAGTGGAGGAGGAGCTG
CGGTCCCTCTGGTGTCTGCCATCCCCCTCCCTCCCTGGGCCCGGCCCTGGACCCGTCAGG
TGCCTGTCCCCAGCCCCAACCCCACTCATGCCCCGTCGTCCTCCCAGACAAATGAAACCA
CGCTGCGCTTCCGATGCCCCCGCTTGCCGTGTAATGGTTCAGCTAATCCCATGGCGAGAT
GGGGGCTCACTCCGGAGGAGGAGCCAGGCAGCAGGGCCTTCCTGACCAACAGCCAGCTCT
GTCCTTCCCCCCAGGAAACACATGTTCATTTGTGTGATCATGTATAGACCTCAGAACGGA
AGATAGGACTGTATATAATTGTAATAAATACCAGTTGCCACTATTTAA
>ENSG00000130940 chr1- 10696661-10699001,10707270-10707856,10753947-10753969,10765549-10765601,10820758-10820914,10856621-10856707
TTTTTTTCCAGTTTTTATTGAGTGAAAATGTCAAACCTTGCATCAGTCATGCaaaaaaaa
aaaaaaaaatcaaataaataaaacacatatattaaatttCTAATAGCACTAAATTCAAGT
GGAAAAATATTCAGTTCTTAATAACCAGGTGCCGAGGAGACCAGATTCAAGTAATCAGAG
CACACGCTGTTCAGCTCGGGTTTCACGTTCTGTATTTTTTTTGTCTCAAAACCTCTCtat
atatctctatatatctatatatgtatatacatatagatatatacacacacatatgtgcat
acatattatttgatatttatatatatacacatacataGTTATAAAACATTAAAAAGAGCA
TTGGTGGATCAAGCATTGTTTCCCCACAGAAAGAAAATAAAACAAAAATTACACGTTAAA
ATTCAAAATGAGCTAGCAATGGCTTATAGTCCTAGTGTGCAATATGAAGTTTACAAAAGG
CTAGACTCCGCACTGTCGGCATCTTCTTCTTTTCTTCTTTTTTTTTTTTAAGTTTGATTT
TGCTACATTGAAAAAATGTTTGTGTGTGTGTGTTTTTTTTTCCTTTACAAAACTCCTTCC
ACAGACGCCCGGGGCCTGTGGCGGGTCACTGTCTGGGCAGATGCTCACAGCAGCACGTGG
TGCCCACAGAGTTCAGGAGGCTCTGGTAGGGGCTGTTTTAGAAAATAACTGATTTCCTGT
TGAATCAGGTACGCTCCGTGCGACCACTCCTCCCTCCCTGCTCCCTGTCCAGTTCGGGTG
GTCCTGGCTTTCTGGCTGTGGGCAGCTGAGAGGACAAAAGAAAGGAAGAAAAAAGGGAAA
AGTAAACCACTGCCCCCCAGTTGAGCCAGGTTCCTCCTGGAGACCTCTGGGGAGGAGGCT
TCTGGATGACAGCCTCCCCGCCAGCCTTCCATTCCCTCCTAGGCCTGTTCTCTCCCGGTG
GCCCAATCTGACACCAGCTGGTGGCCTGGAGTAGGGAAGGTGGGCAGGTGTGGCCTCGGG
CAGCCTGCCCTCGCAGGGGACTCGGTCCCCGGGGACCTCAGAGCCACTGGCCAGGTGTGT
GCCTGCCAGGTCAGGCCCTGGCCCGGGCTTCGATGGCATCATCATCTCCAGGAAGGGGGA
TGTTTTGCAAAGGGAACCCAATCTGGGTAGACTGCACCAGCGAAGAAGCATCCCAAACAA
AGTAATAAAACAAACTGGAAAAAAAAAAAAGCCCTATAAAGCCACACGCATCACCAAGAG
AGAACTCAAATGTTAAATTAACTACAAACTTGGATCAACAGTAATAGTCCTTTTTTCTTG
TCTCTACAAAATTCAAGTTAAGAGTTGGAATCACGCAGCTCCCATCAGTGCTATTGTGAA
GACAGACAGCCTCAAACAGTTAAGGCCTCTACAAAAACCCTGGACCAAATCCCACAGGAT
AAACGGGACTGAGCCTCCAACCTCAGGCCGGGCCCAGGCGGGTCTGCACTCTCACCACGC
CTGCTTTCTTCCTTTTTGTTCTATGTAGAATAATAACCTTTACAGGAAAAATACTGTACA
ACTTTCTTGTATTTTTTTCCATTTTGAACATTAAAGCCAAAACCAGGCGCATCCTTCCTG
TTTGCACCACCAGGGTGGCCGAGACCCCGCCCCGGCCCCCAGCGGGCTACTCTGGGTTTT
GGACGCAGCCTCGGTTTCCCTGGGGCGGAGGCTGGGGCCAGGGAGTCGCCAAACAGACCC
GACCCAGGCCTGGGGGAGCAGCCGGGCCCTGGGGTGGGGCTGAGCTGGAGCTCCGCGGCT
GCTACTCCCGTGAGGCTTCCTCCACGGTCCCTGTAGTGTCACCCGTGCTGACTGCCTTCT
GCCCGTCTCCCCCTGGGCAGGGGGGAGGATCCTAGCTGCATGAGGGAGGCCCCGCCAGCG
GCTCCAGGAGCCACCCCGCCCTGGTGGCGCGCGGTGGGGGTCCCGGTGGCCCCCAGCGCC
CGTCCCAGTCCTGAGCAATGGTCGCGGGGCCGAATcggccgcggggaggggcgccggggc
agcggccgggAGCTGCGCCGCATTCGCCCGGGACCCCTGCTCCTAGGTTCCCTACCCCGG
GACAAGAGCACCTTCTGTTTCCCTGAAGAGACCCGGCCTCCCTAGAGCAGGGCCACCGCC
GCCGCCTGTGTCCTCGGCCGCGGAGCACCAGAGGGGTCCCCGCCTCTGTCCTGAGACGGA
CTCGGGGTCCGGAAGCACCGGCGGGGCGCGGGGCTCTGCCCAGGGGCCGCTTcgcgcggg
gcggcgccgctcccgaggccgaggccgaggccgccgccagggccacccgcgggcgccgcT
ATAAATAATCCAATTTATTACTTTTATTGAGAACAGGAAGCCGCACACATGACAATACAA
AGTCACCGTTCTCCCTGCAAGGAGCCACCACCATCCAGTGAGGAGGGTCCCTTCCACCCA
AGAGCTCAGACCACTGTGCAGGCCAGTGACGGCCTGGAGGGGCCTGGCCCCTACCCGTGA
CTTCACGTGCCCTGCAGAGATTCAGCCATGGGTGTGAGCCACAGAGGAGGCCAATACGGA
GGCTCGGAGGGAGACGCAGCCCTCCTTGTCAGGCTGGGAGTTGTCCTCTGAGGACCACCA
CGCCCAGTCCACCCCACCTGGCCCTGGCAGGATCACCACATGCCCTGCAGGAGCAGTAGC
CACTGCCGCCACCATCGGCCCACGCGGGCTGGCCTGCTCTGGGACAGGCAGTGAGGTAGG
AGCAGCAGCATCTTTGGCTAGAAGGACATCACCCGATGGCCATGCCCCAGAGAGGCTGGG
GACAGCAGCACCATCCGCAGTGAGGAACAGGGCCTCCTAGCGCCCTTGCTAGCACCTACT
CCCGAGACGCGAGGGGAACGCGGGACTCCCGGCTCATCGAGGGACTCATCTCTTCTCCTT
GGTCCCAAACTCTCGTAGCAGGTCCTAGAACCTCCTCGGATGTAGCTGGGGGTGTCACTT
CATCCTTTGCATCCCAAGAGGCCAGGGTCCGAAGTCCATTCCAACACGTGCTGCTGGGGA
GTTGCAGGAGCCCCTTGTAAAGGAGGGGTCGATGGCCGTGGCAGCTGGGAGGGCAGGTGG
GATGGAGGAGTCTTTGCCTTCAGTCAGCAAGGTCTGTTTGCCTGCACTTGGGGCGGCTTT
GGGTGACTTTCCAAGTCCGGGGGAAAAATGTGTGTGTGTTTGGGATGGAGCGCCGCGGGC
GCGCATGC
>ENSG00000175262 chr1- 11006530-11006798,11007700-11007719
CCTGATTATTTATTTATTTATTTCTTGTTCCGGGCGGGCGTTGCCGACGGTCTCCTCTTC
TTGGCTGCATTTCAAATCCCACTTCCAGTGATGGGTCTGCCTGGAGGTGGGCGTCTGGGG
GTCCACCTTTCCAGGGAAGCACTGAGTGAGTGCTCTTCCGGCCCAGAACACTGTACCCAG
CCACAGCTGGGCATCTAAGCCAGGGAGCCTGGGGACAGCTGGGTCACTGAGGGTCACTGG
GGCTGTCCAAGCCAGCGGGGTACCGGCTGCCTGGAGTCTCCATGGAGGC
>ENSG00000120948 chr1+ 11072414-11072485,11072699-11072800,11073773-11073784,11082709-11083249,11083303-11084240
GCGCGAGCTCCGACCGAGACCTGGGCCGGCGGTTGGTCGGCCGAAACCATCTGCTACGTT
ACGTGGGGGGAGGGCCCTAGCGCCATTTTGTGGGAGCGAAGCGGTGGCTGGGCTGCGCTT
GGGTCCGTCGCTGCTTCGGTGTCCCTGTCGGGCTTCCCAGCAGCGGCCTAGCGGGAAAAG
TAAAAGTAGACAGTGGGGTTGTGGTTGGTTGGTATAGAATGGTGGGAATTCAAATTTTTC
TAAACTCATGGTAAGTATATTGTAAAATACATATGTACTAAGAATTTTCAAAATTGGTTT
GTTCAGTGTGGAGTATATTCAGCAGTATTTTTGACATTTTTCTTTAGAAAAAGGAAGAGC
TAAAGGAATTTTATAAGTTTTGTTACATGAAAGGTTGAAATATTGAGTGGTTGAAAGTGA
ACTGCTGTTTGCCTGATTGGTAAACCAACACACTACAATTGATATCAAAAGGTTTCTCCT
GTAATATTTTATCCCTGGACTTGTCAAGTGAATTCTTTGCATGTTCAAAACGGAAACCAT
TGATTAGAACTACATTCTTTACCCCTTGTTTTAATTTGAACCCCACCATATGGATTTTTT
TCCTTAAGAAAATCTCCTTTTAGGAGATCATGGTGTCACAGTGTTTGGTTCTTTTGTTTT
GTTTTTTAACACTTGTCTCCCCTCATACACAAAAGTACAATATGAAGCCTTCATTTAATC
TCTGCAGTAAATATTCTGCCATAGGAATACTGTCTACATGCTTTCTCATTCAAGAATTCG
TCATCACGCATCACAGGCCGCGTCTTTGACGGTGGGTGTCCCATTTTTATCCGCTACTCT
TTATTTCATGGAGTCGTATCAACGCTATGAACGCAAGGCTGTGATATGGAACCAGAAGGC
TGTCTGAACTTTTGAAACCTTGTGTGGGATTGATGGTGGTGCCGAGGCATGAAAGGCTAG
TATGAGCGAGAAAAGGAGAGAGCGCGTGCAGAGACTTGGTGGTGCATAATGGATATTTTT
TAACTTGGCGAGATGTGTCTCTCAATCCTGTGGCTTTGGTGAGAGAGTGTGCAGAGAGCA
ATGATAGCAAATAATGTACGAATGTTTTTTGCATTCAAAGGACATCCACATCTGTTGGAA
GACTTTTAAGTGAGTTTTTGTTCTTAGATAACCCACATTAGATGAATGTGTTAAGTGAAA
TGATACTTGTACTCCCCCTACCCCTTTGTCAACTGCTGTGAATGCTGTATGGTGTGTGTT
CTCTTCTGTTACTGATATGTAAGTGTGGCAATGTGAACTGAAGCTGATGGGCTGAGAACA
TGGACTGAGCTTGTGGTGTGCTTTGCAGGAGGACTTGAAGCAGAGTTCACCAGTGAGCTC
AGGTGTCTCAAAGAAGGGTGGAAGTTCTAATGTCTGTTAGCTACCCATAAGAATGCTGTT
TGCTGCAGTTCTGTGTCCTGTGCTTGGATGCTTTTTATAAGAGTTGTCATTGTTGGAAAT
TCTTAAATAAAACTGATTTAAATAATATGTGTCTTTGTTTTGCAGCCCTGAATGCAAAGA
ATTCATAGCAGTTAATTCCCCTTTTTTGACCCTTTTGAGATGGAACTTTCATAAAGTTTC
TTGGCAGTAGTTTATTTTGCTTCAAATAAACTTATTTGAAAAGTT
>ENSG00000009724 chr1- 11086580-11086944,11104855-11104999,11107265-11107290
tcaataagaacaagtttaaaaacaaagagcatggacaggcagtttacagaaatgccaaca
gccagtatgaaaagagactggctttttaaggtaatgaaatgtaatttgagcagtgacatT
ACACTGGGTGGGCAAAGATGACTGTCACTCTCGTGGTTTATGTCCCCTTGAGTCAATGGG
TAAGGCTGGAATTAAACTGGCAAGTGGAGAAATGACAGCAGCCTCACCTGGAGTCTGTTT
TTTTGGGTGGAGCAACAACTGCCATGTCCACAGTAATGATGAATGCTTCTCGAGCCACGT
CGCTGCCAAGGTCTTCACAGGCATTTCTAAAAATGAAGAATCCTTGACTGCAGACACGCA
AGTTATGGGGTGGGGCCAGGTTTATTATTGGGTCCATGGTGGGTGAATGGGAGTTGGGGC
ACAGCCATCTCAGCCCAACCCGGAGCTGAGGCCAGCAGGCTGGCTCTGGCTTCTGACCTG
CTGGGCAGGCCGGAGCTCCAGGGGAGGCTAGGTGTGCCCGTCCAGCTGGCCTGGCC
>ENSG00000116649 chr1- 11114646-11114924,11119492-11119743,11120001-11120081
TTTGCTATAAATACACGTGTTTGGTGAGTGAGGGGCAACAGAAGGCAGAGAGATGGCGCT
GTACACAGCTGGTATAGGCTTGGAGGTGGAACGCCAGAGAGACAGACACACAGACAGTCC
GCCCAGCAGGGCAGGCCGGGCAGCATTCTGGGGCTTGTAACACTTGGTTGGTGGGCGAGA
GCCAGCAGGAGGTCCGGCCCGGGGCTGGAGGGGCCGAGGCACCCCGCAGGCTCCAAGGTC
CGAGGTCCTGGGTGGCATCAGTGGTGGCGCCTGGGCTCACCCGCCTAGGGGTCCCAGGGA
TGAGGAGCGATGGTGACACGTGGCGAGGAACGGCAGGCGGGCCGCCGGGTGGAGGCCGGG
GTGGGACCCGGGGTCTCCTCGGGCTCTGACGTGTCCTGAGGGCTGACACGTGGAGCGGGG
CGCAGACTCCGACTCCCCCACCCAAGAGGCCAGCCCGCAGTCCCAGCCCCAGCCCAGGGA
GGCGGTGTGAGGGGTGGCGAGGGGGCCAGGGCAGGACGAGGTCCAGCCCGCggcgggcgg
gcgggcggcgcggggcgcgggcccgggactgcaggccgcgcggcgccgcAGCACAACGGG
ACCAGCTCCGCC
>ENSG00000171824 chr1- 11126675-11126777,11137006-11137420,11159889-11159938
TTTCTTCAGGAAGAATTTTAATGGTTTAAAAATATGTATGTACAAAAGCAGCACCAGCAT
TTGGTGCTTCCGGTCCACAGGCGCCACGTGTCTTCCAGGACTACTAGAGGAGCAGAAGAT
AGTAAGGTCAAAGCCTACAGAAttttgtttattttttctttttgagatggagttttagtg
tagtcccctaggctggagtacaatggcacaatctcggctcactgcaacctccgcctcctc
ggttcaagtgattctcctgcctctgcctcctaagtagctaagattacaggtgcccaccac
catgccagctaatttttgtatttttagtagagatggggtttcaccatgttggccaggctg
gtctcaaactcctgacctcaggtgatctacccgcctcagccttccaatatgctggcatta
caggcataagccaccacgcccggccAAGCCTACAGAATTTTAGACAAGGTAGCTGTGTCC
CAACCTCTTCGGGACAGTCAGGAGGGCTCTCGACTTTATTTTTCAGCCTGCACGGCTCGT
CTCGCGAGAGCTTGTCGGCCGAGGAGAC
>ENSG00000198793 chr1- 11166592-11167544,11175526-11175720,11190835-11191615,11319467-11319480,11322502-11322564
TATGTTTAAAATTCTGATGTCATTTATTGGCACAAAAATTATTCTGATACAACATGGTGT
CTAGACATGGCTACACTTTATACTTTGTGCATTTAGTTGAGTATTTGTTCTGCTCATAAT
TTCCAATATGTACCAGACCTTCCCTGTGTTCAGCACCTCCATGACAGTATTTCTGTTTTC
TGAGCCCTTGCTCTAAACAGAGTATTTTGACCACTGAAAACATCCCAGAACCCTGCTGCA
GAAGGCCAGTGAGGGTGGTCCCACTGCACAGTGATCCCCTCTGTGCATCTGCTCAGCCGA
GGCTGCCAGCGATCTGAATAAACCTCCCTACTAGCGGTCAGGTCTTGAATTGAAGCGTGT
GAGTCGCAGCATCACTGGGTCTGATGGAAGACAGACCTTTTGTACTCATTTTGGCCTATC
TTGCAAACATTTCTGCTGCTGTCCACAGACCAGTGAGGTCTTGGGATAGGTGGCAGGGGT
GAGGTCAGCATCTTCTGTGTCTTTACAGTCTAGGATCCTAATCCATGTTCTCCACGACCT
GAGGCTTCTTGGCTGTGCTGAGTTTGCTGTACCCATGTTGAGAGGAGCAACTAGGTCATT
CTTCCATCAGCAAGTACTTATGATGAGTTCTCTTGTGAGTTAAGTCAAAACCCGTATTTC
TAAAGTTATGGATCTTCTGTTCCCCAAAATGAATGGCTTGATTTACGTGGTATTACTATG
TTTCACTGTCCTGGGAACCAAATCAAGCCTTGTGTTTCTGACAATATATTCTTCAACAGC
AGCTAGAAAGTTGGTTCAAACCAACTTTTAATATACAGTAGTTCTTTTCATTTACATTTC
AAAATATTTAACAAAGTCAAACTTTCTCACCATGGTTTCAGTTTAGTGGAAGCATTTACT
AAAGTACAAAAGCCTCAGAAAAAACGTGATGGGCACATCTGGGCCTCCAGTTACTTTGAG
AAACAGAAGACAGATCAGGGAGGGATCAACAGAGATAACGGATGAAAAAATCAATAAGTA
CGTGATACTGTAAGCTaggagttggcaaacgatagccctcagccaatccagcccctccac
ctccacttctgcaagtccagttttactggaacacacagcacgctcccttgtttaagtact
gttccaggCTGGTTGGGGAGAAAGGCAAGGACAGACACTGGAGCTGTGACCAACAGCAGG
GCTCAGAGGAGCGCAAGGTCGATGCTGAGGAACAGCTGCTCCTGCCTGTTCTGTGTGTCC
ATAAAGCAAACACTTCAAGGAGACACTCAGAAATGGCTGTTTTACTAAATTCAACATGAT
CCACTCACTTTGTGGAGCACTAACTATATAACGTACTATGAGTGCACTGCGAGAAGGGCA
CAGCAAGAGGAGCAGGAGAGAGCTCTTGCCTCAAGGGATCTCCCGGCCTCCTAGGGGAGC
TCACGCACAAACCTGAAGACCTAGGTACTCTGCAAGGCACAATGGGAGTAGCAAGGACAG
GCATTTGGAAAGCTTTGTCAAGAAGAGGGATTTGGGGTAGGTCTGGAAGAGAGCTGCAGA
AGGGCAAGGAGGGAAACAAGAAGGCAGCGGTGGGGACTACTTGGCAAGGGGGAAGAATAA
GGCCAGAGATGTGCAGATTGGTTCACGGGAAACAAGCCCATGAATGTGACCGTGCAGGGG
ATACATGCAGGCGAGGAGTGAGAGCGAGGCCAGCAAAGCACGCCTGGAGCAGGCACAGGG
CTGGCACTTTCACCCAGAAAGCAGAGCTGCACTGGGTATAAAGTGTACATTTAGGGGAGA
GCAGAAATGGCAAGCAGAAGTGGGGGCAAGCAGCAGTCATCACAATATTTCAAGGGAGCA
AAGTTTTGACAGGTCACCAGATAGTGGACAAAGGAAGACATGAAGAGCATAGGAGCCTGA
CAGAGAAAGCTTGCCCTGAGGTTCGCGCGGCTTCGGCCAAGGCCTCAGCTGCCGCCGCCA
GCACCGGTACCGCCGCTTCAGGCCCC
>ENSG00000171819 chr1+ 11249398-11249636,11255078-11256038
CTTGTGGAGCATTCGGGCTTGGAAGGAAAGCTATAGGCTACCCATTCAGCTCCCCTGTCA
GAGACTCAAGCTTTGAGAAAGGCTAGCAAAGAGCAAGGAAAGAGAGAAAACAACAAAGTG
GCGAGGCCCTCAGAGTGAAAGCGTAAGGTTCAGTCAGCCTGCTGCAGCTTTGCAGACCTC
AGCTGGGCATCTCCAGACTCCCCTGAAGGAAGAGCCTTCCTCACCCAAACCCACAAAAGT
AAAAGGAGGCTGCCGTGGAGCACGGATACAGAAACTGAGACACGTGGAGACTGGATGAGG
GCAGATGAGGACAGGAAGAGAGTGTTAGAAAGGGTAGGACTGAGAAACAGCCTATAATCT
CCAAAGAAAGAATAAGTCTCCAAGGAGCACAAAAAAATCATATGTACCAAGGATGTTACA
GTAAACAGGATGAACTATTTAAACCCACTGGGTCCTGCCACATCCTTCTCAAGGTGGTAG
ACTGAGTGGGGTCTCTCTGCCCAAGATCCCTGACATAGCAGTAGCTTGTCTTTTCCACAT
GATTTGTCTGTGAAAGAAAATAATTTTGAGATCGTTTTATCTATTTTCTCTACGGCTTAG
GCTATGTGAGGGCAAAACACAAATCCCTTTGCTAAAAAGAACCATATTATTTTGATTCTC
AAAGGATAGGCCTTTGAGTGTTAGAGAAAGGAGTGAAGGAGGCAGGTGGGAAATGGTATT
TCTATTTTTAAATCCAGTGAAATTATCTTGAGTCTACACATTATTTTTAAAACACAAAAA
TTGTTCGGCTGGAACTGACCCAGGCTGGACTTGCGGGGAGGAAACTCCAGGGCACTGCAT
CTGGCGATCAGACTCTGAGCACTGCCCCTGCTCGCCTTGGTCATGTACAGCACTGAAAGG
AATGAAGCACCAGCAGGAGGTGGACAGAGTCTCTCATGGATGCCGGCACAAAACTGCCTT
AAAATATTCATAGTTAATACAGGTATATCTATTTTTATTTACTTTGTAAGAAACAAGCTC
AAGGAGCTTCCTTTTAAATTTTGTCTGTAGGAAATGGTTGAAAACTGAAGGTAGATGGTG
TTATAGTTAATAATAAATGCTGTAAATAAGCATCTCACTTTGTAAAAATAAAATATTGTG
GTTTTGTTTTAAACATTCAACGTTTCTTTTCCTTCTACAATAAACACTTTCAAAATGTGA
>ENSG00000120942 chr1+ 11333263-11333588,11346186-11348491,11354948-11356106
GCGGGCCTCCAGAGGCCGGCGCACAAGATGGCGGCTCTGGCGGCCTAAAGAAGGCGGCCG
CGGCTCAGCCGTGGGCTCTAACGCGGGGCTGGGGGCCGGAGACAGACTTCGCCCAGGTGA
CGGGTAGTAGGGGCGGCGCCGCTTGGCCTCGTGGGGTGTAAGACCCACTTGCTGTTGCCC
CCGGACCTTGCCGCCACACCAGCCCTGTCCTGGGGCGGAACCGAAGGAAGGTCGGGCCCT
GCTGCCCCGCCCCGTCCTTCCTCCTTCCCGGGCGGTCACTGTGCGTGGCTCACTTTTAGA
GTTTACTTCAACCACGTGGAGCTTCCTAAGGGGACAAGTAGCTCCCCCCACGACATGTCT
CCCTTTCTTAGAATATATTAAAGTCAGAGTCTCTGAGGAAGGAATGTGATTTGGCAGTCA
GGGTACTAAGCATGGGTGGGAACTCCTGCCTTATAAAAATTGTTTTTGTGTTCTTAAAGA
TAATATGTTGTTTTTCTGTTTTTTGTTTTTTCCATTTTATGGGGAATTTAAAAACCATTC
TTGTATCAGAAGGTGAATTAGGCGCATGGTCTTTGTTTTATTAATAATTTCCACTAGAGG
GTGTTCTCAGGTCACTTTGCAGTGAAGTGGACTTAGTTCCTCCTTGTTCTGTACAAAATG
TCTCCAGACTTTGTAAAGGAGCTGCCCAGTTTGGCCTCCTGTCCCGAAAAGACCCTAATA
ACTAGGCAGAGTGTTGTCCTGCTTTCTTCGTCTCGTAGGATGTGCTATGATTGGTGCCAG
GCCTCACTAACACAGGGGCTACCTGTCTCTTATTCTCAGCACCTGTGTCCTGAGATACGC
TGCCTGAGACAGAGAGAGTCCCTCATTAACAGCCTGTGTGGCTGTCAGCTTTTTGCCTAA
ATTGTGATTCAGATGCTTTTGTTCTCTCTCCTTTCACTTATTGCCACAGTTGAGGAAAAG
TGTCAGATTACCCTGCAGCAAGACAAGCCAAGGACTGGGAGGGAAAAAAAAACCACTCTG
GAGGCAACTGAGAAAATCACTGCTTTTGGATAGGAATCAGTAGGGTGGCTGTTTTCCCTT
TGTTGAATCTACTAGAGTGACAGGAAGGACTCCCAGCCCTTTCAGTAACTATCAGGAGCC
CTGAAACGGTAGAGGCACTGCCATCCTTGTGGGATACTCAAAGCCCACAGGGCTTTTCCC
TCCCTATTGCATCTTCTGATGCTCCCCACACCTACCCTCCACCTCTCCACCTCTGTGGTG
TTCCCATTTGTGTGTTTCCCATCTGTGGAGCCAGACTGAGCAATAGCTTAGCAGCGAGTC
AGGGACAGCTGCCACTTTCCACAGAGCCACAGGATGGGCAGAGCAGGGACCCAGGGAATG
AATAGCCAGTGGACAAACAGTCTTGAGCTCTGTTCAGCCAGAGTGATGGGCCCTGCCAGT
TAAGGGGCTGTGTCTTCATCCTTGAAGACAGATGTGCAATATTGACCCTGCCTCTCCCCA
GGGCTTTGTGGAAAGATAGTTGAGGGCTTTAGTGAGATCACACTCAGAGTGGGGCAATTC
CAGCATTTATCCTGGCTGCGTTTCATTGCATTGTCTGTGAAGTATAATTTCTGGGCCAGA
ATTGCTCAGTTGCATTTGATCCAGGACTATAGATTGGAAATGGGTCATCATTGTTTTCTG
TTGTGATTATAGCCATTCTAGTAGGCGTTTAAGGTCATGGCCTGCAGAAAATGATGTAAG
AACTAGTTCTTAATCTTTCAGATCAAGCTAATGATGATATGGAACCTTGAGTTCGAATTG
ATTGGTTTACTTGGAAAAAAACATGTTTGAAAATTGCAAAAGTTCCgccgggcgcggtgg
ctcatgcctgtaatcccagcactttgggaggccgagacgggcggatcacgaggtcaggag
atcgagaccatcttggctaacacggtgaaaccccgtttctactaaaaatacaaaaaatta
gccaggcgtgttggcgggcgcctgtagtcccagctacctgggcggctgaggcaggagcat
ggcgtgaacccaggaggcggagcttgcagtgagctgagatcatgccactgcactccaacc
tgggggacacagcaagactccgtctcaaaaaaaaaaaaagaaaaagaaaaTTGCAAAAGT
TCCTCTAAAGTTAAATCAAAGGTGGTTTGTCTAGCAGAGAGCCAGAATCTTCTAATAGTG
GGCAGAGCCCAGAGACAAGGGGAAGAAAGATGACCTTCTCCCCAGTCCTTCCCAGCACCA
TTTTTGTTTCACACCAGGCTTGTGGCATTTTGGTGCTCACAGGGGTTTTGCCTTCTGACC
TCTCCTTGGAGTAGGCCATTCTCATGCAGGGCTCACCCTGAGGCAGGAGGACCAAGGGCT
CCCTGCGTCCACGGACCACGTATGCCTTGGTGGTCACTCCCATCGGGGCTATCAGTTCTG
CACTGTGCCCTGGTGCGGATTTTAATGCATATTTTTATATATAAATGTTCCCAAAGGCCA
AATTTGTTGCCAGGTTTTATACGCAGGTCACCATAATTTGTATTATGTTCCCTGAGTCAA
TGAAGGTTTTCTTTAGACTTCTTAATTAAAAAGAGAAGAAAGAAAATGTTCAAGCAGAGT
GCCCACATCAGGAGCAGCCAGTGCTCAAGCTCCCAGAAACTGCCTAGTGACCTGCCTTCT
AGACCTGCCTCCTGAGAATGGGGCTGGCCACCTTCGAGGAGAGGGAAGTGAGCCCCTTCC
TGCCTCGGGGTGGGCAGCATCTGGAGCTGACAATTGTATGCATGTTCAGGACACAGGATA
CTCAACTCTTCGGGTTCAGTGTGCTGTGTGGAGGGAGAGGAAGTTGACACACGTGAACCA
TAGAATAAACAACGACCACAGAACATCAAGGTAGAGATGGGGCTGCTgggtatcaggaag
gcttccaggaagaggtgacaatgagcggcgatcaaggtttctaggaagaggtggccataa
gaggtgACTGTTCCATGGAAACCGAGGTGCTGATGGACAGCTCAATTCCCCCAGCTGGAG
AAAGCCCCCCTGTTGCTGCCTGAGAGAGTAAGACTCGAAGTTTTCCTTAATCAGCCTCTT
TTGGCTGTGCAGTTAGACAACTGGAGCATTGAGGCAGGTGTGCCAAGGGCACTCTGACCA
CTGCCAAGGTCAAAGCCTTCTGCAGAATGAAAACTCCGACACTTCCTTGCTGAGAAACAA
ACAAGAGAGAATGGCGGGGCATTTAATCATCCACAGCTGCCAATACCTAATCAAGATGAA
TGGCCTGGAGAGACAAGGCCAGGGAAAGCATCCCGTGAAGCAGGAGCGCTGAGCCCAAGT
CTCCTGCGAGTCAGGGGAGCCCCTCAGCCCTGGGCCACATTGAGGCCAAGGGAATACCAG
GTGGGAGGCCCTCAGATTCAGGGGAAGTGCTGAGGGGGTCAGAGGTCACCATGGTCACCA
ATGAGGGCCTTCCAGCTGACACTTGCCTTGGCCAAagacctttactgagagcctgctctg
tcccaggaggcaagataaacgaggcacacccctgccctttgaggacacacagtgaactaa
tagcaaaagctacatgcatacaTTATCCTGCCACCTCAAGTGTCAACATAGACACTTGTC
CCTAGAGATCCTTAAAGCCCCTCTGAAGGACAGGCCACTCACAGCCATGTGTGAGACATA
GAGGCATAAAGGCTGTGGGGAAATGAGGGCAGAAGAGATGAACTTCTCCATGCCCCATTG
TTCCAGACTGC
>ENSG00000204624 chr1+ 11539295-11539429,11593733-11593850,11596741-11597641
GCGGCTCCGAGAAGCTTCCCCCTGCGACTTCCGCGAGGAGACGAGTCTGCGCAGCGTGGT
GGCCGCCGCCCCCCGACCCTCTGCGCACTCTCTCCCGCGCCGGCGGCTCAGCCTAGCCCC
GTTCGGCCGGCCGAGGGCTCACCACACGGCAAGGTGCCCGCTTCCAAGCTGACCCCACCA
GCACTCAGACACGCATGCACACACACACGCAGACCTACTATGAACTGGCTTGTGCTCAGC
AAGAGCAGAATTGTAGCCCGGGACGGGCTCTGGACACTTGCACCTTTGGTCCCATGGGTG
GGGGACAGGAGCTGCTTCCCAGCTCGACTTCAGCTAGCTGTGTCCCCAGGCCTGGGCCCA
GGGCGCCCTGCGGGCCAGCGTGGAGGCTGACACCCACACAGATGGTGTGGACCATGCTGC
CTTGTGGAGCTGGGAGTTGGAGACAGCCGCCACCCCACAGGCCGGGCTACTGGCAGCCAC
ACTCGGCTTTTTGCCCAGTGGCAGAAGAGACCAGCCCTCCTCCCATGCCCGGTCACCATG
GGGGTCAGGTTATTTTTGTAGGGGGTCTCCCTCTCACACTGCCTCAGTGCTCacaacctt
ccagtgtggatgttacagggtggcccccattctaccgatgtgaaaactgaggcgccagga
cacagtggctgccctgtcgctggatcagtagcagagccagAGCTGCCTCCGAGCGCCATG
CCGCCCTCGGGAATCATACAGGAAGAGCACAGTGGATCCAGGGTGGGGGCCTCTCACCCC
CTAACCCCGCCCCCCCGCAACCCTCCCCTTCAGCTTTACGGCGGCCAGTGCTGAATGGCC
CTGTGGCCCTCCCTGGGCCTTTTGGTCTTGGCCAGAGAAGACAGAAGGACCCGGCTTGGG
CTTCTGCATGTCCTACCCCTGACCCCAGCCTCAAGGGGCCCCTCAAAGGCCCTCTCTGGG
GGCTCTGGGGCTCAGCACAGCTTTCCTCATGGATCTAAGCCCCTGTCTTTCCCACCTGAC
TCTGAGTGGATGTTTTGGGGGATGGCCCCTGTGGGGAGGAGCTGCCATGCCGGCCGCCTG
CTCACGGCAGAAGGTTGCTATTAAAATGACATAGGATTGCAGACTGCTGCTGTTAATACG
AGCATTTTAAGCAC
>ENSG00000116661 chr1- 11708424-11708753,11714398-11714739,11715770-11715842
TCCATTTTTTCATTCattccttccttggacaaataatatttattgagagcccactttgtg
gcaagcactgtgctaggtgcagggaatcagcagtgggtccagtccaagctcacgccctca
cggatctacattctagaagccggctacctaagcaaacCTATGCCAACAAAACTTCTCTCT
CCCTGCTCAGGGGCTGGGATCGGAGCAAGGGATGGGAGGAGGATGTGTGGCTTGGGGAAG
GTGAGGACGCTATGGACTAAGTTAAGGCCTATCTACCCTCGACCTTTGCCCCTCCAGGCA
GCTGGGGGAGAGTGGAGGCAGGGTCGCTCACGCTGCGGAGGGCGGTCGCGAGAGGAGGAG
CCGGAGCGCTGCGGGCTGCGCGAGTCCCGGGGCGGCGAGTCCCGGCGCTGTCCGCGTCTG
TGTCGGTCCCGGCGACCGCGCCTCTTAAAGGCccccgacccgacccgccccgccccgcct
ctggccccgcgcccggccgccccgcAGTCCCAGCAGTCTGCTCGAGGCCCGGGGCTGCGG
GTTCCTCAGCGGACCGAGGAGGCTGGGAAAGGTCAGGAGTCGTTTTTTTTCCAACTGGGG
AGGGGTCCGATTTGGGGCATCTCGCAGCTCGCTCCTGGGGGACTGCTGGGAGGAGGCGGC
TAGGGGAGGCACttacagagaaggaaacaggctgggagaggcaccatgctctcccgagat
aaatggcagagcagggatGAGGCCT
>ENSG00000132879 chr1+ 11714432-11714638,11714914-11715009,11715385-11715756,11715863-11715892,11721363-11723384
AGCGCTGCGGGCTGCGCGAGTCCCGGGGCGGCGAGTCCCGGCGCTGTCCGCGTCTGTGTC
GGTCCCGGCGACCGCGCCTCTTAAAGGCccccgacccgacccgccccgccccgcctctgg
ccccgcgcccggccgccccgcAGTCCCAGCAGTCTGCTCGAGGCCCGGGGCTGCGGGTTC
CTCAGCGGACCGAGGAGGCTGGGAAAGgcgggccggggcggggcCTCGCTTTCCAGGCAA
GCGCAGGTCCAGGCGGTGCAGCTTGGGCGGCCCAACGGATCGTGCCGCGGCGGCCGAGCG
CAGGCAGGAGATCATGTCCTCTGAGATCTTGAGAAGGTGGCTGGAGCCCTTTGGACCTCC
GCGGGAGGCAGTGATAATTAGCCTCCTCCTCCCATCATGTTCTGAGGATGGGAGAGAGGA
TGGTGACGGCACCGGAGGCCTGGGGTGCTCTGCCCGGCTGCGCATTATATCCCCATTAAa
gactggcctactgaaaaaggctggccctggaatcaaagaagatccgggcttcttccccct
ctgcccttatttttgaccttgggcagtgccttccacctctATTGTGAGAGGCCAGAGAAA
AAAATCAGAGCTCACCTTTTATTAAAGTACCTGATGTGTCCCAAGctccttggaccgccc
cagtgacccctggagCTACAGGAGGGTGTCCAGAAGCCACAAGCCCTGGTAAACAACTGC
TGTCAGAAAAGGGCTGGGCTTGGGAAGGGGAGGTGGAGGCCAGGTGTCCCCAGACCTCTA
ACCCTTGCCCCTAGCAGCCTCTTCTTTGTGGAGCCTCTCAGTGTGGGCAGCCCTCGCATG
CTGGGGTCGGGCCAGCTCTCCCCGAAAGGTCTTGACCTGAATGATGGCCGGGGAAGCCTG
CGTGTGCCCCTTTCAGAGACGGAGCACCTGAGATGTGGGAGGTGCAGCATGTTCCCCTGG
GCCCCTCAGAAAGTCGAGCTTGGAGGCCAGCCTGGATCTGTCTCTCCCTTCCCCTCCTGG
GACCATTCTACCTGTGTTCTTTGACCCTCGGAGCAGGGACAGGCAAGACAACTGGCAAGC
TTGCAGCTGCCCTGATGGTGCAGGTGCAGGGAGGTGACCATGTAACTCTGACCAATCTGG
GAAGTGGAGGGTGGGCTCATGGGCCGTGCTCTGCCCCTGTCTGCTGCTCCCAGTCTCTCG
CTCTGCCTGCCTGCTCAGAAGAGGTGGCTTTGGCCCAGAGGCTCAGGCCGGGACTGAGAT
GGACAGACCCAGGGTGGGGTGGGGTCCAGGTCGGGTGTGGACTGTCCTCACTGTCAGTGG
AGCCCCAGAAGCTAGATGGGTACCAGGTGGGGTTAGGTTCCCAGAGGACTGAGGGAATCC
TGTACAGGATGTCCCAGGGTAGATGGGGAGCAGGATTGGGACCTGCTCTGACAGCTGGAC
ACATGAGCCCTGGATGAGTATGGTAGGGGGTTTGAAGAATCCCCTGTCCACCTCCCAAAT
CCAGGCCCGGCCCCCTCTGGCTTGGAGAGCATTCCAAGCCCCCACCCCACCCCTAGAACT
GCCATTCCCAAGACCTCTGTCTCCCAGCCAACCACCCTTGGAACTTGCCTCTTGTCCTGC
TGGAAAGATAGCAGTGTTCTCCTGACTTCGCCCTACTGCATGCAGCCAAATAAAAGGTGT
GCCCAGTCTAACCTGTGCCCTGTGGTTTCTGGAAGGAAAGGCAGACTTTAGGTGGTCCTG
CCTGGACCTGCAGATGGTACAATGGCATGGCTTCTGTCTAAGGTACAGAGGGGTTGGCAT
TTCAGGAACCAGGCCATCACAGAAACAGGTTCATGGGCAGACCCCTCAGTGAGCTGCAGG
TATCTCACCTGGCAGCCGTCCAGTACTGCTGGCTTCCTCTGGAGGCCCAGCCACAGGCTG
GGGTTGGGGTGTGTGGACATCTCTGGGCAGCTCTTGAGTCCACCTTGTGCCAGATCAGCA
GTGCCACCCAGGCTCTGCCTCCTGGTGTTACTCTTTGCCAACAGCTTTACGGACATTGGA
TGAAGCCGaagcatttagaatggtgcctggcacacagttggtgcGtgatatggttaagct
ttgtgtccccacccacatctcatcttgaatggtaatcctgggtgtttagggagagacctg
gtgggaagtgattggattatgggagcggttttcccccatgctgttctcatgatagtgagt
gagttctcacgagatctgatggttttacaagtgacggtttccccggctccctcctgccgc
catgtgaagaaggtcgttgcttccccttcaccttccaccaccatgattgtaagttccttt
tttcttttcttttcttttttttttttttttttttgagatggagtctcgctctgtcgccca
ggctggagtgcagtggcgcaatctcagctcactgcaagctctgcctcccaggttcgcgcc
attcacctgcctcagcctctggagtagctgagactacaggcgcccaccaccatgcccggc
taattttgtttgtatttttagtagagatggagtttcaccatgttggccagggtggtctca
atctcctgacctcgtgatccacccacctcgacctcccaaagtgctgagattacaggcgtg
agccaccgcgcccagcgattgtttcttgaggcttccccagccatatggaactataagtca
attaaacctctttccttttataaatca
>ENSG00000116663 chr1+ 11724181-11724312,11733909-11734411
GCGCGTTCGGGAGCTTCGGCCCTGCGTAGGAGGCGGGTGCAGGTGTGGGTGCTGAGCCGC
CCGCCGCCTGGAGGGGGAGACAGCTTCAGGACACGCAGGCCGCAGCGAGGGCCCGGGCCC
TGGGGATCCCAGCAGCTGTCCATCCTGTGTCTGGGTCAGCCAGAGGTTCCTCCAGGCAGG
AGCTGAGCATGGGGTGGGCAGTGAGGTCCCTGTACCAGCGACTCCTGCCCCGGTTCAACC
CTACCAGCTTGTGGTAACTTACTGTCACATAGCTCTGACGTTTTGTTGTAATAAATGTTT
TCAggccgggcactgtggctcacgcctgtaatcccagcactttgggagaccgaggcaggt
ggatcacgaggtcaggagatagagaccatcctggccaacacggtgaaaccctgtctctac
taaaaatacaaaaaattagccgggcgtggtggcgggcgcctgtagtcccagctactcggg
aggctgatgcagaagaatggcgtgaacccggaaggcagagcttgcagtgagccgagatca
cgccactgcactccagcctgggtgacagagcgagactctggctcataaaataataataat
aataaataaataaaAAATAAATGTTTTCAGTAAAA
>ENSG00000116670 chr1- 11734537-11734834,11740659-11741495,11741795-11742073,11751470-11751707
TCAGCCCAGCCCTTGGGGCCCCTTTATTGAAACAACTCACAGCACAGTATTTGAGACAGA
CAGTGTTGGCCGGCGGAACCCCAGGAGGCTGAGAAGTCGAGGTTGCGGCATCCCTCACTG
CCCTCCTGGGGGAGGCATCCTCCAAGCAGACCTGAGCGGCCCCGGGCTGGGGCGGGCGAT
CCACACACAGAGGCGATAAGAGCACTTGGAATCAGGGCAGCCATGCAGCACTGCCCTAGG
CGGGGATCCCCCAAAGTCTGACAGTTTGGGCATCAGTGGGGTGGCAGGTGCCCCCTCACC
TTCCCGCTACCTGAGTGTTGGGGCAAGGGCAGAGGGTAGTTCCAGAGACCCAGGAGCCCA
GAACCCGCTCGCTTCCACCGTCTCTTCCCTCCCCACAGTCTGTGGGAACTGGGGAAGGAC
CTCCCGCTTCGCACAGGCTCAGGGCAGCTGGAAGAACCTCCACCCCCACGCTGGCGTCCG
TGCTTGGGGGCATCAGCCTCTATCCACTGGCCGCCCGCGCCCCCTCGCCCCGCTGTCTCG
CGGGGTGGAAAGACCACAGCTGTGCCCCCGAAAAGGGCAGGGCCGCGGACGCAGAGGGAA
ACAGCGGGATGCCCAGGGCCGGGAGCGCAAAGCGGGACATGCGGAAAGCGAAGCGGGGTT
GGAATAAGACTCCGCCCCCTGCTACGCCGGATCCCTCCCGGCGGGAATCCCGCCCCCTCT
CCCCTCCCCCAGTACCGGCTCTGCGCTCGGTTCCCGCCCGAGATcgggcccggccccgcc
gcggggAGCCACCGACCGGACCGATCGCGCCTCCCGCTCAACCCGGGGCCTCGGCGCCGC
TCGGTGACGTTCACGGCGCTCCGGTGGGTCCTAGCGCCCGCCCCGCCCAGGCCACGCCCA
TTCCCGCACGGCCCAAACCGGGCCTCGCAGAGGGCGGTTCCGCATGCGGGGGCGGGTCTC
CGAGGGGCGGGGGCCGGGCCTCGGCGTCCGGGAGGGGCTGAGACCCGCCGCGCCACCTCC
CTTCAACTTCGGGTGGGCGCGAAGAAAACACAACGTTGATCTCCACGTTCCATTGGATCG
CTACATATCTTCCCCCGAGGGCATTTCTCTCGCTTTAGCAGGCGCCGGAAGAGGGctttt
tggagctccagccgagtgctgggcactgggctaagtgtgtccgtggattatctcagtcct
gggagtaactccatgaggcagttactgtgactgttctctttatacagataagtcaagcga
ggtgcagaagggtgaataacctgcccgagtctcccagctggtggggtgggcgatggccga
ggtgcctcctgccactacattttactgctcccaagtccCCCAGGGGCGTGGACTCGGTCT
GGAAGTCCTGTAAGGGCCCTCAGAGATGATATTACGGGAGGAGTGGGCCTGCCTCGCCCG
GTGCCCGCACGGCTGCTGGGCTGCGCCCGCCTTTGTCTGCCTCCTTTGTCTGCCCCGCGC
CCTCGCGGCGGCGGCGCCTAGGCCTCTGGGGAGCTGGCCCAGAACTCAGAGCGCAGCTGG
CGAgggcgcgctggccgggtgcgcgccgggcccggccccggggcTGCCCCTCGGCTGGGG
GCAGTCGAGcccgccacccgccgcccctcctc
>ENSG00000162490 chr1+ 11751786-11751910,11766306-11766315,11779751-11785914
acatcctccggctgcccgcgcacctctccacgccggccccgttccgcggctcgcccTCGG
CTGCGCTCGGCTCCCGCGGGCGCTCGGCCCCGAGCCCCTCCTCCCCCTACCCGCCGGCCG
GACAGGGAGGAGCCATAGCGGCCCCGCGGGACTGGGGACTGAGCCCAGGAGGTTTGCACA
AGCCGGGCGATTTGTTTGTAACTAGCAGTGGGAGATCAAGTTGGGGAACAGATGGCTGAG
GCTGCAGACTCAGGCCCAGGACACTCAACCCCAGGAGGGGAGCCGCTCGGCGAATGAGCT
GGGTGGGTGCCCAGGAGCCGGCCCGCAGCACCTGCACACACGAAGTCCGGACCCACGCAG
CCTCCATCCCGCGTGTCTTGCTCTCCGCGATGGCAATGCCGAGAGTGCCCTCTACTGTCC
GACTCCAGCACTGCAACAGCTTCAAGTTCAAAACCAAGAGGCGTTTTTGAGAGTGGAAAA
GAAATTTAAACTTCCCGAAAGAAGGTCCACCATCAGGAGATGAAtatggaacatctccta
tgtaccaggcactgtgctaagtgctggaatacattatctcattgaattatcacaacgacc
ttttcaagtaggcattatcaccatgcgacaggttgaggaccgtgaggcacgctggagtta
tttgactcgacttgcccagggtcccaGGTcagtgctcctcaaacctgaacatgctaagag
tcacctggaggtccagttaaaaatgtacatctggccgggcgcggcggctcacgcttgtaa
tcccagcactttgggaggccaaggcgggtggctcacctgaggtcaggagttcgagaccag
cctggccaacatggggaaaccccgtctctattaaaaatacaaaaattaggccaggcgcgg
tggtgcacacctgtaatcccagctactcggaggctgaggcaccagaatcgcttgaacttg
ggaggcagaggttgcagtgagcagagatcgtgccactgcactccagcctgggggacaaga
gtgaaactccatctcaaaaaaaaaaaaaaaaaaaagcacatctgactcagtgggctctgt
gctctaacaagctcccagggaacgcgaggctgctggcccagggacccactGAGAGGTCCT
GGGAagtacatggcagagcaaggacatgaacctgggccaaggctgtccagctccaaggcc
cacgttcttgctgctccacAGCCAAGAATTTCTTCCAGATTCTCTAAGGCTTTTGGCAAG
AGAGGCTCACACCCTGGTATTCCCTTCCTCTGTGGCTGGAATAACTTGACTGTTCTCTGC
CTTCCCTGGATAAAGGTGTATCATGTTTAAAAACAAAACAAAATACAACTTAAGCACATA
CTTGCTTGCAGGAATAAGTTGGGCAGGTTGATCCCTGTGGTCTAGTAGCTGATATCCTGG
GATAAGAAGTGTTTGGGGAAAAGAATCATGTTGGCCTTTATGTCCCTGTGGTCCTGATCA
TCCAGTCCTGGACAGGCACTTTACAGTTTTCTGGAGCACTTCCCCCCCAGGGGTTCTGAT
GCAAGCATGGAATCCAAAAAAACCCCACACATATTGCCCATGTTTACCCACTTTGCATAC
TGTTTAGTGATTTCCAGGACCACAAAACCATCCCTGGAACCCCACCCCACATTTTTGCAG
CAGAGCCCACTGGGAAGTTGAGGCTCACCTGAAATTGAGGTGCTATCTGAAGCTAACTGC
CCCTAACAGGCCAGACTCACAATGCCCACCCAGGACATCTGTCCCAGCAGATCTGGCTTC
AGGGGTCACTTCAGGAGAACCATTTAAATCCCCCCACTTGGCATCTCACTCCTGGCCAAC
CCTCTGTTCCAGGGCGAACCAGGTTGCAAATGACAAAAGACTTTCCTGGCCAAATTCCTC
ACTGGCCTGGATCACGCCCATAAGATGCCAGAGATGTTTACTGCGTTGGAAAAATCAGTC
GGGGTCAGGGGTCAGGCACCAAGGAAAGCAGGCAGATCTAGAAGAAATTAAATATGCTTG
TTCTCTCCCTATCCAAGTTTGATGGGCATGGGAACCTTGTGGGGAGGGAGCAGGGAGGGC
AGGGGAACTGGGAGATCAAAGCAGGCTAGCTGAAAGGCAGATATggctagacacaatggc
tcatgcctgtaatcccagcactttgggaggctgaggtgggcggaccacctcaggtcagga
gtttgagaccagcctggccaacatggcaaaacccggtctctaccaaatatacaaaaatta
Aggctgggcacgagggctcatgtctgacatcccagcactctgggaggccgaggtaggcag
atcacttgaagtaaggcgttcgagaacagcctgaccaacatggtgaaaccccatctctac
taaaaatacaaaaattagccaggcatggtggcaggtgcctgtaatcccagctactcagga
ggctcaggcgggagaatcacttgaacccaggaggcggaggttgcggtgagccaagatcac
gccattgcactccagcctgggcgacagagtgagactccaaaaatataaaaCACTTAAAAA
TGTAAAAAGGCAGATCTGCCAGCAGCTTCGTACTTGAGACCAGACAACCCACACATGCTG
TGTGTGCCTCACATTAAGTGGTGACTCGGGACTGTGCTGGCTCTGTGGGGCTAGAACCCT
AAGGAGTACCGCCGGAAGAAAGCCCAGCATTACTATGGCTGGGGGACAGCTGTTAGATGG
TCCTAGGACATCAGCCATGGAGAACACAGAGGGTCAGGACAAAGCTAAAATGCCCATAGA
ACTGCCACTGGTTGCCAGGGTAGTTCCATGGTTGGAAATTCAAGGCCCGTCTCTTTGCCC
TAGCTATCTCTATTTGACATTTCCAAAGAGGGATGGGTGGATGGAACCtcttaactccag
agctgggaatcccaaagccctctcaagtgtctaaccaacctctctgccaggaagttcttc
cttaggtctatcttaaatttattttgctcatacagaagccagtttcctctAATCcagggt
ttagcaaacttttactgtgaggagccaaataaacattttaggatttgcaagccatctgat
ctccaccagctactcagctctgccgtagctcgaagcagccacagagagtgtgtaaatgaa
ttcatggctatgctccaggaaaactatttctggacacacatgtgaattctgtatactttt
cacatgtcacaaaatattattctctctttccttttttttttttttggagatggagttttg
ctctgctgcccaggctggaatgcagtggctcagtctcagctcactgcaacctcttcatcc
caggttcaagcaattctcctgcctcagcctcccaagtagctgtgactacaggcatgtgcc
accacacctggttaatttttgtatttttagtagagataaggttttaccatgttggccagg
ctggtctcaaacttctgacctcaggtgatccgcccgcctcagcctcccaaaatgctggga
ttacaggtgtgagccaccgcacctggccataaaatattattagtttaattttctaaaacc
atttaaaagtgcaaaaactgctctttgcttgccaactgcgcaaaaccaggcagtggggca
gatttggcctgagggtcacggtttgccaacccctgCTCAAGCCTGCTCACtctcaacgct
ggctgcacgttgcaataatccaggaacattcacaggcctggggcccacccacaaagcttc
tgttttgtttggtctgggcttcatagtttttctcccaggtaacttcaggtgcagctgggg
cggagagtctctgCTCTCCCCTTCCAtctgtagcagtgtggctggtgttaaatccaccta
ttccacctctcacagctttggcaaccttaggaaagtttcttaaggtctctgtgccttgat
tttttcatctgtaaaatgggaataataactctcccttcatagggttgttgtgagtagtga
atgcatacttctttttttttttttttcttttgagacagagtttcactcttgttgcccagg
ctggagtgcagtggcacgatctcggctcactgcgacctctgcctcctgggtacaagtgat
tctcccgcctcagcctctcgcgtacctgggattataggcaagcatcaccacgcccggtta
ctgtttgtatttttagtagagatggggtttcaccatgttggccaggctggtctcaaactc
ctgacctcaggtgatccccccgtctcagcctcccaaagtgctgggattacaggcatgagc
cagcatgcctggcctgtgaacgcagaattcttataaggtgtttagaacagtgcctagcac
ctaataaacctccagtgttagctaATTTGTTATTCTAGGAGAATTTTAGATGTCGGTTCT
TTGACAATGACCCATCACATACTCTGAGATCATTTCTAAGTCACCATTCAAGCTCCttcc
ccaaagtgtgttccatagaacactgggaccatgagatgctctattagaaagggtcagggt
acggttccatggtcagagaggtttggaaaacTGTTCTGGCCTCAGCCCTTGGCAGCATGT
GCAGATTCCAGGCACCGAGGCAGGGCTGGAGGAGTAAGTGGCTTTGCAATAAAATGGGTG
CTGGAGTCTAAAATGATACCCTGGGTGGAGTGGGGGAGCTGAGCAGGAGGCCAGGTGGCA
ACCAGTAGCTGCTGGGCCCGTGGCCTGAACCCTCCTGCACTCCTCCAGCTGGAGTCTCAC
CGCGGATCCCAGGAATACCTGCTGTTCCCACAGGGCTGCCTTTCCGTAGTTTGTCTGGAG
ACACCAAGAGTGGTTTCCATGCCTGCTGGGAATAGGCTGAGCATGCAATGACATGAGGGC
CAAGGCTTGTGGGAAAATGACAGCTTCACAGCCCCTTGAGGAGTGACCAAGCCACAAAGT
AAATCCTAAAGCCACAACCCCTTCTACCACTGAGCTGCTGGAGGTGGGTCCTTATTTCAA
GCCATATTCAACCCACCCAACAAAACCTAACATTGAGGTGGTGGGCACACGGCCCCTGCC
GTGGGGCTCACTCTGCAGCTGGAGAGACAGCATACCTGAAACCTGCAAGGAACCGGTTTA
TAAAACAACAGAACAGCCAGGAAAATGGTGCTAGGAGAGACAGTGGAGAGGCCAGAGAAG
CAAACCACTGTGGCTCCTCACTGGGGGTTTCACGGGGTTGGACTGAGCCCTGTCACCTCT
GTGATAGTCTTCACTCTGACAGGCAATGGTGACTGTGTGTGTTTCCTGGGGAGGAGGTTA
GCAGGGACGGTTGCCTTTCCTGGGAAGGGCAGTTTGCAGAACCAGGGGTTTATATTGCAG
GGAGTGTATTTTCTGAATTCTAAGTCAGAACAAGCAGTCTGATACAGGATCCATGGCTGG
GTCACTTCTGGGTGCAAGAGGCTTTCTAGACCTTAGACactcaagattacggtcccgggc
cagtaacagcacctgggagcttggtagaaatgcagaatctTagcctaggcaacataggga
gacctcatctctgcaaaaaataacaaaattagccgggcatggtggtgcacacctgtagtc
ccagctattctccaggctgaggtgggaggatcgcttgagcccaagaggttgaggctgcag
tgagccatgatcgcaccactgcactccagcttaggcaatacagcgagaccttgtctcaaa
aaaagacaaaaaaaacaaaaagaaatgtagattcttgggccccaccaccccacgcctact
gagccagaatctctgggggtggggcccagccatttggcttttcacaagttctccaggtca
ttcttgggcacgatcaaatttgagaatcacAGGTCTAGGATACGACGGGGAAAACAGAAA
TGTGGGGTGGTCAGGGACATTCGGATAATTCGGGCTATTTGTATTCAGGTGTGAGCTGGC
AAATCCGAGACCTGTTTTGCGTAGCTAATTACCAGCAATGACAAACTCCCAGGCTCTGAG
GCCCAAGCCTCCTGGGCTGCAACTGGTCTTTATTTTTGGAGGCAATGAATGGAGCACCTC
GGCCTGGGACCCTCAGTGTAGGGTTTTCTGACTCTTAGGCAACTTCCTAGGGTGCTGTAC
TTCCTTTTTAAAGTTGGGGAGCGGCAGGGGGAGGGGGAAGTGCCACGCCCTTGTAGTTTC
ATGATGTCATGTTGCATGTGCTCTTGAGCTGTAAATAAAGAGACGATGGTTAAAAAGCC
>ENSG00000177674 chr1+ 11796141-11796265,11810341-11810826
GCTGCGCTGGGGTTGGAGTGGCCGCAACgggcggggcggggcggggccgggcAAGTTTGT
TCCCCGAGTTCGGAGCCTAGGAGCCCCCCGCGGCTGCGGCGCAGGTGCCCTCGGCCTGAG
TCGGGTAAGATGGAATGTGTCCCCAGCTCAGGGATTGCCTGAACCAAGAGGCCAGGAGCC
CCCATGGGCCGCCCAGTACCATGCACACTCCTGTCCCGAACTCCCTGAGGCCTCCCCTCC
CTTCAGGGCACCCACTGGTTCCCAGGCTGGAACCAGGGTCTCTCTTTACCTCCTACCCCA
TGGTGGCACCACAGAGGCCCTCAGCCGAGTCCTGCCTGAGTGTTGCAAGCTCAGGCCTTT
AAGGACTGCTGATGCCCCCTCAGGCCTCCCCCAAGTTTGCTGGGCTTTGGTGGAAGCCCT
GAGAGCTTCAGGTCCTGCTCAGCCCGAGGAGCAGTCTGGCATGGGAGTGAGGCCCCGTCC
TTCTCACTGCCTGGTCACATGGTGCCTAGGGATGCAGGGCTGGAGGCCAGAGGTGTCAGC
AACACTGTGTCCCACCACAACCTCCAGCCTCCCTTTTCAGAGCACAGCATTAAAGTTTGG
GGAATTCTGTA
>ENSG00000215910 chr1+ 11849517-11849642
AATAAAAAACAGAACTGAACTTAGCCTTCCCAGGGAAGGAACCATGCCCCACACATCCAG
GGAGTGATGACAGAGGGGACAGCTTGAAGAGCTCTGAAGGACAATAAAACCCACTCCTCA
GTCCTA
>ENSG00000177000 chr1- 11845780-11850739,11863243-11863461,11863572-11864589,11865056-11865351,11865404-11866977
tttttttgtcaagtttttttgtttatttttgagacagagtctggctcaattgcccaggct
gaagcagaggagtgatctcagctcactgcaacctctgcctcccgggttcaagtgattctc
ccgcctcagcttcctgagtagctgggactacaagtgcacgccaccacgcctggctaattt
ttgtatttttagtagagacggggtttcaccatattgcccaagctggtctcgaactcctga
actcaagtgatcctcccacctcgacttcccaaagtgctgggattacaggtgtgagccacc
gcgccaggccAAGTTtttttttttcttattggaaaagtgaaatatgcttattacagaaac
ctcagaaaatataaagtagaaaaataccaaaatttctttcataattctctctacccaaag
GCATCGGTCAGTCCCTCTCCAGAccagaagcagttagttctgacaccaacaagtggtgat
aagaggttgatagcctagcaagggggaagaagccaccaccaaaccaaacacaaaaaatga
cactgcacagcagtctggggacatgtccttgaaggacacagccccaAAGATACTGGCAGG
TGAGGTAGTGTCCCTAAGATCAACAGGCATCATCATGAATCCTATTTCAGAATGCCACAA
AGAATACGTTTTAGAGAAGATTCTAAGAGAAAAAGCTAAGGTGAttttttttttcagtcg
ttttttgttctcagacagtgtctcactctgtcgcccaggccagagtgcagtggtgcgatc
acagctcactgcagcctcaacctccagggctcaaacgatcctcccacctcagccacctga
gtagctgagactacaggcgtgtgccaccacacccggctaatttttttttttttttttttg
tagaaatgggatctcactatgttgccagggcttgtctcaaactcctgggctcaagcgatc
tacctgccttggcctcccaaagcattgggcaggcccattacgccatgagccaccacacct
gCTGGTTTTTGTTTTTTAAATGGAATTGAAAGGAACTAGCCTTGGCTAGTTGCAGAATTC
ACACATATGGGGCTATGGCAACAGCAGATTCTGGAGTCTCAGGGTCTTTTCTTTCTAGAT
AAGTTACAGGGCAATTGCTTTTCAGAGTACTTTTACATTTCTATTCCATTCTTGTCAGTA
AAGACAAGGATCCCATAAGCTGATGGAGAAACTGAGGCCTCTAGAAACTAAACGCTGGGA
ATGGCACCCAGGGTGCTGAATTCCAGGGTCTCCTCTTTTCTGCCACAGGCACACATGCCC
CAGCAGCCCCTTTGGAGAGCCCCCTCTCTATAGGGTACTAGCCGGGGGCTCAGACTCTGG
AGTCAGACGGCTTCCGAGGGATGAGGCCTCAGACAAGTAACTCAGCTTTGAAATGTTTTC
AGTGGGGAGAGAAATAGCCCCCTCCCAGGGCTGTGCTCCGGGAACTGACTGAGGGCTAAC
TATTATGGGCCCACCCCATTGTTGGAATGTCTTCAGCCACATGGGGGAATGGGTGGAAGA
GGCCGGGATGTGTCCTGCCAGCTAGAGCAGCGAAGAAATCCCAGCGGGGCCCCAGGAAGT
CCAAGCCCATGGGGTTCAGGTGCTCCTCTCTGGCTATTCCTTCAGACCCGCAGCTGCTGG
ACACAGGCCACAGAGCTGGTGCCTCCCGCGCCATCACTGCAGTGCAGCCTGGGTGGACGG
AGGAAGCCAAGGGGAACGGCCTGGGCTCAGAGTAAGGAGACCTTGCCCCGGGGGACAAAC
GGTGTCTGAAGTGCAGGGGTGAAGCGGTCTCCAGTCCTCAGGGGCCTGGAAATCAGCTCC
TTGGGACACGGTCTTATGTGTATTGACCATTCTCCCCATCCATTCCCTCTTCGGAATGTT
TCAGCTGTTCTGAGAAAACACTTTGCATTCCTGCCCCGCCCCTGTGATTTCTCTTTGGGC
GGCAGGCAGCCGGGAGAGGCTGGAGGCCTGGGGAGATGGGGGCAGGGCACAAGGCTAAGC
TCAGCACCTTCCTCCACCCTCCTCACTGTACTCAACTCCTAGGCGGGCACTAAGAGCAGC
TGCCTTCCTGGACCCACCTTAACCTCTTGTGACTCAACTCCCCTTTCCAGGGTGCAGGGA
ACATTCCCTCTGCCCTGCCTTCCAGCTCTGGCCACAGTGGCCTGGACAGAGTAGCTGGGT
CCCAGGCCTGCCCCTGTGGACGAGGGACCAGGGACCAAGAGCGCACTCCAGCCCTGAGCC
CAGAGCCTGCAAAGCCCAAAGCAAGGCCCATAAACGGAGGCTACGGTAAGAGGAGCTGTG
TGTGCAGTTTGGTGGGTCCGAGGGATGGGGGCAAGGGCTGAGGGGCTTGCCTGAGCCATG
GCTACAGCTGGGCCCTCTCTGGCCAGTGCTCGTTCCTGCAGGATCCTGGAAAAGCAGGCC
CAGGCCCATGGCTCTGCCCTCCTTCTGGCCCTGAAGGGTCACGATGCTCTTGGCCATCAG
GAGGAAGTACCTGCAGCGCCGGTGCCTCGAGGCACTGCTTCACGGGCTGCGGGGTTCCCA
GCAGGCCAGGTGCCTGGCAGTGGCATGGCAGCACTGGGTGGATGCCCAAGGGGCAGAGCA
GCTGGTGCGGACCCTGGTGAGTGGGTGCACCCCTCTCCACACTGACCATCTCCCATTTCA
CCTCATACTTAACCCAAACCCCTCTCAAAAGTATGGCccttggacctactgactccaaaa
ccttgggggacaggcccaggaatctgcattcttaatactcctcagatgaCACCCCCTTGC
CATAGCCCTTTCACTCTGGTGCAGCAGTGTCGGGGGAGAAAGGCAGAAGGGCTGGGGACT
GCGGGGGAGCGTGAGCACAAGAGGCCTTCTCTGCCAACTGTCCCCAAAGCTCAGGGAGTG
GCACCTGAGATGGGCCTGGCAGACGTGGTGGCAGCGGATCCTGCGACTGCGAGTGGCTCA
GCAGTTACAGCAGCAGGAAGATGGGTGGGTCCTTTCCCAGGTACTGCCCTCTTCCCTGCA
TTCCACTCAGCCAGCCTTCCAGAAGTCTGTGCCACAGCCACGCACCGTGGAGCTTTCCCT
GCTTGCCAGCCCCGGGGCCCCTTCGTTTTCAGGGGAGGGGGTCAGTTCCATTACAGAACA
CACAGGCTGGATGCTGGAGCCCTTGCTTTGATTTGTGGCCCCAGCTCAGGCCAGGCCCAC
CCGGTCCATCAGTTTGCGAAGAAGGTGTGGCATGAGGCATGGCTGCCACTCACACTAGCC
CATGGAGGGCCTGGGTCCTGAGCGCCCCCTCCCTCATTTGCTCTGCTCTGAGTACAGCTT
CCCAGCTCACCATCAGATCTATTCTGAGCTTGTGCATTTGGCCTAGGCAAGACTGGCTGG
CTGCTTGGGGCAGAGGGAGGGGCCCTGGGGACAAAAGGAGCTGGGTACAGGGGTTGCTCT
AGCAGGCACAGCACAGACCCCGGAGAAAGCCCACAACAATAGCATTTCCTCTCCTCCCTG
GTTCCAGGCCTTTAAGAAGTGGCACCAACGCCTGGCAGCCAGGAGCCCAAGGAGAGGAGC
TGCCAGTAGCCCAAGACCCTGGAGCAAGCCAGGCCCCAAGGGCCCCGAGAGTGGACAGGA
AGCCGCCAGAGCACCGCGGGGTTGGGGGCTTGGGGCAGAGCATGGGGCCCAGCTGCAGCT
GTGACTTGTTCTCATAGAATAAAAAACAGAACTGAACTTAGCCTTCCCAGGGAAGGAACC
ATGCCCCACACATCCAGGGAGTGATGACAGAGGGGACAGCTTGAAGAGCTCTGAAGGACA
ATAAAACCCACTCCTCAGTCCTAGCTGCTGCTTTCAGTCTCTCCTAGCGGCTGCCCCTCT
GCCCCAGCCAGTGAGGCCAGGAAGGGAGTAAAGAGGACATCCCACAATTGCGTCCACCCC
CTTGGCCATCAGGCTGCTCTTCCACTACACGAAACAGCCCATCTGCACCTGCCAGTCACT
GCCCCCAGGCCCTGGGGCTTGCAGGTGACTCGTGGGGAGCCAGGCCAGGCAGATAACCTC
TGGGACAGGACGAGGGGATGAGGAAGGCAGCTGGCAGGACAAGGGCCTACCTGAAAAATA
CACCAGGAAGCTGGGCTGCTGCACAGGCCCAGGCAGATCTGGGGCCCCTGTGCTGGCAAA
TCTCATCTTAGCCTCTGACAGGGAACGGGGCAGCATCAGGCCTCCACAGCCAGGCAAAAG
GGGAAGGCCACGAGCCCCACCAAGCACAAGGGTTCAGACTGCCTTCAACCCTTAAGGGGC
ACTTTTTCTCTCAAGGCTCAGAATAGACAACTGTGCCAAAAAGCAGCATGGTAGGTGTCA
GCCCAATGCCCATCCAGGGGGCTGGTGCCATGGACGGCTAAGTGGGCAGGCAGGGCAGTG
GTGTGCCCCTTCAGTCACAAGTAGGTGGGGCCCAGCTGCCCACCTCTAGGAGGTGGAAGG
GTACAGCACTTTGCCACATCTCTTCTACGATGCCACCAGTGCCTGATGCCCTTGCGTGTT
TTGCCTGTACTGCACGGGCTCCAAGTGTAAGTTCACTGGGAGTCCCAGGCTGGCTCTGGA
GGCTGCCTTGGTTCGAGGGCTTAGTTGGCAACAACCACTCTCCTCGCCTTCTCAGGAGGT
GCCACCCACTGTGGTCCTCTGCAGGACGCAAGTGCTCCCCACCAAAAGAGCACAGACTCC
TGGCTAGAGCAGAGAGTACTAGGTTCCCATGTGGGGCCGACTCAGGTCCAGGAAGAGCCT
GGAAGCCTCACTCCAGTCTAGCTGCCATTGTCAGGTGGGGGAGTGGAGGCCGGGGTGGGA
GAGACACGAAGGAGAGTGGAGTTCCCAAGAGAAGCAGCACTGTGGAGGAGGAAGGCGGGA
CAGGAGTGGCTCCAACGCAGGGCGTCAGGACGCAGGGTCACAAGACACCTGAGTGGCAGG
TTCAAGCCGGAGGCGCTGTATTTCCACACAGGAAGAAGGCCAAAAAAGGTGACACTGCCC
CCTCCCAGTGGCTCCATGCTCCTCAGCTATGGCTGTCCGGGCCGCCTCACTCAAAGCCTT
GCCCTCCGCTGCTGCCAGGCTCCTTGCATGCAAGGCAGCCCCCACCCGGCACTGCAACAT
GCTCCTCGGTGACAGCTACCTCTGTCAGCTCAGGCCCAGAGTGCGTGGGGAGGGAACAGA
GGCACCTTCCCCAGCGGGTGTGTTCAACTGGGCGGAGCTGCGACAAAGGAAGAGGCTTGA
GCTCCAGCCAGCACAAGGGGGCGGGGGCAAGGCTTCCAGGCGAGGAGGGAGGGCTGAGGC
TCTAGTAAGGGGAGGCGGATGGAAGGAGGGGGACTCAGGGGCAGAGACTGCAGGGGTTGG
TGGAGATGAGGCCAACAGGCGTTCAGGGATACCAGATCACCCTCCAGAGAAGGAACAGCT
CACTCTGGCTGGCTCTGCCTGGAACATCTGTTACTTGAAACAGTTCGTGCACAGGATGGA
AGGGGTGAGGGCTTGACTATGCAGCCAGATTTCTCCTGAATTCATGCTACTCCAAAAAGA
CCGTGTTGTGGGTTAGAACTTGATGCTGGCCATGTTCCAAAAATAGCCAGACCCAAGTTC
AGTAAGGGCACGAATTTCTCAGAACAAAAGCTGCCCCATCTGTGCTTGCCTTGCAGGCTG
CTCTTCTTACACATCACAGAATTCAATTCAAATCATCACAGTGAcccagctactgggaag
gctgaggcagaaggattgcctgagcccaggagttcaaggccagcctgggcaacatagcga
gactccatctcttaaaaaaacaaaaaacacacctgtaatcccagcactttgggaggccga
ggtgggtggatcacctgaggccaggagtttgagaccagcctggccaacatggtgaaatcc
cgactctactaaaaatataaaaattagccaggtttggtggcgggcgcctgtaatcccagc
tactctggaggctgaggcaggagaatcgcttgaacccggaaggcagaggttgcagtgaac
caagattgtgccatagcactccagcctgggcgacaaaagcaaaactccatctcaaaaaaa
aaaacaaaaacaaaaaacagaaACAAGTAATCAGAGCCACCAGGGCACAGACAGGCCAAC
AGAGGGCATAGGGTCATCTCGTTAATTGCTTGCTGGAACAGAACCTAGAGTAGGAGGAAG
CTGAACCACCTGTAAACCCTCTGATTTTCAAAGACTTATTGCATTCCTAGTATATGCCAC
GCATGTGCCATATTTGTAAGCCAACTCCCACGATTTATCCGTTATCAGCTGGACTCCCAT
AGCACCCTGGGTTGTAACTGTGGGTGAAAAGGCCTGTCTCCTTTCTCTTTCCCCAGTTCC
CTGAGACAGGACCGGTGTCCTGCCTGGGGTATCCCCAGAGTTTGGCACACGGTGATAGCC
AACATTCACTGAGTGAACAACTAGTCTGCGCCAAGCACTGGGATACTAAGCCTACGACTC
CCAGAAAGGTCCCGGCGGACCCCCGTGCGCAGCGGGACGCAGTGGGCGCCAGGGACCGCA
[truncated: 43,488,202 more chars]
