# Supplementary material for: UMI-tools: modeling sequencing errors in Unique Molecular Identifiers to improve quantification accuracy
Source: Genome Res. 2017 Mar;27(3):491–9. doi: 10.1101/gr.209601.116 (PMC5340976; doi:10.1101/gr.209601.116)
Supplement: Supplemental Material [file supp_gr.209601.116_Supplementary_File2.zip › UMI-tools_pipelines-0.0.4/data/soumillon_refcoding_plus_ERCC.fai]

ERCC-00002	1061	49	60	61
ERCC-00003	1023	1178	60	61
ERCC-00004	523	2269	60	61
ERCC-00009	984	2851	60	61
ERCC-00012	994	3902	60	61
ERCC-00013	808	4963	60	61
ERCC-00014	1957	5835	60	61
ERCC-00016	844	7875	60	61
ERCC-00017	1136	8784	60	61
ERCC-00019	644	9989	60	61
ERCC-00022	751	10694	60	61
ERCC-00024	536	11508	60	61
ERCC-00025	1994	12103	60	61
ERCC-00028	1130	14181	60	61
ERCC-00031	1138	15380	60	61
ERCC-00033	2022	16587	60	61
ERCC-00034	1019	18693	60	61
ERCC-00035	1130	19780	60	61
ERCC-00039	740	20979	60	61
ERCC-00040	744	21782	60	61
ERCC-00041	1122	22589	60	61
ERCC-00042	1023	23780	60	61
ERCC-00043	1023	24871	60	61
ERCC-00044	1156	25962	60	61
ERCC-00046	522	27188	60	61
ERCC-00048	992	27769	60	61
ERCC-00051	274	28828	60	61
ERCC-00053	1023	29157	60	61
ERCC-00054	274	30248	60	61
ERCC-00057	1021	30577	60	61
ERCC-00058	1136	31666	60	61
ERCC-00059	525	32871	60	61
ERCC-00060	523	33455	60	61
ERCC-00061	1136	34037	60	61
ERCC-00062	1023	35242	60	61
ERCC-00067	644	36333	60	61
ERCC-00069	1137	37038	60	61
ERCC-00071	642	38244	60	61
ERCC-00073	603	38947	60	61
ERCC-00074	522	39611	60	61
ERCC-00075	1023	40192	60	61
ERCC-00076	642	41283	60	61
ERCC-00077	273	41986	60	61
ERCC-00078	993	42314	60	61
ERCC-00079	644	43374	60	61
ERCC-00081	534	44079	60	61
ERCC-00083	1022	44672	60	61
ERCC-00084	994	45762	60	61
ERCC-00085	844	46823	60	61
ERCC-00086	1020	47732	60	61
ERCC-00092	1124	48820	60	61
ERCC-00095	521	50013	60	61
ERCC-00096	1107	50593	60	61
ERCC-00097	523	51769	60	61
ERCC-00098	1143	52351	60	61
ERCC-00099	1350	53564	60	61
ERCC-00104	2022	54987	60	61
ERCC-00108	1022	57093	60	61
ERCC-00109	536	58183	60	61
ERCC-00111	994	58778	60	61
ERCC-00112	1136	59839	60	61
ERCC-00113	840	61044	60	61
ERCC-00116	1991	61949	60	61
ERCC-00117	1136	64024	60	61
ERCC-00120	536	65229	60	61
ERCC-00123	1022	65824	60	61
ERCC-00126	1118	66914	60	61
ERCC-00130	1059	68101	60	61
ERCC-00131	771	69228	60	61
ERCC-00134	274	70062	60	61
ERCC-00136	1033	70391	60	61
ERCC-00137	537	71492	60	61
ERCC-00138	1024	72088	60	61
ERCC-00142	493	73180	60	61
ERCC-00143	784	73732	60	61
ERCC-00144	538	74580	60	61
ERCC-00145	1042	75177	60	61
ERCC-00147	1023	76287	60	61
ERCC-00148	494	77378	60	61
ERCC-00150	743	77931	60	61
ERCC-00154	537	78737	60	61
ERCC-00156	494	79333	60	61
ERCC-00157	1019	79886	60	61
ERCC-00158	1027	80973	60	61
ERCC-00160	743	82068	60	61
ERCC-00162	523	82874	60	61
ERCC-00163	543	83456	60	61
ERCC-00164	1022	84059	60	61
ERCC-00165	872	85149	60	61
ERCC-00168	1024	86086	60	61
ERCC-00170	1023	87178	60	61
ERCC-00171	505	88269	60	61
ENSG00000237683	1884	88849	60	61
ENSG00000235249	59	90816	59	60
ENSG00000185097	59	90927	59	60
ENSG00000187634	614	91080	60	61
ENSG00000188976	543	91756	60	61
ENSG00000187961	634	92360	60	61
ENSG00000187583	722	93070	60	61
ENSG00000187642	976	93842	60	61
ENSG00000188290	299	94886	60	61
ENSG00000187608	216	95241	60	61
ENSG00000188157	1188	95512	60	61
ENSG00000237330	1155	96791	60	61
ENSG00000131591	2707	98101	60	61
ENSG00000162571	1105	100989	60	61
ENSG00000186891	394	102184	60	61
ENSG00000186827	237	102640	60	61
ENSG00000078808	900	102952	60	61
ENSG00000176022	1806	103922	60	61
ENSG00000184163	130	105814	60	61
ENSG00000160087	2582	106034	60	61
ENSG00000162572	1539	108779	60	61
ENSG00000131584	1394	110399	60	61
ENSG00000169972	472	111888	60	61
ENSG00000127054	791	112471	60	61
ENSG00000224051	1903	113363	60	61
ENSG00000169962	877	115353	60	61
ENSG00000107404	1154	116300	60	61
ENSG00000162576	1440	117561	60	61
ENSG00000175756	813	119080	60	61
ENSG00000221978	1568	120010	60	61
ENSG00000224870	1642	121676	60	61
ENSG00000242485	1097	123433	60	61
ENSG00000235098	1447	124604	60	61
ENSG00000179403	3610	126147	60	61
ENSG00000215915	2626	129873	60	61
ENSG00000160072	510	132598	60	61
ENSG00000197785	733	133172	60	61
ENSG00000205090	233	133989	60	61
ENSG00000160075	2901	134297	60	61
ENSG00000215014	717	137286	60	61
ENSG00000228594	1407	138070	60	61
ENSG00000197530	819	139620	60	61
ENSG00000189409	156	140508	60	61
ENSG00000248333	635	140738	60	61
ENSG00000189339	5130	141471	60	61
ENSG00000008128	832	146774	60	61
ENSG00000215790	1629	147723	60	61
ENSG00000008130	2277	149515	60	61
ENSG00000078369	2254	151981	60	61
ENSG00000169885	558	154328	60	61
ENSG00000178821	544	154967	60	61
ENSG00000142609	195	155592	60	61
ENSG00000187730	557	155846	60	61
ENSG00000067606	3456	156676	60	61
ENSG00000162585	2356	160309	60	61
ENSG00000269554	1403	162760	60	61
ENSG00000203301	1610	164242	60	61
ENSG00000157933	3429	165934	60	61
ENSG00000116151	873	169524	60	61
ENSG00000157916	4298	170499	60	61
ENSG00000157911	1242	174940	60	61
ENSG00000149527	1280	176322	60	61
ENSG00000157881	330	177679	60	61
ENSG00000197921	808	178070	60	61
ENSG00000157873	1509	178995	60	61
ENSG00000157870	2065	180585	60	61
ENSG00000142606	565	182756	60	61
ENSG00000215912	1054	183450	60	61
ENSG00000169717	289	184577	60	61
ENSG00000142611	5124	184942	60	61
ENSG00000130762	1644	190287	60	61
ENSG00000162591	1041	192030	60	61
ENSG00000158109	1598	193144	60	61
ENSG00000116213	617	194856	60	61
ENSG00000078900	3608	195587	60	61
ENSG00000162592	208	199311	60	61
ENSG00000235169	719	199610	60	61
ENSG00000130764	899	200396	60	61
ENSG00000116198	4192	201429	60	61
ENSG00000169598	2014	205746	60	61
ENSG00000198912	937	207849	60	61
ENSG00000196581	11140	208889	60	61
ENSG00000131697	716	220286	60	61
ENSG00000069424	5422	221261	60	61
ENSG00000116254	3675	226829	60	61
ENSG00000116251	2876	230717	60	61
ENSG00000158286	2069	233696	60	61
ENSG00000116237	3919	235855	60	61
ENSG00000173673	139	239911	60	61
ENSG00000158292	2255	240124	60	61
ENSG00000097021	2800	242552	60	61
ENSG00000069812	4796	245502	60	61
ENSG00000187017	1271	250481	60	61
ENSG00000215788	444	251845	60	61
ENSG00000171680	2662	252464	60	61
ENSG00000162408	4543	255226	60	61
ENSG00000173662	369	259900	60	61
ENSG00000204859	276	260347	60	61
ENSG00000162413	4762	260731	60	61
ENSG00000116273	2781	265628	60	61
ENSG00000041988	2183	268559	60	61
ENSG00000007923	1439	270866	60	61
ENSG00000171735	3810	272416	60	61
ENSG00000049245	2397	276361	60	61
ENSG00000049246	2815	278885	60	61
ENSG00000049247	1206	281834	60	61
ENSG00000049249	1339	283148	60	61
ENSG00000116288	846	284613	60	61
ENSG00000116285	2715	285577	60	61
ENSG00000162426	440	288393	60	61
ENSG00000142599	4528	289008	60	61
ENSG00000074800	1093	293699	60	61
ENSG00000131686	1362	294882	60	61
ENSG00000142583	4937	296450	60	61
ENSG00000180758	4260	301525	60	61
ENSG00000049239	6915	305927	60	61
ENSG00000171621	2584	313061	60	61
ENSG00000171612	2891	315744	60	61
ENSG00000188807	4517	318755	60	61
ENSG00000171608	2603	323483	60	61
ENSG00000179840	1322	326185	60	61
ENSG00000171603	2275	327585	60	61
ENSG00000178585	3100	330033	60	61
ENSG00000162441	1847	333312	60	61
ENSG00000173614	3409	335303	60	61
ENSG00000162444	234	338828	60	61
ENSG00000130939	2701	339143	60	61
ENSG00000054523	9421	342039	60	61
ENSG00000142657	943	351731	60	61
ENSG00000175279	2003	352785	60	61
ENSG00000251503	1013	354899	60	61
ENSG00000241563	665	355988	60	61
ENSG00000160049	5608	356742	60	61
ENSG00000142655	1008	362521	60	61
ENSG00000130940	3248	363677	60	61
ENSG00000175262	289	367039	60	61
ENSG00000120948	1665	367446	60	61
ENSG00000009724	536	369216	60	61
ENSG00000116649	612	369838	60	61
ENSG00000171824	568	370538	60	61
ENSG00000198793	2006	371229	60	61
ENSG00000171819	1200	373328	60	61
ENSG00000120942	3791	374625	60	61
ENSG00000204624	1154	378557	60	61
ENSG00000116661	745	379808	60	61
ENSG00000132879	2727	380679	60	61
ENSG00000116663	635	383511	60	61
ENSG00000116670	1652	384252	60	61
ENSG00000162490	6299	386009	60	61
ENSG00000177674	611	392472	60	61
ENSG00000215910	126	393135	60	61
ENSG00000177000	8067	393377	60	61
ENSG00000011021	3495	401674	60	61
ENSG00000175206	667	405305	60	61
ENSG00000120937	292	406043	60	61
ENSG00000116685	1265	406417	60	61
ENSG00000083444	818	407763	60	61
ENSG00000116688	2473	408708	60	61
ENSG00000116691	402	411300	60	61
ENSG00000120949	1953	411786	60	61
ENSG00000028137	2300	413831	60	61
ENSG00000048707	3712	416283	60	61
ENSG00000162496	1140	420134	60	61
ENSG00000204518	354	421334	60	61
ENSG00000188984	2992	421753	60	61
ENSG00000157330	3182	424854	60	61
ENSG00000116726	337	428149	60	61
ENSG00000116721	886	428587	60	61
ENSG00000204513	531	429565	60	61
ENSG00000179172	226	430164	60	61
ENSG00000120952	220	430471	60	61
ENSG00000243073	394	430772	60	61
ENSG00000187545	103	431250	60	61
ENSG00000204510	419	431432	60	61
ENSG00000232423	979	432025	60	61
ENSG00000239810	332	433062	60	61
ENSG00000229571	332	433441	60	61
ENSG00000204503	661	433838	60	61
ENSG00000204502	427	434588	60	61
ENSG00000182330	422	435100	60	61
ENSG00000204501	429	435607	60	61
ENSG00000204495	742	436121	60	61
ENSG00000204488	165	436935	60	61
ENSG00000204486	172	437180	60	61
ENSG00000157358	429	437432	60	61
ENSG00000204481	822	437946	60	61
ENSG00000204480	686	438841	60	61
ENSG00000204479	156	439598	60	61
ENSG00000204478	172	439834	60	61
ENSG00000162494	1327	440068	60	61
ENSG00000162493	2937	441567	60	61
ENSG00000116731	5036	444702	60	61
ENSG00000189337	6801	449953	60	61
ENSG00000171729	1481	456981	60	61
ENSG00000204464	63	458546	60	61
ENSG00000142621	2480	458724	60	61
ENSG00000142634	1699	461305	60	61
ENSG00000162438	2682	463092	60	61
ENSG00000142615	112	465878	60	61
ENSG00000215704	116	466051	60	61
ENSG00000132906	3289	466282	60	61
ENSG00000116138	5448	469739	60	61
ENSG00000116771	1444	475337	60	61
ENSG00000197312	9428	476883	60	61
ENSG00000116786	1065	486528	60	61
ENSG00000162461	2074	487670	60	61
ENSG00000162460	491	489838	60	61
ENSG00000162458	3210	490505	60	61
ENSG00000065526	1853	493846	60	61
ENSG00000116809	396	495825	60	61
ENSG00000183888	2532	496287	60	61
ENSG00000173641	2705	498975	60	61
ENSG00000186510	523	501821	60	61
ENSG00000184908	641	502466	60	61
ENSG00000185519	855	503177	60	61
ENSG00000142627	1036	504106	60	61
ENSG00000142632	701	505255	60	61
ENSG00000132881	771	506027	60	61
ENSG00000037637	4346	506924	60	61
ENSG00000055070	3055	511402	60	61
ENSG00000187144	1045	514657	60	61
ENSG00000157191	1175	515779	60	61
ENSG00000219481	2515	517141	60	61
ENSG00000058453	605	519757	60	61
ENSG00000117122	711	520450	60	61
ENSG00000159363	217	521232	60	61
ENSG00000117118	313	521512	60	61
ENSG00000117115	2600	521908	60	61
ENSG00000142623	2015	524629	60	61
ENSG00000142619	1197	526737	60	61
ENSG00000159339	712	528031	60	61
ENSG00000179051	2560	528832	60	61
ENSG00000074964	851	531566	60	61
ENSG00000117148	763	532509	60	61
ENSG00000117154	542	533344	60	61
ENSG00000179023	2724	533955	60	61
ENSG00000009709	4640	536802	60	61
ENSG00000179002	22	541561	22	23
ENSG00000159423	1872	541661	60	61
ENSG00000169991	4634	543624	60	61
ENSG00000127481	3749	548503	60	61
ENSG00000127463	3797	552392	60	61
ENSG00000053372	1598	556312	60	61
ENSG00000162482	717	557996	60	61
ENSG00000053371	282	558784	60	61
ENSG00000040487	1762	559166	60	61
ENSG00000077549	1978	561107	60	61
ENSG00000270136	1495	563285	60	61
ENSG00000173436	3478	564864	60	61
ENSG00000158747	2729	568585	60	61
ENSG00000158748	664	571419	60	61
ENSG00000162542	1160	572244	60	61
ENSG00000178828	568	573483	60	61
ENSG00000169914	5202	574102	60	61
ENSG00000188784	359	579450	60	61
ENSG00000188257	567	579910	60	61
ENSG00000127472	747	580564	60	61
ENSG00000117215	2237	581383	60	61
ENSG00000158786	2090	583717	60	61
ENSG00000187980	2802	585901	60	61
ENSG00000162543	4731	588827	60	61
ENSG00000158816	1099	593732	60	61
ENSG00000162545	2102	594909	60	61
ENSG00000090432	1380	597106	60	61
ENSG00000183114	1594	598568	60	61
ENSG00000158825	525	600248	60	61
ENSG00000158828	917	600841	60	61
ENSG00000244038	711	601833	60	61
ENSG00000117245	1011	602633	60	61
ENSG00000189410	3053	603810	60	61
ENSG00000127483	4568	607045	60	61
ENSG00000075151	1713	611911	60	61
ENSG00000117298	3770	613820	60	61
ENSG00000142794	3120	617856	60	61
ENSG00000162551	1440	621141	60	61
ENSG00000076864	1561	622754	60	61
ENSG00000090686	3741	624473	60	61
ENSG00000187942	3196	628336	60	61
ENSG00000142798	1638	631699	60	61
ENSG00000219073	540	633442	60	61
ENSG00000142789	404	634086	60	61
ENSG00000070831	2634	634628	60	61
ENSG00000162552	3259	637401	60	61
ENSG00000184677	5275	640810	60	61
ENSG00000070886	2173	646250	60	61
ENSG00000173372	537	648555	60	61
ENSG00000159189	600	649178	60	61
ENSG00000173369	842	649901	60	61
ENSG00000133216	2696	650889	60	61
ENSG00000227868	144	653689	60	61
ENSG00000004487	477	653895	60	61
ENSG00000169641	6505	654547	60	61
ENSG00000179546	1718	661238	60	61
ENSG00000125944	5907	663062	60	61
ENSG00000125945	2982	669145	60	61
ENSG00000249087	2131	672290	60	61
ENSG00000204219	2041	674570	60	61
ENSG00000088280	1459	676741	60	61
ENSG00000007968	3880	678284	60	61
ENSG00000117318	894	682306	60	61
ENSG00000197880	609	683328	60	61
ENSG00000142676	894	684043	60	61
ENSG00000011007	2760	685011	60	61
ENSG00000057757	1553	687930	60	61
ENSG00000011009	1413	689658	60	61
ENSG00000117308	834	691208	60	61
ENSG00000117305	1279	692151	60	61
ENSG00000179163	649	693511	60	61
ENSG00000188822	4388	694284	60	61
ENSG00000189266	1979	698859	60	61
ENSG00000188529	5230	700966	60	61
ENSG00000142661	1866	706379	60	61
ENSG00000142677	1076	708336	60	61
ENSG00000185436	3237	709543	60	61
ENSG00000158055	1530	712965	60	61
ENSG00000001460	2514	714652	60	61
ENSG00000001461	7177	717357	60	61
ENSG00000117602	6241	724749	60	61
ENSG00000184454	3647	731172	60	61
ENSG00000133226	1635	734975	60	61
ENSG00000169504	3587	736697	60	61
ENSG00000020633	3141	740439	60	61
ENSG00000117614	616	743692	60	61
ENSG00000117616	1044	744432	60	61
ENSG00000187010	1467	745553	60	61
ENSG00000183726	2212	747122	60	61
ENSG00000188672	665	749484	60	61
ENSG00000204178	1948	750220	60	61
ENSG00000157978	2016	752260	60	61
ENSG00000117643	3420	754405	60	61
ENSG00000162430	2562	757941	60	61
ENSG00000117640	3675	760731	60	61
ENSG00000223474	1573	764527	60	61
ENSG00000127423	1213	766204	60	61
ENSG00000182749	2259	767515	60	61
ENSG00000117632	2275	769979	60	61
ENSG00000158006	2637	772387	60	61
ENSG00000158008	1987	775127	60	61
ENSG00000158014	2148	777207	60	61
ENSG00000158022	711	779450	60	61
ENSG00000175087	3504	780286	60	61
ENSG00000197245	711	783926	60	61
ENSG00000142684	1460	784708	60	61
ENSG00000142675	771	786270	60	61
ENSG00000188782	496	787113	60	61
ENSG00000130695	1648	787695	60	61
ENSG00000142669	1453	789448	60	61
ENSG00000158062	2464	791111	60	61
ENSG00000169442	285	793676	60	61
ENSG00000176092	312	794061	60	61
ENSG00000176083	767	794510	60	61
ENSG00000131914	3381	795349	60	61
ENSG00000117682	3357	798918	60	61
ENSG00000198830	921	802390	60	61
ENSG00000117676	1234	803458	60	61
ENSG00000117713	2156	804808	60	61
ENSG00000060642	1877	807113	60	61
ENSG00000204160	3884	809117	60	61
ENSG00000175793	571	813125	60	61
ENSG00000142751	3766	813783	60	61
ENSG00000198746	602	817707	60	61
ENSG00000090273	1421	818451	60	61
ENSG00000131910	385	819955	60	61
ENSG00000175707	599	820424	60	61
ENSG00000253368	1292	821110	60	61
ENSG00000158246	1093	822483	60	61
ENSG00000090020	2587	823708	60	61
ENSG00000142784	2774	826416	60	61
ENSG00000186501	1665	829332	60	61
ENSG00000142765	717	831120	60	61
ENSG00000142733	456	831926	60	61
ENSG00000142748	133	832449	60	61
ENSG00000174950	1333	832698	60	61
ENSG00000181773	1125	834131	60	61
ENSG00000158195	4172	835352	60	61
ENSG00000126705	1897	839761	60	61
ENSG00000000938	1580	841821	60	61
ENSG00000126709	451	843505	60	61
ENSG00000009780	2885	844059	60	61
ENSG00000117758	2251	847052	60	61
ENSG00000117751	1766	849418	60	61
ENSG00000130775	791	851273	60	61
ENSG00000117748	908	852155	60	61
ENSG00000130768	797	853156	60	61
ENSG00000158156	1507	854026	60	61
ENSG00000158161	4378	855654	60	61
ENSG00000169403	3680	860200	60	61
ENSG00000126698	885	864037	60	61
ENSG00000269804	206	864996	60	61
ENSG00000130770	1826	865319	60	61
ENSG00000130766	2013	867235	60	61
ENSG00000130772	1207	869359	60	61
ENSG00000204138	4298	870682	60	61
ENSG00000180198	1911	875237	60	61
ENSG00000180098	932	877239	60	61
ENSG00000120656	1188	878264	60	61
ENSG00000188060	1635	879549	60	61
ENSG00000162419	4721	881289	60	61
ENSG00000198492	1326	886148	60	61
ENSG00000116329	658	887556	60	61
ENSG00000159023	3771	888392	60	61
ENSG00000253304	1718	892321	60	61
ENSG00000116350	905	894127	60	61
ENSG00000116353	1305	895125	60	61
ENSG00000060656	1284	896511	60	61
ENSG00000162510	2344	897876	60	61
ENSG00000162511	1437	900319	60	61
ENSG00000162512	5297	901857	60	61
ENSG00000134644	2234	907338	60	61
ENSG00000084628	2070	909687	60	61
ENSG00000060688	929	911887	60	61
ENSG00000121766	1048	912927	60	61
ENSG00000121769	527	914088	60	61
ENSG00000168528	1290	914737	60	61
ENSG00000142910	1251	916162	60	61
ENSG00000121764	737	917529	60	61
ENSG00000162517	1340	918356	60	61
ENSG00000084636	1152	919814	60	61
ENSG00000121753	1461	921135	60	61
ENSG00000134668	593	922716	60	61
ENSG00000184007	3717	923450	60	61
ENSG00000212673	1257	927288	60	61
ENSG00000121774	1428	928625	60	61
ENSG00000121775	923	930172	60	61
ENSG00000025800	6004	931206	60	61
ENSG00000084652	3465	937388	60	61
ENSG00000160050	887	941006	60	61
ENSG00000160051	655	941967	60	61
ENSG00000222046	302	942674	60	61
ENSG00000160055	726	943077	60	61
ENSG00000084623	600	943893	60	61
ENSG00000183615	447	944562	60	61
ENSG00000182866	670	945094	60	61
ENSG00000116478	724	945853	60	61
ENSG00000175130	1114	946649	60	61
ENSG00000162526	652	947859	60	61
ENSG00000225828	318	948581	60	61
ENSG00000160058	3237	948982	60	61
ENSG00000273274	11349	952350	60	61
ENSG00000160062	5751	963966	60	61
ENSG00000176261	1148	969890	60	61
ENSG00000162521	6959	971171	60	61
ENSG00000162520	2433	978323	60	61
ENSG00000162522	2361	980892	60	61
ENSG00000134684	1654	983352	60	61
ENSG00000116497	4320	985201	60	61
ENSG00000160097	2347	989688	60	61
ENSG00000121905	889	992152	60	61
ENSG00000121900	364	993115	60	61
ENSG00000116514	395	993545	60	61
ENSG00000004455	3617	994060	60	61
ENSG00000142920	941	997869	60	61
ENSG00000116525	2110	998903	60	61
ENSG00000160094	1874	1001126	60	61
ENSG00000134686	2023	1003127	60	61
ENSG00000121903	2108	1005279	60	61
ENSG00000121904	5961	1007608	60	61
ENSG00000176256	1972	1013782	60	61
ENSG00000142698	782	1015864	60	61
ENSG00000163866	5468	1016773	60	61
ENSG00000189280	536	1022410	60	61
ENSG00000189433	2042	1023032	60	61
ENSG00000188910	1577	1025204	60	61
ENSG00000187513	718	1026885	60	61
ENSG00000116544	919	1027710	60	61
ENSG00000243749	460	1028704	60	61
ENSG00000163867	2618	1029303	60	61
ENSG00000197056	1167	1032096	60	61
ENSG00000116560	1626	1033342	60	61
ENSG00000146463	2523	1035073	60	61
ENSG00000142687	2041	1037770	60	61
ENSG00000020129	2422	1039941	60	61
ENSG00000116819	863	1042463	60	61
ENSG00000126067	2098	1043400	60	61
ENSG00000142686	2531	1045610	60	61
ENSG00000092853	867	1048261	60	61
ENSG00000134698	4533	1049202	60	61
ENSG00000092847	10315	1053888	60	61
ENSG00000126070	18257	1064488	60	61
ENSG00000092850	380	1083145	60	61
ENSG00000116863	579	1083591	60	61
ENSG00000171812	2561	1084275	60	61
ENSG00000054116	1033	1086974	60	61
ENSG00000116871	1367	1088138	60	61
ENSG00000054118	1751	1089659	60	61
ENSG00000214193	317	1091517	60	61
ENSG00000142694	559	1091917	60	61
ENSG00000116883	1517	1092563	60	61
ENSG00000196182	3781	1094219	60	61
ENSG00000181817	481	1098141	60	61
ENSG00000116885	754	1098744	60	61
ENSG00000116898	235	1099570	60	61
ENSG00000119535	1127	1099958	60	61
ENSG00000163873	6666	1101181	60	61
ENSG00000163874	887	1108036	60	61
ENSG00000163875	2278	1109069	60	61
ENSG00000163877	3375	1111444	60	61
ENSG00000163879	1809	1114935	60	61
ENSG00000134697	141	1116834	60	61
ENSG00000169218	2358	1117109	60	61
ENSG00000116922	2294	1119602	60	61
ENSG00000134690	1629	1121994	60	61
ENSG00000183317	4284	1123818	60	61
ENSG00000185090	1647	1128251	60	61
ENSG00000196449	989	1129985	60	61
ENSG00000197982	1749	1131050	60	61
ENSG00000188786	5713	1132906	60	61
ENSG00000204084	4835	1138828	60	61
ENSG00000183431	2170	1143803	60	61
ENSG00000183386	807	1146087	60	61
ENSG00000183520	1260	1146967	60	61
ENSG00000185668	1575	1148307	60	61
ENSG00000116954	1535	1149968	60	61
ENSG00000214114	2509	1151588	60	61
ENSG00000131233	1484	1154306	60	61
ENSG00000158315	1688	1155928	60	61
ENSG00000174574	2162	1157704	60	61
ENSG00000168653	228	1159962	60	61
ENSG00000127603	4624	1160397	60	61
ENSG00000255103	2131	1165158	60	61
ENSG00000183682	486	1167384	60	61
ENSG00000090621	1274	1167956	60	61
ENSG00000163909	2766	1169329	60	61
ENSG00000116983	4283	1172219	60	61
ENSG00000084072	1434	1176741	60	61
ENSG00000116985	3753	1178276	60	61
ENSG00000198754	275	1182151	60	61
ENSG00000043514	1113	1182526	60	61
ENSG00000116990	3761	1183771	60	61
ENSG00000168389	564	1187654	60	61
ENSG00000131236	1900	1188359	60	61
ENSG00000131238	2202	1190386	60	61
ENSG00000117000	504	1192684	60	61
ENSG00000188800	193	1193256	60	61
ENSG00000084073	1683	1193512	60	61
ENSG00000049089	795	1195283	60	61
ENSG00000084070	1899	1196223	60	61
ENSG00000187801	507	1198231	60	61
ENSG00000187815	1293	1198824	60	61
ENSG00000164002	1973	1200216	60	61
ENSG00000117010	1485	1202317	60	61
ENSG00000117016	6311	1203922	60	61
ENSG00000066136	2615	1210632	60	61
ENSG00000117013	2011	1213350	60	61
ENSG00000179862	738	1215454	60	61
ENSG00000171793	1820	1216336	60	61
ENSG00000171790	3089	1218246	60	61
ENSG00000010803	1730	1221536	60	61
ENSG00000204060	721	1223354	60	61
ENSG00000127129	707	1224147	60	61
ENSG00000127124	5190	1224979	60	61
ENSG00000044012	261	1230315	60	61
ENSG00000197273	224	1230640	60	61
ENSG00000198815	4964	1231089	60	61
ENSG00000177181	7808	1236213	60	61
ENSG00000066185	680	1244211	60	61
ENSG00000127125	1066	1244998	60	61
ENSG00000186409	2063	1246303	60	61
ENSG00000171960	1406	1248532	60	61
ENSG00000065978	539	1250039	60	61
ENSG00000164007	2817	1250664	60	61
ENSG00000117385	540	1253605	60	61
ENSG00000164008	666	1254303	60	61
ENSG00000177868	546	1255076	60	61
ENSG00000164010	2830	1255745	60	61
ENSG00000164011	1112	1258718	60	61
ENSG00000117394	2234	1259962	60	61
ENSG00000186973	211	1262311	60	61
ENSG00000117395	539	1262603	60	61
ENSG00000243710	1294	1263246	60	61
ENSG00000179178	1443	1264693	60	61
ENSG00000253313	1177	1266238	60	61
ENSG00000066056	468	1267494	60	61
ENSG00000117400	138	1268029	60	61
ENSG00000117399	332	1268247	60	61
ENSG00000066322	640	1268662	60	61
ENSG00000159479	1133	1269408	60	61
ENSG00000198198	2813	1270637	60	61
ENSG00000178922	303	1273574	60	61
ENSG00000142949	2010	1273978	60	61
ENSG00000066135	1282	1276099	60	61
ENSG00000126091	1143	1277498	60	61
ENSG00000117407	1882	1278810	60	61
ENSG00000117408	1590	1280801	60	61
ENSG00000132768	1002	1282477	60	61
ENSG00000117410	1419	1283609	60	61
ENSG00000117411	1744	1285147	60	61
ENSG00000159214	547	1286998	60	61
ENSG00000196517	1781	1287686	60	61
ENSG00000171872	1961	1289556	60	61
ENSG00000178028	365	1291609	60	61
ENSG00000117419	897	1292058	60	61
ENSG00000187147	1929	1293083	60	61
ENSG00000126106	2631	1295122	60	61
ENSG00000198520	878	1297928	60	61
ENSG00000142945	1069	1298898	60	61
ENSG00000142937	257	1300044	60	61
ENSG00000142959	628	1300347	60	61
ENSG00000173846	554	1301045	60	61
ENSG00000188396	602	1301686	60	61
ENSG00000222009	699	1302358	60	61
ENSG00000117425	1461	1303146	60	61
ENSG00000070785	420	1304727	60	61
ENSG00000126107	1173	1305231	60	61
ENSG00000126088	199	1306483	60	61
ENSG00000162415	2264	1306745	60	61
ENSG00000186603	690	1309106	60	61
ENSG00000132781	1062	1309921	60	61
ENSG00000132773	859	1311060	60	61
ENSG00000070759	1532	1312047	60	61
ENSG00000236624	1250	1313700	60	61
ENSG00000132763	2135	1315030	60	61
ENSG00000117450	925	1317296	60	61
ENSG00000117448	1410	1318350	60	61
ENSG00000132780	922	1319861	60	61
ENSG00000159588	381	1320858	60	61
ENSG00000159592	2316	1321359	60	61
ENSG00000159596	1698	1323791	60	61
ENSG00000197429	1459	1325613	60	61
ENSG00000086015	511	1327192	60	61
ENSG00000117461	4581	1327807	60	61
ENSG00000117472	892	1332560	60	61
ENSG00000085998	1564	1333634	60	61
ENSG00000171357	1137	1335284	60	61
ENSG00000085999	902	1336499	60	61
ENSG00000132128	754	1337476	60	61
ENSG00000173660	331	1338302	60	61
ENSG00000117481	1292	1338716	60	61
ENSG00000117480	357	1340089	60	61
ENSG00000197587	1750	1340511	60	61
ENSG00000162456	665	1342350	60	61
ENSG00000079277	2233	1343212	60	61
ENSG00000142961	5093	1345578	60	61
ENSG00000123472	3336	1350869	60	61
ENSG00000159658	4389	1354338	60	61
ENSG00000186118	725	1358860	60	61
ENSG00000142973	746	1359693	60	61
ENSG00000187048	1302	1360529	60	61
ENSG00000186377	1049	1361930	60	61
ENSG00000186160	388	1363038	60	61
ENSG00000162365	1312	1363510	60	61
ENSG00000162366	849	1364921	60	61
ENSG00000162367	4068	1365862	60	61
ENSG00000123473	1629	1370111	60	61
ENSG00000162368	2821	1371845	60	61
ENSG00000186790	1023	1374773	60	61
ENSG00000186564	3190	1375873	60	61
ENSG00000269113	5483	1379176	60	61
ENSG00000117834	1156	1384810	60	61
ENSG00000132122	3578	1386063	60	61
ENSG00000186094	5533	1389832	60	61
ENSG00000162373	453	1395517	60	61
ENSG00000227839	1564	1396037	60	61
ENSG00000162374	3458	1397759	60	61
ENSG00000142700	1599	1401352	60	61
ENSG00000185104	2567	1403055	60	61
ENSG00000123080	2814	1405760	60	61
ENSG00000204006	401	1408680	60	61
ENSG00000123091	2622	1409147	60	61
ENSG00000085831	6957	1412052	60	61
ENSG00000085832	2577	1419202	60	61
ENSG00000117859	2667	1422043	60	61
ENSG00000078618	390	1424850	60	61
ENSG00000169213	12187	1425306	60	61
ENSG00000117862	2426	1437774	60	61
ENSG00000198841	652	1440300	60	61
ENSG00000134717	4663	1441058	60	61
ENSG00000157077	640	1445894	60	61
ENSG00000154222	3010	1446640	60	61
ENSG00000085840	574	1449778	60	61
ENSG00000134748	4338	1450421	60	61
ENSG00000134744	2391	1455035	60	61
ENSG00000116157	667	1457525	60	61
ENSG00000182183	178	1458263	60	61
ENSG00000162377	927	1458503	60	61
ENSG00000162378	5976	1459541	60	61
ENSG00000203995	2417	1465676	60	61
ENSG00000121310	1655	1468265	60	61
ENSG00000116171	4769	1470043	60	61
ENSG00000174348	1272	1475005	60	61
ENSG00000162383	1661	1476376	60	61
ENSG00000157184	1120	1478124	60	61
ENSG00000162384	605	1479322	60	61
ENSG00000162385	318	1479997	60	61
ENSG00000157193	1760	1480398	60	61
ENSG00000143006	884	1482247	60	61
ENSG00000174332	952	1483241	60	61
ENSG00000058804	3112	1484268	60	61
ENSG00000058799	1083	1487563	60	61
ENSG00000211452	1224	1488742	60	61
ENSG00000081870	1583	1490118	60	61
ENSG00000116212	873	1491841	60	61
ENSG00000203985	253	1492788	60	61
ENSG00000116209	3014	1493159	60	61
ENSG00000116205	3630	1496301	60	61
ENSG00000212670	1393	1500051	60	61
ENSG00000157211	1376	1501527	60	61
ENSG00000248835	2287	1502985	60	61
ENSG00000215883	2833	1505460	60	61
ENSG00000116221	368	1508436	60	61
ENSG00000157216	1182	1508924	60	61
ENSG00000198711	727	1510185	60	61
ENSG00000162390	5766	1511002	60	61
ENSG00000162391	250	1516924	60	61
ENSG00000184313	381	1517292	60	61
ENSG00000243725	1234	1517739	60	61
ENSG00000162396	922	1519071	60	61
ENSG00000006555	2486	1520104	60	61
ENSG00000162398	465	1522709	60	61
ENSG00000116133	2782	1523259	60	61
ENSG00000143001	467	1526147	60	61
ENSG00000162399	2512	1526681	60	61
ENSG00000169174	1913	1529330	60	61
ENSG00000162402	2689	1531316	60	61
ENSG00000162407	2359	1534109	60	61
ENSG00000162409	7691	1536567	60	61
ENSG00000187889	951	1544446	60	61
ENSG00000157131	604	1545472	60	61
ENSG00000021852	674	1546182	60	61
ENSG00000173406	4418	1547035	60	61
ENSG00000162600	1705	1551676	60	61
ENSG00000184292	1099	1553469	60	61
ENSG00000162601	5301	1554646	60	61
ENSG00000177606	2328	1560095	60	61
ENSG00000172456	849	1562611	60	61
ENSG00000134709	3785	1563570	60	61
ENSG00000134716	390	1567478	60	61
ENSG00000162598	390	1567952	60	61
ENSG00000162599	8799	1568516	60	61
ENSG00000162604	3091	1577557	60	61
ENSG00000132849	3425	1580849	60	61
ENSG00000240563	1254	1584427	60	61
ENSG00000132854	2995	1585815	60	61
ENSG00000162607	1907	1588955	60	61
ENSG00000116641	1397	1590971	60	61
ENSG00000132855	1425	1592451	60	61
ENSG00000269624	1446	1593941	60	61
ENSG00000125703	1724	1595525	60	61
ENSG00000187140	634	1597319	60	61
ENSG00000088035	1851	1598041	60	61
ENSG00000142856	417	1600000	60	61
ENSG00000203965	425	1600483	60	61
ENSG00000116652	538	1600975	60	61
ENSG00000079739	1490	1601617	60	61
ENSG00000185483	3895	1603227	60	61
ENSG00000177414	798	1607264	60	61
ENSG00000158966	1500	1608117	60	61
ENSG00000162437	2328	1609701	60	61
ENSG00000162434	1585	1612145	60	61
ENSG00000162433	6615	1613870	60	61
ENSG00000116675	3404	1620709	60	61
ENSG00000116678	7168	1624319	60	61
ENSG00000213625	4229	1631666	60	61
ENSG00000184588	3769	1636169	60	61
ENSG00000118473	6187	1640114	60	61
ENSG00000248458	613	1646482	60	61
ENSG00000152760	1461	1647165	60	61
ENSG00000172410	310	1648710	60	61
ENSG00000152763	2629	1649175	60	61
ENSG00000198160	5887	1651979	60	61
ENSG00000116704	6031	1658060	60	61
ENSG00000203963	1006	1664305	60	61
ENSG00000162594	1022	1665405	60	61
ENSG00000081985	1542	1666540	60	61
ENSG00000142864	5515	1668167	60	61
ENSG00000116717	1001	1673833	60	61
ENSG00000172380	4188	1674946	60	61
ENSG00000162595	1286	1679317	60	61
ENSG00000116729	1953	1680774	60	61
ENSG00000116745	1011	1682819	60	61
ENSG00000024526	3005	1683906	60	61
ENSG00000033122	3472	1687075	60	61
ENSG00000066557	1078	1690664	60	61
ENSG00000116754	3569	1691909	60	61
ENSG00000118454	2458	1695597	60	61
ENSG00000197568	527	1698173	60	61
ENSG00000116761	925	1698768	60	61
ENSG00000050628	7933	1699840	60	61
ENSG00000132485	2132	1707983	60	61
ENSG00000172260	11935	1710228	60	61
ENSG00000162620	1951	1722475	60	61
ENSG00000254685	1635	1724518	60	61
ENSG00000259030	6358	1726276	60	61
ENSG00000116783	922	1732853	60	61
ENSG00000162621	115	1733850	60	61
ENSG00000178965	3038	1734080	60	61
ENSG00000116791	1363	1737282	60	61
ENSG00000162623	3075	1738763	60	61
ENSG00000162624	1378	1741985	60	61
ENSG00000137968	3895	1743499	60	61
ENSG00000117054	1356	1747518	60	61
ENSG00000137955	720	1749010	60	61
ENSG00000057468	458	1749801	60	61
ENSG00000154007	222	1750326	60	61
ENSG00000184005	5946	1750611	60	61
ENSG00000117069	2743	1756716	60	61
ENSG00000142892	4318	1759582	60	61
ENSG00000154027	2806	1764067	60	61
ENSG00000036549	1771	1767069	60	61
ENSG00000077254	2004	1769001	60	61
ENSG00000180488	3677	1771116	60	61
ENSG00000162614	1512	1774968	60	61
ENSG00000162613	571	1776583	60	61
ENSG00000162616	2116	1777241	60	61
ENSG00000137960	2902	1779452	60	61
ENSG00000122420	3425	1782516	60	61
ENSG00000137959	4805	1786112	60	61
ENSG00000137965	1029	1791093	60	61
ENSG00000162618	1450	1792217	60	61
ENSG00000117114	2110	1793877	60	61
ENSG00000137941	5315	1796100	60	61
ENSG00000142875	4940	1801635	60	61
ENSG00000203943	2003	1806825	60	61
ENSG00000137976	393	1808939	60	61
ENSG00000117133	660	1809416	60	61
ENSG00000174021	720	1810164	60	61
ENSG00000117151	5445	1810955	60	61
ENSG00000180869	2517	1816568	60	61
ENSG00000117155	5040	1819258	60	61
ENSG00000171517	2484	1824459	60	61
ENSG00000153898	1276	1827062	60	61
ENSG00000162643	584	1828473	60	61
ENSG00000055732	2882	1829180	60	61
ENSG00000097096	1930	1832170	60	61
ENSG00000162642	673	1834192	60	61
ENSG00000142867	2120	1834936	60	61
ENSG00000153904	3635	1837223	60	61
ENSG00000142871	1147	1840978	60	61
ENSG00000117174	4787	1842204	60	61
ENSG00000171502	1730	1847148	60	61
ENSG00000122417	4924	1849038	60	61
ENSG00000137975	1196	1854104	60	61
ENSG00000016490	598	1855397	60	61
ENSG00000016602	787	1856082	60	61
ENSG00000097033	5276	1856942	60	61
ENSG00000183291	1291	1862365	60	61
ENSG00000153936	8952	1863809	60	61
ENSG00000267561	1101	1872970	60	61
ENSG00000143013	5054	1874167	60	61
ENSG00000065243	3759	1879437	60	61
ENSG00000137947	403	1883318	60	61
ENSG00000137944	891	1883805	60	61
ENSG00000213516	3917	1884806	60	61
ENSG00000117226	1328	1888884	60	61
ENSG00000117228	1259	1890312	60	61
ENSG00000162645	447	1891669	60	61
ENSG00000213512	540	1892201	60	61
ENSG00000162654	4207	1892809	60	61
ENSG00000154451	5058	1897146	60	61
ENSG00000183347	1088	1902366	60	61
ENSG00000197147	5665	1903658	60	61
ENSG00000171488	4809	1909495	60	61
ENSG00000171492	2276	1914552	60	61
ENSG00000162664	9234	1916961	60	61
ENSG00000143032	818	1926408	60	61
ENSG00000122482	2000	1927335	60	61
ENSG00000162669	832	1929482	60	61
ENSG00000097046	1689	1930423	60	61
ENSG00000069702	4521	1932272	60	61
ENSG00000137948	1354	1937018	60	61
ENSG00000172031	351	1938454	60	61
ENSG00000189195	739	1938888	60	61
ENSG00000069712	396	1939681	60	61
ENSG00000203910	521	1940179	60	61
ENSG00000174842	224	1940786	60	61
ENSG00000122484	15154	1941073	60	61
ENSG00000162676	1798	1956593	60	61
ENSG00000067208	4973	1958480	60	61
ENSG00000122406	286	1963613	60	61
ENSG00000154511	1290	1963963	60	61
ENSG00000143033	2349	1965334	60	61
ENSG00000117500	5617	1967800	60	61
ENSG00000122483	865	1973570	60	61
ENSG00000117505	9620	1974509	60	61
ENSG00000137942	3682	1984367	60	61
ENSG00000137936	1570	1988296	60	61
ENSG00000067334	2095	1989952	60	61
ENSG00000023909	4035	1992141	60	61
ENSG00000198691	713	1996357	60	61
ENSG00000137962	2985	1997177	60	61
ENSG00000117528	1815	2000289	60	61
ENSG00000117525	1402	2002194	60	61
ENSG00000143036	537	2003697	60	61
ENSG00000117519	1347	2004320	60	61
ENSG00000172339	8719	2005749	60	61
ENSG00000152078	6542	2014727	60	61
ENSG00000271092	1243	2021474	60	61
ENSG00000122481	1319	2022833	60	61
ENSG00000237435	631	2024233	60	61
ENSG00000117569	10583	2024970	60	61
ENSG00000188641	2513	2035825	60	61
ENSG00000162627	704	2038475	60	61
ENSG00000117598	3186	2039250	60	61
ENSG00000117600	3187	2042567	60	61
ENSG00000099260	1021	2045891	60	61
ENSG00000156869	800	2047013	60	61
ENSG00000162688	3556	2047970	60	61
ENSG00000117620	5032	2051709	60	61
ENSG00000156875	1413	2056908	60	61
ENSG00000156876	1909	2058408	60	61
ENSG00000122435	1973	2060432	60	61
ENSG00000122477	436	2062561	60	61
ENSG00000137992	9836	2063108	60	61
ENSG00000137996	1741	2073191	60	61
ENSG00000079335	3086	2075125	60	61
ENSG00000181656	2339	2078346	60	61
ENSG00000162692	884	2080787	60	61
ENSG00000162694	3192	2081809	60	61
ENSG00000162695	7227	2085158	60	61
ENSG00000117543	479	2092589	60	61
ENSG00000269175	1524	2093139	60	61
ENSG00000170989	1763	2094772	60	61
ENSG00000118733	2640	2096688	60	61
ENSG00000060718	2046	2099455	60	61
ENSG00000185946	2361	2101619	60	61
ENSG00000240038	1390	2104143	60	61
ENSG00000243480	101	2105620	60	61
ENSG00000237763	761	2105826	60	61
ENSG00000174876	764	2106703	60	61
ENSG00000187733	99	2107543	60	61
ENSG00000198890	1525	2107707	60	61
ENSG00000162631	3660	2109361	60	61
ENSG00000134215	2943	2113185	60	61
ENSG00000085491	4967	2116281	60	61
ENSG00000196427	571	2121414	60	61
ENSG00000186086	768	2122098	60	61
ENSG00000162636	4700	2122962	60	61
ENSG00000162639	918	2127844	60	61
ENSG00000134186	2861	2128881	60	61
ENSG00000143107	1133	2131873	60	61
ENSG00000116266	702	2133088	60	61
ENSG00000162641	929	2133945	60	61
ENSG00000121957	5978	2135033	60	61
ENSG00000121940	3216	2141254	60	61
ENSG00000085433	1751	2144647	60	61
ENSG00000197780	441	2146491	60	61
ENSG00000215717	3508	2147003	60	61
ENSG00000179902	336	2150653	60	61
ENSG00000116299	717	2151078	60	61
ENSG00000031698	338	2151870	60	61
ENSG00000143126	1765	2152277	60	61
ENSG00000134222	1056	2154135	60	61
ENSG00000221986	310	2155292	60	61
ENSG00000134243	4866	2155691	60	61
ENSG00000143106	3095	2160702	60	61
ENSG00000143028	2878	2163912	60	61
ENSG00000162650	152	2166901	60	61
ENSG00000174151	4815	2167139	60	61
ENSG00000181754	3665	2172118	60	61
ENSG00000156097	3568	2175928	60	61
ENSG00000065135	2144	2179639	60	61
ENSG00000134183	277	2181882	60	61
ENSG00000116337	2349	2182347	60	61
ENSG00000168765	3843	2184879	60	61
ENSG00000213366	3436	2188950	60	61
ENSG00000134184	765	2192547	60	61
ENSG00000134201	3516	2193448	60	61
ENSG00000134202	3544	2197126	60	61
ENSG00000198758	544	2200813	60	61
ENSG00000184371	3482	2201490	60	61
ENSG00000168710	2746	2205114	60	61
ENSG00000143093	818	2207989	60	61
ENSG00000156150	830	2208884	60	61
ENSG00000186150	986	2209791	60	61
ENSG00000197106	4246	2210877	60	61
ENSG00000116396	1653	2215297	60	61
ENSG00000162775	1683	2217081	60	61
ENSG00000168679	1570	2218896	60	61
ENSG00000134248	920	2220596	60	61
ENSG00000143125	1023	2221595	60	61
ENSG00000143105	426	2222699	60	61
ENSG00000177301	2331	2223316	60	61
ENSG00000177272	1621	2225749	60	61
ENSG00000143119	849	2227481	60	61
ENSG00000121931	1314	2228428	60	61
ENSG00000156171	1624	2229867	60	61
ENSG00000134255	1085	2231622	60	61
ENSG00000162777	720	2232809	60	61
ENSG00000064886	1709	2233704	60	61
ENSG00000134216	333	2235525	60	61
ENSG00000173947	2054	2235927	60	61
ENSG00000085465	630	2238099	60	61
ENSG00000116455	1547	2238803	60	61
ENSG00000116459	2388	2240439	60	61
ENSG00000143110	642	2242950	60	61
ENSG00000121933	1279	2243706	60	61
ENSG00000116473	5065	2245170	60	61
ENSG00000197852	5157	2250423	60	61
ENSG00000064703	3453	2255849	60	61
ENSG00000171385	5898	2259443	60	61
ENSG00000143079	4047	2265563	60	61
ENSG00000134245	11141	2269761	60	61
ENSG00000007341	3227	2281211	60	61
ENSG00000116489	2162	2284555	60	61
ENSG00000155363	1436	2286877	60	61
ENSG00000155366	2404	2288520	60	61
ENSG00000155367	1266	2291048	60	61
ENSG00000184599	774	2292399	60	61
ENSG00000155380	4573	2293349	60	61
ENSG00000198799	8360	2298062	60	61
ENSG00000081026	2373	2306645	60	61
ENSG00000116793	1584	2309161	60	61
ENSG00000081019	4215	2310835	60	61
ENSG00000134242	1485	2315204	60	61
ENSG00000188761	569	2316777	60	61
ENSG00000134262	1228	2317439	60	61
ENSG00000118655	2344	2318751	60	61
ENSG00000163349	5481	2321378	60	61
ENSG00000116774	662	2327034	60	61
ENSG00000134207	3509	2327831	60	61
ENSG00000197323	4955	2331462	60	61
ENSG00000116752	624	2336563	60	61
ENSG00000175984	3457	2337321	60	61
ENSG00000116748	67	2340899	60	61
ENSG00000213281	3882	2341091	60	61
ENSG00000009307	2208	2345201	60	61
ENSG00000052723	4873	2347509	60	61
ENSG00000198765	746	2352567	60	61
ENSG00000134200	163	2353389	60	61
ENSG00000134198	2547	2353618	60	61
ENSG00000134259	324	2356311	60	61
ENSG00000173218	7197	2356744	60	61
ENSG00000118729	1477	2364124	60	61
ENSG00000177551	7136	2365689	60	61
ENSG00000163393	3388	2373027	60	61
ENSG00000173212	2143	2376555	60	61
ENSG00000163399	1674	2378897	60	61
ENSG00000116815	983	2380702	60	61
ENSG00000143061	3746	2381805	60	61
ENSG00000203864	92	2385677	60	61
ENSG00000116824	609	2385854	60	61
ENSG00000134247	3541	2386537	60	61
ENSG00000134256	484	2390221	60	61
ENSG00000116830	5973	2390777	60	61
ENSG00000134253	2562	2396933	60	61
ENSG00000134258	2024	2399661	60	61
ENSG00000198162	7661	2401842	60	61
ENSG00000183508	4578	2409714	60	61
ENSG00000196505	8082	2414472	60	61
ENSG00000065183	7254	2422792	60	61
ENSG00000155761	1753	2430250	60	61
ENSG00000092607	1898	2432116	60	61
ENSG00000116874	1782	2434129	60	61
ENSG00000116882	606	2436024	60	61
ENSG00000203859	779	2436724	60	61
ENSG00000203857	634	2437599	60	61
ENSG00000143067	3406	2438327	60	61
ENSG00000092621	1821	2441873	60	61
ENSG00000134240	915	2443808	60	61
ENSG00000134193	2782	2444862	60	61
ENSG00000134249	593	2447754	60	61
ENSG00000134250	8273	2448480	60	61
ENSG00000188610	1926	2456954	60	61
ENSG00000198019	204	2458976	60	61
ENSG00000236334	246	2459247	60	61
ENSG00000215784	1946	2459561	60	61
ENSG00000162825	268	2461583	60	61
ENSG00000231360	269	2461919	60	61
ENSG00000255854	293	2462256	60	61
ENSG00000168614	1629	2462597	60	61
ENSG00000178104	10809	2464597	60	61
ENSG00000268172	1679	2475650	60	61
ENSG00000213240	5547	2477520	60	61
ENSG00000163386	2340	2483283	60	61
ENSG00000168509	1051	2485745	60	61
ENSG00000117289	1956	2486897	60	61
ENSG00000121851	511	2488969	60	61
ENSG00000181039	2123	2489612	60	61
ENSG00000152022	2968	2491834	60	61
ENSG00000131795	4397	2494915	60	61
ENSG00000131779	1044	2499469	60	61
ENSG00000143127	1768	2500594	60	61
ENSG00000198483	339	2502475	60	61
ENSG00000131788	1402	2502963	60	61
ENSG00000186364	489	2504452	60	61
ENSG00000186141	302	2505033	60	61
ENSG00000121848	8205	2505404	60	61
ENSG00000117281	3284	2513869	60	61
ENSG00000174827	740	2517311	60	61
ENSG00000117262	914	2518187	60	61
ENSG00000196644	933	2519160	60	61
ENSG00000152042	3213	2520312	60	61
ENSG00000186275	3049	2523782	60	61
ENSG00000131791	4601	2526965	60	61
ENSG00000131781	1588	2531746	60	61
ENSG00000131778	319	2533424	60	61
ENSG00000116128	2000	2533872	60	61
ENSG00000162836	7034	2535989	60	61
ENSG00000143140	2182	2543244	60	61
ENSG00000121634	65	2545546	60	61
ENSG00000188092	569	2545676	60	61
ENSG00000203836	917	2546398	60	61
ENSG00000255963	293	2547394	60	61
ENSG00000122497	906	2547735	60	61
ENSG00000256374	293	2548720	60	61
ENSG00000203832	2379	2549081	60	61
ENSG00000243452	2697	2551683	60	61
ENSG00000203827	1820	2554508	60	61
ENSG00000203818	4	2556402	4	5
ENSG00000203817	1023	2556450	60	61
ENSG00000198161	293	2557554	60	61
ENSG00000203815	125	2557915	60	61
ENSG00000150337	1077	2558106	60	61
ENSG00000203814	1317	2559304	60	61
ENSG00000183941	407	2560706	60	61
ENSG00000203811	1248	2561183	60	61
ENSG00000183558	584	2562515	60	61
ENSG00000203812	159	2563172	60	61
ENSG00000203852	1248	2563397	60	61
ENSG00000182217	1560	2564769	60	61
ENSG00000184678	1845	2566418	60	61
ENSG00000184260	50	2568337	50	51
ENSG00000184270	58	2568431	58	59
ENSG00000178096	1044	2568593	60	61
ENSG00000159164	2597	2569758	60	61
ENSG00000143368	973	2572482	60	61
ENSG00000014914	820	2573575	60	61
ENSG00000163113	6349	2574492	60	61
ENSG00000136631	1170	2581030	60	61
ENSG00000023902	1489	2582303	60	61
ENSG00000143401	2746	2583900	60	61
ENSG00000118298	1358	2586755	60	61
ENSG00000117362	1552	2588219	60	61
ENSG00000118292	895	2589920	60	61
ENSG00000159208	714	2590913	60	61
ENSG00000187145	1232	2591722	60	61
ENSG00000117360	480	2593078	60	61
ENSG00000163125	3880	2593649	60	61
ENSG00000143374	581	2597657	60	61
ENSG00000143369	459	2598311	60	61
ENSG00000143382	1138	2598901	60	61
ENSG00000225996	1349	2600141	60	61
ENSG00000203804	103	2601576	60	61
ENSG00000143384	2871	2601744	60	61
ENSG00000143420	4664	2604806	60	61
ENSG00000143457	2274	2609631	60	61
ENSG00000143452	712	2612026	60	61
ENSG00000163131	3113	2612813	60	61
ENSG00000143387	714	2616061	60	61
ENSG00000143437	2576	2616870	60	61
ENSG00000143379	957	2619592	60	61
ENSG00000143418	2485	2620708	60	61
ENSG00000143412	791	2623338	60	61
ENSG00000143409	1842	2624286	60	61
ENSG00000143363	1638	2626222	60	61
ENSG00000163141	1426	2627991	60	61
ENSG00000143443	1073	2629504	60	61
ENSG00000197622	3397	2630778	60	61
ENSG00000213190	3802	2634315	60	61
ENSG00000143458	7652	2638264	60	61
ENSG00000143434	2511	2646147	60	61
ENSG00000163154	626	2648783	60	61
ENSG00000163156	1434	2649523	60	61
ENSG00000163155	1791	2651064	60	61
ENSG00000163157	205	2652968	60	61
ENSG00000163159	435	2653240	60	61
ENSG00000143398	2138	2653786	60	61
ENSG00000159352	375	2656043	60	61
ENSG00000232671	445	2656488	60	61
ENSG00000143373	2424	2657044	60	61
ENSG00000143393	2195	2659632	60	61
ENSG00000143390	2152	2662007	60	61
ENSG00000143416	500	2664298	60	61
ENSG00000159377	172	2664870	60	61
ENSG00000143442	3175	2665188	60	61
ENSG00000143375	1719	2668559	60	61
ENSG00000143367	1963	2670390	60	61
ENSG00000143376	5568	2672469	60	61
ENSG00000159409	1805	2678233	60	61
ENSG00000178796	1466	2680212	60	61
ENSG00000240510	1349	2681926	60	61
ENSG00000143436	495	2683361	60	61
ENSG00000143450	3569	2683968	60	61
ENSG00000182134	2324	2687740	60	61
ENSG00000213171	1600	2690186	60	61
ENSG00000143365	1667	2691896	60	61
ENSG00000225556	698	2693674	60	61
ENSG00000196407	151	2694447	60	61
ENSG00000159445	1791	2694684	60	61
ENSG00000197747	967	2696608	60	61
ENSG00000163191	279	2697655	60	61
ENSG00000182898	891	2698022	60	61
ENSG00000159450	1071	2698971	60	61
ENSG00000215853	1217	2700143	60	61
ENSG00000197915	1073	2701464	60	61
ENSG00000143631	564	2702638	60	61
ENSG00000143520	1951	2703295	60	61
ENSG00000143536	417	2705362	60	61
ENSG00000186207	465	2705869	60	61
ENSG00000169509	403	2706425	60	61
ENSG00000185966	335	2706918	60	61
ENSG00000163202	337	2707342	60	61
ENSG00000244057	143	2707748	60	61
ENSG00000187223	279	2707977	60	61
ENSG00000159455	316	2708364	60	61
ENSG00000187180	284	2708769	60	61
ENSG00000187173	274	2709141	60	61
ENSG00000187170	383	2709503	60	61
ENSG00000198854	158	2709936	60	61
ENSG00000203786	786	2710180	60	61
ENSG00000240386	244	2711023	60	61
ENSG00000186226	945	2711355	60	61
ENSG00000172155	88	2712399	60	61
ENSG00000197084	341	2712572	60	61
ENSG00000196734	785	2712982	60	61
ENSG00000186844	295	2713824	60	61
ENSG00000235942	388	2714207	60	61
ENSG00000163206	427	2714685	60	61
ENSG00000163207	398	2715203	60	61
ENSG00000184148	496	2715691	60	61
ENSG00000169474	380	2716279	60	61
ENSG00000163209	479	2716769	60	61
ENSG00000169469	353	2717339	60	61
ENSG00000163216	841	2717821	60	61
ENSG00000241794	493	2718760	60	61
ENSG00000196805	488	2719365	60	61
ENSG00000203785	518	2719965	60	61
ENSG00000244094	465	2720575	60	61
ENSG00000159516	349	2721131	60	61
ENSG00000203784	229	2721569	60	61
ENSG00000203783	881	2721885	60	61
ENSG00000203782	294	2722864	60	61
ENSG00000159527	150	2723226	60	61
ENSG00000163218	1009	2723462	60	61
ENSG00000163220	235	2724571	60	61
ENSG00000163221	240	2724893	60	61
ENSG00000143546	364	2725240	60	61
ENSG00000184330	4154	2725714	60	61
ENSG00000143556	233	2730041	60	61
ENSG00000197956	592	2730361	60	61
ENSG00000196420	454	2731066	60	61
ENSG00000196154	524	2731671	60	61
ENSG00000188015	652	2732307	60	61
ENSG00000196754	1154	2733093	60	61
ENSG00000188643	1304	2734390	60	61
ENSG00000189334	965	2735839	60	61
ENSG00000189171	1066	2737024	60	61
ENSG00000160678	630	2738231	60	61
ENSG00000160679	3364	2739015	60	61
ENSG00000143553	622	2742499	60	61
ENSG00000143621	724	2743235	60	61
ENSG00000169418	1053	2744035	60	61
ENSG00000143624	1621	2745189	60	61
ENSG00000143554	915	2746901	60	61
ENSG00000143614	5698	2747895	60	61
ENSG00000198837	1320	2753771	60	61
ENSG00000160741	565	2755176	60	61
ENSG00000143570	2274	2755874	60	61
ENSG00000143578	865	2758309	60	61
ENSG00000143543	1015	2759272	60	61
ENSG00000143545	567	2760367	60	61
ENSG00000177954	379	2761047	60	61
ENSG00000143552	225	2761496	60	61
ENSG00000143549	3836	2761888	60	61
ENSG00000163263	84	2765851	60	61
ENSG00000143612	1556	2766020	60	61
ENSG00000143569	1874	2767765	60	61
ENSG00000143575	390	2769734	60	61
ENSG00000143595	1278	2770214	60	61
ENSG00000143515	3245	2771637	60	61
ENSG00000160712	4510	2775000	60	61
ENSG00000169291	6930	2779689	60	61
ENSG00000163239	1401	2786838	60	61
ENSG00000160714	1944	2788326	60	61
ENSG00000160716	4361	2790366	60	61
ENSG00000160710	2947	2794863	60	61
ENSG00000143603	11342	2797963	60	61
ENSG00000163344	704	2809558	60	61
ENSG00000163346	1191	2810377	60	61
ENSG00000163348	2077	2811671	60	61
ENSG00000160691	2310	2813926	60	61
ENSG00000173207	1221	2816378	60	61
ENSG00000160688	1968	2817803	60	61
ENSG00000163352	372	2819867	60	61
ENSG00000160685	2431	2820409	60	61
ENSG00000163354	94	2822944	60	61
ENSG00000163357	311	2823143	60	61
ENSG00000143537	590	2823543	60	61
ENSG00000243364	488	2824226	60	61
ENSG00000143590	1144	2824806	60	61
ENSG00000251246	343	2826033	60	61
ENSG00000169242	1311	2826445	60	61
ENSG00000169241	965	2827861	60	61
ENSG00000179085	256	2828926	60	61
ENSG00000163463	66	2829250	60	61
ENSG00000163462	1672	2829441	60	61
ENSG00000185499	491	2831224	60	61
ENSG00000169231	384	2831827	60	61
ENSG00000173171	235	2832281	60	61
ENSG00000177628	903	2832603	60	61
ENSG00000160767	1090	2833585	60	61
ENSG00000116521	576	2834757	60	61
ENSG00000176444	842	2835426	60	61
ENSG00000143630	1396	2836346	60	61
ENSG00000143627	889	2837849	60	61
ENSG00000160752	389	2838816	60	61
ENSG00000160753	1509	2839335	60	61
ENSG00000116539	3085	2840993	60	61
ENSG00000125459	1634	2844273	60	61
ENSG00000163374	976	2846098	60	61
ENSG00000132676	1579	2847234	60	61
ENSG00000116580	1589	2848963	60	61
ENSG00000132718	3947	2850642	60	61
ENSG00000143622	2848	2854758	60	61
ENSG00000132680	2612	2857737	60	61
ENSG00000173080	21	2860436	21	22
ENSG00000116584	2280	2860681	60	61
ENSG00000163479	770	2863082	60	61
ENSG00000160803	1773	2863928	60	61
ENSG00000116586	242	2865794	60	61
ENSG00000132698	461	2866104	60	61
ENSG00000254726	4564	2866616	60	61
ENSG00000160789	1838	2871480	60	61
ENSG00000196189	1500	2873492	60	61
ENSG00000160785	2540	2875100	60	61
ENSG00000260238	286	2877746	60	61
ENSG00000160783	467	2878100	60	61
ENSG00000242252	432	2878638	60	61
ENSG00000160781	673	2879201	60	61
ENSG00000198952	1301	2879969	60	61
ENSG00000163472	1078	2881395	60	61
ENSG00000198715	383	2882554	60	61
ENSG00000189030	597	2883007	60	61
ENSG00000163468	817	2883737	60	61
ENSG00000163467	740	2884711	60	61
ENSG00000132677	1010	2885567	60	61
ENSG00000125462	299	2886657	60	61
ENSG00000116604	4619	2887084	60	61
ENSG00000183856	1095	2891843	60	61
ENSG00000187862	259	2893040	60	61
ENSG00000163382	511	2893387	60	61
ENSG00000160818	838	2893990	60	61
ENSG00000132702	800	2894945	60	61
ENSG00000132692	1287	2895882	60	61
ENSG00000132688	695	2897254	60	61
ENSG00000143320	686	2898044	60	61
ENSG00000143319	2608	2898805	60	61
ENSG00000143303	1074	2901560	60	61
ENSG00000143314	954	2902775	60	61
ENSG00000143321	1915	2903868	60	61
ENSG00000143294	627	2905878	60	61
ENSG00000027869	491	2906599	60	61
ENSG00000198400	505	2907182	60	61
ENSG00000027644	1210	2907759	60	61
ENSG00000187800	1864	2909093	60	61
ENSG00000160838	282	2911052	60	61
ENSG00000132694	2592	2911422	60	61
ENSG00000253831	893	2914121	60	61
ENSG00000117036	4763	2915132	60	61
ENSG00000143297	5444	2920078	60	61
ENSG00000163518	1914	2925676	60	61
ENSG00000160856	2470	2927725	60	61
ENSG00000132704	1391	2930340	60	61
ENSG00000163534	1634	2931818	60	61
ENSG00000073754	1150	2933543	60	61
ENSG00000183853	5553	2934796	60	61
ENSG00000158473	1248	2940525	60	61
ENSG00000158477	1115	2941857	60	61
ENSG00000158481	303	2943054	60	61
ENSG00000158485	393	2943426	60	61
ENSG00000158488	1343	2943949	60	61
ENSG00000173285	134	2945378	60	61
ENSG00000163554	742	2945578	60	61
ENSG00000196171	146	2946396	60	61
ENSG00000180433	143	2946608	60	61
ENSG00000197403	91	2946817	60	61
ENSG00000163563	530	2946993	60	61
ENSG00000163564	1474	2947675	60	61
ENSG00000163565	1473	2949337	60	61
ENSG00000163568	578	2950938	60	61
ENSG00000162706	2551	2951589	60	61
ENSG00000213088	919	2954286	60	61
ENSG00000179639	394	2955304	60	61
ENSG00000196184	129	2955768	60	61
ENSG00000184155	123	2955963	60	61
ENSG00000132703	257	2956152	60	61
ENSG00000132693	1343	2956477	60	61
ENSG00000158716	375	2957926	60	61
ENSG00000181036	679	2958371	60	61
ENSG00000158714	2141	2959125	60	61
ENSG00000188004	1796	2961385	60	61
ENSG00000243284	576	2963274	60	61
ENSG00000213085	393	2963943	60	61
ENSG00000158710	1495	2964466	60	61
ENSG00000085552	507	2966069	60	61
ENSG00000162723	289	2966648	60	61
ENSG00000143315	3053	2967005	60	61
ENSG00000177807	4156	2970172	60	61
ENSG00000162728	2991	2974481	60	61
ENSG00000162729	637	2977625	60	61
ENSG00000018625	2358	2978336	60	61
ENSG00000132681	860	2980817	60	61
ENSG00000143318	885	2981775	60	61
ENSG00000162734	2325	2982778	60	61
ENSG00000132716	3393	2985325	60	61
ENSG00000258465	373	2988858	60	61
ENSG00000162735	2991	2989341	60	61
ENSG00000122218	1117	2992445	60	61
ENSG00000162736	923	2993664	60	61
ENSG00000171786	2164	2994686	60	61
ENSG00000162738	3777	2996970	60	61
ENSG00000162739	1750	3000873	60	61
ENSG00000066294	7243	3002716	60	61
ENSG00000117090	3001	3010143	60	61
ENSG00000117091	1643	3013278	60	61
ENSG00000026751	1700	3015012	60	61
ENSG00000122224	1343	3016824	60	61
ENSG00000122223	1415	3018253	60	61
ENSG00000179914	244	3019775	60	61
ENSG00000158764	176	3020087	60	61
ENSG00000158769	3938	3020329	60	61
ENSG00000215845	338	3024436	60	61
ENSG00000158773	922	3024903	60	61
ENSG00000186517	1116	3025904	60	61
ENSG00000143217	1979	3027122	60	61
ENSG00000162755	267	3029197	60	61
ENSG00000143256	215	3029532	60	61
ENSG00000158793	2120	3029854	60	61
ENSG00000158796	1487	3032133	60	61
ENSG00000143222	613	3033708	60	61
ENSG00000143258	707	3034435	60	61
ENSG00000143224	411	3035277	60	61
ENSG00000158850	765	3035798	60	61
ENSG00000158859	7647	3036679	60	61
ENSG00000158864	1208	3044577	60	61
ENSG00000158869	523	3045889	60	61
ENSG00000158874	247	3046504	60	61
ENSG00000158882	1846	3046839	60	61
ENSG00000143257	791	3048859	60	61
ENSG00000248485	1220	3049727	60	61
ENSG00000158887	1221	3051051	60	61
ENSG00000143252	806	3052356	60	61
ENSG00000188931	243	3053239	60	61
ENSG00000143226	1461	3053550	60	61
ENSG00000173110	717	3055099	60	61
ENSG00000203747	1665	3055951	60	61
ENSG00000072694	1355	3057747	60	61
ENSG00000162747	1822	3059228	60	61
ENSG00000132185	1216	3061144	60	61
ENSG00000162746	699	3062484	60	61
ENSG00000081721	250	3063258	60	61
ENSG00000118217	5486	3063576	60	61
ENSG00000162745	1162	3069237	60	61
ENSG00000198929	6170	3070522	60	61
ENSG00000239887	3542	3076918	60	61
ENSG00000171722	928	3080583	60	61
ENSG00000198574	2127	3081590	60	61
ENSG00000152332	7278	3083816	60	61
ENSG00000117143	779	3091299	60	61
ENSG00000162733	7989	3092294	60	61
ENSG00000132196	888	3100520	60	61
ENSG00000185860	2361	3101526	60	61
ENSG00000117152	2713	3104070	60	61
ENSG00000143248	5361	3106912	60	61
ENSG00000143228	1044	3112506	60	61
ENSG00000185630	7148	3113831	60	61
ENSG00000162761	2736	3121202	60	61
ENSG00000143171	647	3124047	60	61
ENSG00000162763	430	3124768	60	61
ENSG00000143198	1040	3125349	60	61
ENSG00000143149	1201	3126490	60	61
ENSG00000143183	2194	3127855	60	61
ENSG00000143179	1473	3130169	60	61
ENSG00000188859	815	3131750	60	61
ENSG00000267884	1638	3132642	60	61
ENSG00000143157	6622	3134391	60	61
ENSG00000152382	1154	3141187	60	61
ENSG00000143195	6299	3142424	60	61
ENSG00000143194	606	3148891	60	61
ENSG00000143167	1845	3149571	60	61
ENSG00000198842	830	3151550	60	61
ENSG00000143190	11951	3152537	60	61
ENSG00000198821	1189	3164751	60	61
ENSG00000143162	1314	3166023	60	61
ENSG00000198771	1887	3167422	60	61
ENSG00000197965	4203	3169404	60	61
ENSG00000143199	924	3173801	60	61
ENSG00000143158	2171	3174844	60	61
ENSG00000143164	662	3177115	60	61
ENSG00000143147	1968	3177992	60	61
ENSG00000143155	984	3180076	60	61
ENSG00000213064	10618	3181140	60	61
ENSG00000143178	1475	3191998	60	61
ENSG00000143185	223	3193561	60	61
ENSG00000143184	1025	3193851	60	61
ENSG00000143196	1183	3194957	60	61
ENSG00000143153	2086	3196283	60	61
ENSG00000143156	514	3198467	60	61
ENSG00000117475	2566	3199113	60	61
ENSG00000117477	875	3201845	60	61
ENSG00000117479	2180	3202798	60	61
ENSG00000198734	352	3205078	60	61
ENSG00000174175	876	3205499	60	61
ENSG00000000460	2161	3206513	60	61
ENSG00000188404	1281	3208774	60	61
ENSG00000007908	2412	3210200	60	61
ENSG00000171806	462	3212756	60	61
ENSG00000000457	4561	3213329	60	61
ENSG00000075945	2153	3218090	60	61
ENSG00000203740	143	3220342	60	61
ENSG00000120370	1950	3220571	60	61
ENSG00000116132	6960	3222657	60	61
ENSG00000117501	1116	3229856	60	61
ENSG00000007933	546	3231094	60	61
ENSG00000117507	442	3231713	60	61
ENSG00000094963	3891	3232246	60	61
ENSG00000010932	693	3236285	60	61
ENSG00000076258	578	3237093	60	61
ENSG00000117523	1945	3237764	60	61
ENSG00000034971	583	3239805	60	61
ENSG00000117533	4736	3240481	60	61
ENSG00000010165	1267	3245379	60	61
ENSG00000197959	8235	3246811	60	61
ENSG00000135845	1743	3255247	60	61
ENSG00000180999	782	3257143	60	61
ENSG00000094975	1699	3258002	60	61
ENSG00000117560	1049	3259793	60	61
ENSG00000120337	1410	3260903	60	61
ENSG00000117586	3167	3262420	60	61
ENSG00000117592	1079	3265703	60	61
ENSG00000162753	1056	3266883	60	61
ENSG00000183831	648	3268040	60	61
ENSG00000076321	1601	3268782	60	61
ENSG00000120334	1300	3270513	60	61
ENSG00000117593	1571	3271898	60	61
ENSG00000185278	17895	3273639	60	61
ENSG00000117601	202	3291896	60	61
ENSG00000135870	7862	3292185	60	61
ENSG00000152061	7743	3300462	60	61
ENSG00000203737	389	3308398	60	61
ENSG00000116161	3000	3308897	60	61
ENSG00000120333	1731	3312010	60	61
ENSG00000120332	1111	3313853	60	61
ENSG00000235750	4351	3315126	60	61
ENSG00000116147	8886	3319673	60	61
ENSG00000143207	870	3328791	60	61
ENSG00000116183	5036	3329779	60	61
ENSG00000152092	3774	3335002	60	61
ENSG00000198797	1209	3338922	60	61
ENSG00000120341	1820	3340275	60	61
ENSG00000075391	7162	3342209	60	61
ENSG00000240021	1760	3349674	60	61
ENSG00000213057	2457	3351567	60	61
ENSG00000184909	1711	3354168	60	61
ENSG00000116191	4449	3356011	60	61
ENSG00000116194	1930	3360638	60	61
ENSG00000116199	4812	3362704	60	61
ENSG00000186283	1871	3367700	60	61
ENSG00000143322	8953	3369706	60	61
ENSG00000057252	5383	3378932	60	61
ENSG00000162779	729	3384488	60	61
ENSG00000116218	725	3385293	60	61
ENSG00000162782	924	3386134	60	61
ENSG00000143340	2408	3387197	60	61
ENSG00000169905	6918	3389769	60	61
ENSG00000143337	7225	3396866	60	61
ENSG00000135837	4172	3404315	60	61
ENSG00000116260	7061	3408640	60	61
ENSG00000121454	5913	3415882	60	61
ENSG00000135847	824	3421957	60	61
ENSG00000143324	6386	3422858	60	61
ENSG00000135835	6367	3429434	60	61
ENSG00000135823	4086	3435971	60	61
ENSG00000153029	6753	3440189	60	61
ENSG00000162783	1359	3447118	60	61
ENSG00000198216	9896	3448583	60	61
ENSG00000179930	1945	3458727	60	61
ENSG00000135821	4427	3460788	60	61
ENSG00000203730	1681	3465352	60	61
ENSG00000121446	752	3467185	60	61
ENSG00000135828	3854	3468053	60	61
ENSG00000143333	1821	3472035	60	61
ENSG00000135824	1241	3474010	60	61
ENSG00000135838	1645	3475415	60	61
ENSG00000135829	430	3477171	60	61
ENSG00000157060	358	3477672	60	61
ENSG00000135862	3139	3478119	60	61
ENSG00000058085	2483	3481394	60	61
ENSG00000157064	4877	3484002	60	61
ENSG00000116698	2690	3489124	60	61
ENSG00000116701	910	3491962	60	61
ENSG00000162704	1610	3492971	60	61
ENSG00000143344	2979	3494731	60	61
ENSG00000173627	1547	3497843	60	61
ENSG00000198756	5360	3499539	60	61
ENSG00000198860	1431	3505052	60	61
ENSG00000116667	9902	3506590	60	61
ENSG00000116406	4102	3516721	60	61
ENSG00000135842	4409	3520975	60	61
ENSG00000121481	2796	3525541	60	61
ENSG00000121486	2302	3528467	60	61
ENSG00000116668	1354	3530911	60	61
ENSG00000116679	2911	3532451	60	61
ENSG00000143341	1307	3535474	60	61
ENSG00000116690	838	3536886	60	61
ENSG00000047410	2526	3537821	60	61
ENSG00000157181	2541	3540473	60	61
ENSG00000262180	752	3543120	60	61
ENSG00000116703	601	3543988	60	61
ENSG00000073756	2702	3544663	60	61
ENSG00000116711	628	3547494	60	61
ENSG00000162670	1018	3548256	60	61
ENSG00000150681	1445	3549354	60	61
ENSG00000253148	1338	3550907	60	61
ENSG00000090104	1285	3552351	60	61
ENSG00000127074	1028	3553781	60	61
ENSG00000116741	711	3554890	60	61
ENSG00000116750	5264	3555776	60	61
ENSG00000116747	7318	3561271	60	61
ENSG00000023572	685	3568794	60	61
ENSG00000134371	3376	3569554	60	61
ENSG00000162630	2008	3573070	60	61
ENSG00000162687	3402	3575195	60	61
ENSG00000000971	671	3578737	60	61
ENSG00000116785	1850	3579503	60	61
ENSG00000244414	281	3581447	60	61
ENSG00000080910	335	3581816	60	61
ENSG00000134365	1135	3582280	60	61
ENSG00000134389	1050	3583497	60	61
ENSG00000143278	234	3584628	60	61
ENSG00000066279	456	3584929	60	61
ENSG00000177888	5751	3585456	60	61
ENSG00000134376	7562	3591546	60	61
ENSG00000213047	6864	3599358	60	61
ENSG00000203724	147	3606380	60	61
ENSG00000143355	7728	3606673	60	61
ENSG00000151414	3951	3614673	60	61
ENSG00000151418	328	3618773	60	61
ENSG00000081237	3313	3619250	60	61
ENSG00000116833	4500	3622722	60	61
ENSG00000162702	2210	3627380	60	61
ENSG00000118193	2330	3629710	60	61
ENSG00000118197	2317	3632262	60	61
ENSG00000118200	3200	3634701	60	61
ENSG00000170128	141	3638018	60	61
ENSG00000163362	2869	3638245	60	61
ENSG00000116852	4968	3641245	60	61
ENSG00000081248	547	3646359	60	61
ENSG00000232237	1192	3647019	60	61
ENSG00000116857	1553	3648334	60	61
ENSG00000163395	683	3649996	60	61
ENSG00000081277	3206	3650774	60	61
ENSG00000118194	492	3654117	60	61
ENSG00000159166	1275	3654701	60	61
ENSG00000159173	6230	3656201	60	61
ENSG00000174307	1203	3662618	60	61
ENSG00000159176	1851	3663985	60	61
ENSG00000134369	7820	3665990	60	61
ENSG00000198700	8131	3674004	60	61
ENSG00000198892	750	3682334	60	61
ENSG00000163431	2170	3683160	60	61
ENSG00000134375	1146	3685430	60	61
ENSG00000176393	610	3686679	60	61
ENSG00000163435	5060	3687363	60	61
ENSG00000170075	5145	3692571	60	61
ENSG00000143862	1235	3697865	60	61
ENSG00000143851	2651	3699224	60	61
ENSG00000133067	834	3702023	60	61
ENSG00000077152	331	3702954	60	61
ENSG00000077157	12837	3703414	60	61
ENSG00000143858	6517	3716568	60	61
ENSG00000117139	3129	3723277	60	61
ENSG00000184774	2195	3726562	60	61
ENSG00000183155	2061	3728857	60	61
ENSG00000117153	1734	3731056	60	61
ENSG00000159346	1217	3732942	60	61
ENSG00000159348	736	3734243	60	61
ENSG00000163444	1891	3735055	60	61
ENSG00000143847	3842	3737181	60	61
ENSG00000122180	856	3741151	60	61
ENSG00000163485	2854	3742185	60	61
ENSG00000133055	374	3745170	60	61
ENSG00000133048	640	3745614	60	61
ENSG00000133063	818	3746328	60	61
ENSG00000159388	2238	3747223	60	61
ENSG00000122176	2182	3749582	60	61
ENSG00000188783	4601	3751884	60	61
ENSG00000188770	363	3756665	60	61
ENSG00000058668	5653	3757158	60	61
ENSG00000122188	1788	3762989	60	61
ENSG00000058673	6073	3764950	60	61
ENSG00000257315	1313	3771188	60	61
ENSG00000182004	704	3772606	60	61
ENSG00000143842	2133	3773425	60	61
ENSG00000143845	2097	3775717	60	61
ENSG00000143839	247	3777912	60	61
ENSG00000170498	295	3778247	60	61
ENSG00000174567	487	3778610	60	61
ENSG00000143850	4257	3779229	60	61
ENSG00000158615	3088	3783620	60	61
ENSG00000133056	3462	3786903	60	61
ENSG00000198625	9125	3790626	60	61
ENSG00000170382	3439	3800007	60	61
ENSG00000163531	7246	3803667	60	61
ENSG00000184144	5021	3811117	60	61
ENSG00000174529	623	3816285	60	61
ENSG00000117222	2790	3816982	60	61
ENSG00000133059	5121	3819882	60	61
ENSG00000133069	2062	3825212	60	61
ENSG00000163545	1521	3827372	60	61
ENSG00000162873	2537	3829082	60	61
ENSG00000186007	482	3831765	60	61
ENSG00000117266	1723	3832339	60	61
ENSG00000174514	2553	3834154	60	61
ENSG00000158711	9509	3836853	60	61
ENSG00000158715	1682	3846604	60	61
ENSG00000069275	5767	3848378	60	61
ENSG00000268313	1411	3854305	60	61
ENSG00000117280	2862	3855803	60	61
ENSG00000133065	3458	3858796	60	61
ENSG00000162877	646	3862375	60	61
ENSG00000174502	2137	3863135	60	61
ENSG00000196550	2961	3865431	60	61
ENSG00000198049	965	3868505	60	61
ENSG00000196533	1149	3869570	60	61
ENSG00000196188	997	3870802	60	61
ENSG00000163486	4151	3871879	60	61
ENSG00000143466	1121	3876203	60	61
ENSG00000162888	1286	3877406	60	61
ENSG00000136653	2758	3878797	60	61
ENSG00000143486	345	3881664	60	61
ENSG00000143479	924	3882118	60	61
ENSG00000162889	2340	3883141	60	61
ENSG00000136634	1096	3885583	60	61
ENSG00000142224	1322	3886801	60	61
ENSG00000162891	1039	3888229	60	61
ENSG00000162892	1358	3889369	60	61
ENSG00000162894	881	3890833	60	61
ENSG00000162896	1987	3891812	60	61
ENSG00000162897	1052	3893896	60	61
ENSG00000182795	3699	3895049	60	61
ENSG00000180667	5426	3898913	60	61
ENSG00000123836	7964	3904613	60	61
ENSG00000123843	821	3912813	60	61
ENSG00000123838	554	3913731	60	61
ENSG00000196352	1779	3914418	60	61
ENSG00000117322	964	3916310	60	61
ENSG00000203710	1352	3917354	60	61
ENSG00000197721	81	3918792	60	61
ENSG00000117335	2121	3918958	60	61
ENSG00000174059	2362	3921218	60	61
ENSG00000076356	5762	3923703	60	61
ENSG00000008118	1184	3929665	60	61
ENSG00000196878	1172	3930992	60	61
ENSG00000123689	557	3932267	60	61
ENSG00000117594	650	3932917	60	61
ENSG00000009790	1437	3933781	60	61
ENSG00000162757	769	3935325	60	61
ENSG00000117595	3101	3936190	60	61
ENSG00000117597	7968	3939466	60	61
ENSG00000143469	3515	3947650	60	61
ENSG00000082497	4151	3951307	60	61
ENSG00000054392	2556	3955671	60	61
ENSG00000143473	241	3958333	60	61
ENSG00000117625	3491	3958702	60	61
ENSG00000082512	2428	3962355	60	61
ENSG00000198570	3681	3964907	60	61
ENSG00000170385	3953	3968713	60	61
ENSG00000117650	1431	3972815	60	61
ENSG00000123684	7461	3974373	60	61
ENSG00000143493	1531	3982022	60	61
ENSG00000143476	2383	3983642	60	61
ENSG00000066027	1942	3986148	60	61
ENSG00000065600	1431	3988186	60	61
ENSG00000117691	426	3989704	60	61
ENSG00000162772	1895	3990261	60	61
ENSG00000162771	550	3992251	60	61
ENSG00000123685	599	3992874	60	61
ENSG00000117697	2466	3993566	60	61
ENSG00000203705	2157	3996197	60	61
ENSG00000185523	212	3998473	60	61
ENSG00000162769	4271	3998752	60	61
ENSG00000143494	3586	4003178	60	61
ENSG00000174606	3591	4006927	60	61
ENSG00000136643	2638	4010681	60	61
ENSG00000117707	6486	4013486	60	61
ENSG00000143499	372	4020144	60	61
ENSG00000152104	9424	4020606	60	61
ENSG00000117724	965	4030271	60	61
ENSG00000082482	2517	4031416	60	61
ENSG00000136636	1615	4034078	60	61
ENSG00000042781	4572	4035823	60	61
ENSG00000196482	6010	4040835	60	61
ENSG00000092978	6246	4047029	60	61
ENSG00000162814	4735	4053463	60	61
ENSG00000067533	6925	4058340	60	61
ENSG00000092969	3727	4065444	60	61
ENSG00000228208	450	4069277	60	61
ENSG00000143353	1187	4069798	60	61
ENSG00000196660	589	4071088	60	61
ENSG00000136628	478	4071750	60	61
ENSG00000162813	1854	4072359	60	61
ENSG00000067704	521	4074307	60	61
ENSG00000118873	3078	4074900	60	61
ENSG00000116141	2895	4078093	60	61
ENSG00000162817	2987	4081100	60	61
ENSG00000117791	1232	4084240	60	61
ENSG00000186205	1240	4085576	60	61
ENSG00000136630	2550	4086940	60	61
ENSG00000143507	1848	4089636	60	61
ENSG00000143512	403	4091578	60	61
ENSG00000143498	1022	4092091	60	61
ENSG00000154305	2869	4093234	60	61
ENSG00000186063	2493	4096234	60	61
ENSG00000162819	2939	4098872	60	61
ENSG00000197520	1112	4102003	60	61
ENSG00000154309	550	4103257	60	61
ENSG00000187554	1811	4104000	60	61
ENSG00000143502	2307	4105965	60	61
ENSG00000178395	229	4108374	60	61
ENSG00000203697	1826	4108750	60	61
ENSG00000162909	1709	4110690	60	61
ENSG00000143514	1381	4112511	60	61
ENSG00000143756	4347	4113979	60	61
ENSG00000143753	1305	4118482	60	61
ENSG00000143748	552	4119872	60	61
ENSG00000143771	3689	4120517	60	61
ENSG00000162923	5463	4124411	60	61
ENSG00000143786	2078	4130029	60	61
ENSG00000185842	1072	4132285	60	61
ENSG00000143815	2775	4133518	60	61
ENSG00000203691	1292	4136403	60	61
ENSG00000154380	11395	4137780	60	61
ENSG00000143742	1292	4149468	60	61
ENSG00000143819	935	4150885	60	61
ENSG00000196187	2122	4152039	60	61
ENSG00000243709	528	4154260	60	61
ENSG00000255835	548	4154860	60	61
ENSG00000143811	729	4155481	60	61
ENSG00000143768	1195	4156286	60	61
ENSG00000143751	2622	4157564	60	61
ENSG00000163041	2651	4160353	60	61
ENSG00000182827	1989	4163112	60	61
ENSG00000185155	1309	4165198	60	61
ENSG00000183814	2520	4166632	60	61
ENSG00000143799	1000	4169297	60	61
ENSG00000203685	7282	4170377	60	61
ENSG00000143772	4198	4177884	60	61
ENSG00000143801	1504	4182315	60	61
ENSG00000163050	3696	4184048	60	61
ENSG00000143776	6557	4187889	60	61
ENSG00000181450	7087	4194659	60	61
ENSG00000143740	2351	4201988	60	61
ENSG00000081692	1206	4204422	60	61
ENSG00000185888	289	4205712	60	61
ENSG00000143816	2876	4206069	60	61
ENSG00000154342	1776	4209076	60	61
ENSG00000143761	1654	4210985	60	61
ENSG00000143793	638	4212730	60	61
ENSG00000162910	1043	4213462	60	61
ENSG00000143774	1288	4214686	60	61
ENSG00000198835	926	4216079	60	61
ENSG00000203684	116	4217104	60	61
ENSG00000181873	6808	4217285	60	61
ENSG00000162913	550	4224250	60	61
ENSG00000154358	1076	4224953	60	61
ENSG00000154370	6141	4226150	60	61
ENSG00000162931	1970	4232497	60	61
ENSG00000168148	73	4234543	60	61
ENSG00000181218	106	4234681	60	61
ENSG00000196890	74	4234852	60	61
ENSG00000168159	2639	4234991	60	61
ENSG00000116574	3598	4237737	60	61
ENSG00000177800	1767	4241458	60	61
ENSG00000168118	2312	4243338	60	61
ENSG00000213029	931	4245752	60	61
ENSG00000154429	4564	4246802	60	61
ENSG00000143632	364	4251526	60	61
ENSG00000069248	746	4251980	60	61
ENSG00000135776	1643	4252802	60	61
ENSG00000135801	4424	4254576	60	61
ENSG00000135763	1429	4259177	60	61
ENSG00000143641	3019	4260713	60	61
ENSG00000177614	1938	4263866	60	61
ENSG00000135775	1225	4265960	60	61
ENSG00000135744	833	4267269	60	61
ENSG00000135773	523	4268179	60	61
ENSG00000119280	3600	4268854	60	61
ENSG00000143643	816	4272597	60	61
ENSG00000173409	700	4273530	60	61
ENSG00000182118	943	4274305	60	61
ENSG00000119283	6947	4275367	60	61
ENSG00000143633	1608	4282513	60	61
ENSG00000116906	606	4284211	60	61
ENSG00000116903	2944	4284891	60	61
ENSG00000010072	4085	4288008	60	61
ENSG00000135766	5819	4292225	60	61
ENSG00000116918	1780	4298204	60	61
ENSG00000162946	7793	4300177	60	61
ENSG00000116991	1707	4308203	60	61
ENSG00000212916	2309	4310002	60	61
ENSG00000135778	6748	4312433	60	61
ENSG00000135749	4241	4319437	60	61
ENSG00000143674	4760	4323852	60	61
ENSG00000135750	1783	4328815	60	61
ENSG00000183780	1649	4330711	60	61
ENSG00000168275	670	4332491	60	61
ENSG00000059588	267	4333216	60	61
ENSG00000168264	2902	4333551	60	61
ENSG00000173726	2952	4336565	60	61
ENSG00000188739	761	4339630	60	61
ENSG00000054267	2461	4340507	60	61
ENSG00000152904	3733	4343153	60	61
ENSG00000116957	433	4347032	60	61
ENSG00000162885	1241	4347556	60	61
ENSG00000168243	5085	4348941	60	61
ENSG00000143669	2469	4354234	60	61
ENSG00000116962	2123	4356808	60	61
[truncated: 17,617 more rows]
