# Supplementary material for: UMI-tools: modeling sequencing errors in Unique Molecular Identifiers to improve quantification accuracy
Source: Genome Res. 2017 Mar;27(3):491–9. doi: 10.1101/gr.209601.116 (PMC5340976; doi:10.1101/gr.209601.116)
Supplement: Supplemental Material [file supp_gr.209601.116_Supplementary_File2.zip › UMI-tools_pipelines-0.0.4/data/srsf_sample_table.tsv]

NNNGGTCNN	GGTC	SRSF1-GFP-R1	SRR2057564
NNNCCACNN	CCAC	SRSF1-GFP-R2	SRR2057565
NNNGGTCNN	GGTC	SRSF1-GFP-R3	SRR2057566
NNNCCACNN	CCAC	SRSF1-GFP-R4	SRR2057567
NNNGGCGNN	GGCG	SRSF2-GFP-R1	SRR2057568
NNNGGCGNN	GGCG	SRSF2-GFP-R2	SRR2057569
NNNCCGGNN	CCGG	SRSF2-GFP-R3	SRR2057570
NNNGGTTNN	GGTT	SRSF2-GFP-R4	SRR2057571
NNNCAATNN	CAAT	SRSF2-GFP-R5	SRR2057572
NNNGGTCNN	GGTC	SRSF3-GFP-R1	SRR2057573
NNNGGCGNN	GGCG	SRSF3-GFP-R2	SRR2057574
NNNCCGGNN	CCGG	SRSF3-GFP-R3	SRR2057575
NNNCCACNN	CCAC	SRSF4-GFP-R1	SRR2057576
NNNTGGCNN	TGGC	SRSF4-GFP-R2	SRR2057577
NNNGGTCNN	GGTC	SRSF4-GFP-R3	SRR2057578
NNNCAATNN	CAAT	SRSF5-GFP-R1	SRR2057579
NNNTGGCNN	TGGC	SRSF5-GFP-R2	SRR2057580
NNNGGTTNN	GGTT	SRSF5-GFP-R3	SRR2057581
NNNGGCGNN	GGCG	SRSF5-GFP-R4	SRR2057582
NNNCAATNN	CAAT	SRSF6-GFP-R1	SRR2057583
NNNGGCGNN	GGCG	SRSF6-GFP-R2	SRR2057584
NNNTTGTNN	TTGT	SRSF6-GFP-R3	SRR2057585
NNNTGGCNN	TGGC	SRSF7-GFP-R1	SRR2057586
NNNGGTTNN	GGTT	SRSF7-GFP-R2	SRR2057587
NNNCAATNN	CAAT	SRSF7-GFP-R3	SRR2057588
NNNCAATNN	CAAT	SRSF7-GFP-R4	SRR2057589
NNNTGGCNN	TGGC	SRSF7-GFP-R5	SRR2057590
NNNCCACNN	CCAC	SRSF7-GFP-R6	SRR2057591
NNNGGTTNN	GGTT	Nxf1-GFP-R1	SRR2057592
NNNGGCGNN	GGCG	Nxf1-GFP-R2	SRR2057593
NNNGGTCNN	GGTC	Nxf1-GFP-R3	SRR2057594
NNNGGTTNN	GGTT	Control-GFP-R1	SRR2057595
NNNTTGTNN	TTGT	Control-GFP-R2	SRR2057596
NNNCCGGNN	CCGG	Control-GFP-R3	SRR2057597
NNNGGCGNN	GGCG	Control-GFP-R4	SRR2057598
