# Supplementary material for: UMI-tools: modeling sequencing errors in Unique Molecular Identifiers to improve quantification accuracy
Source: Genome Res. 2017 Mar;27(3):491–9. doi: 10.1101/gr.209601.116 (PMC5340976; doi:10.1101/gr.209601.116)
Supplement: Supplemental Material [file supp_gr.209601.116_Supplementary_File2.zip › UMI-tools_pipelines-0.0.4/iCLIPlib/iCLIP/__init__.py]

''' This a modeule that holds functions and classes useful for analysing iCLIP data '''

from counting import count_intervals, count_transcript, countChr
from utils import spread, rand_apply, randomiseSites, TranscriptCoordInterconverter
from meta import meta_gene, processing_index
from kmers import pentamer_enrichment, pentamer_frequency
from distance import calcAverageDistance, findMinDistance, corr_profile
from clusters import Ph, fdr, get_crosslink_fdr_by_randomisation
