# Supplementary material for: UMI-tools: modeling sequencing errors in Unique Molecular Identifiers to improve quantification accuracy
Source: Genome Res. 2017 Mar;27(3):491–9. doi: 10.1101/gr.209601.116 (PMC5340976; doi:10.1101/gr.209601.116)
Supplement: Supplemental Material [file supp_gr.209601.116_Supplementary_File2.zip › UMI-tools_pipelines-0.0.4/iCLIPlib/iCLIP/meta.py]

import numpy as np
import pandas as pd
import CGAT.GTF as GTF

from counting import count_transcript
from counting import count_intervals

##################################################
def bin_counts(counts, length, nbins):

    bins = np.linspace(0, length, num=nbins+1, endpoint=True)
    if len(counts.index.levels) == 2:
        bases = counts.index.droplevel()
    else:
        bases = counts.index

    binned_counts = counts.groupby(
        list(pd.cut(bases,
                    bins=bins,
                    labels=range(nbins),
                    include_lowest=True))).sum()

    binned_counts.index.name = "base"
    binned_counts = binned_counts.reindex(range(nbins), fill_value=0)
    return binned_counts


##################################################
def meta_gene(gtf_filelike, bam, bins=[10, 100, 10], flanks=100,
              output_matrix=False, calculate_flanks=False,
              pseudo_count=0):
    ''' Produce a metagene profile accross the :param gtf_file: from the reads
    in :param bam_file:.

        :type gtf_filelike: file or buffer
        :type bam: pysam.AlignmentFile
        :param output_matrix: if true, matrix of binned else None is returned

        :rtype: tuple of (pandas.Series, pandas.DataFrame)
    counts for each transcript is returned
    '''
    counts_collector = []
    regions = ["flank5", "exons", "flank3"]
    
    try:
        if flanks == 0:
            bins = bins[1]

        nbins_lookup = dict(zip(*(regions, bins)))
        length_lookup = dict(zip(*(regions, [flanks, 0, flanks])))

    except TypeError:
        if flanks > 0:
            nbins_lookup = {x: bins for x in bins}
   
    for transcript in GTF.transcript_iterator(
            GTF.iterator(gtf_filelike)):
      
        length = sum(
            [x.end - x.start for x in transcript if x.feature == "exon"])

        if calculate_flanks:
            flanks = length * float(bins[0])/bins[1]
            length_lookup = dict(zip(*(regions, [flanks, 0, flanks])))

        counts = count_transcript(transcript, bam, flanks=flanks)

        if flanks > 0:
            length_lookup["exons"] = length
            binned_counts = counts.groupby(level=0).apply(
                lambda x: bin_counts(x, length_lookup[x.name],
                                     nbins_lookup[x.name]))
        else:
            binned_counts = bin_counts(counts, length, bins)

        binned_counts.name = transcript[0].transcript_id

        counts_collector.append(binned_counts)

    counts_matrix = pd.concat(counts_collector, axis=1)
    counts_matrix = counts_matrix.transpose()
    counts_matrix = (counts_matrix.fillna(0) + pseudo_count).div(
        counts_matrix.sum(axis=1), axis=0)
    summed_matrix = counts_matrix.sum()
    summed_matrix.name = "density"

    if output_matrix:
        return summed_matrix, counts_matrix
    else:
        return summed_matrix, None


##################################################
def processing_index(interval_iterator, bam, window_size=50):
    '''Calculate the processing index for the speicied sample, using the
    provided interval_iterator to get the cleavage sites. The iterator
    can be GTF or BED, as long as it has end, contig and strand
    attributes. The end attribute will be used to define the
    cleavage site.

    The proccessing index for G genes is defined as:
    
    .. math::

       pi = log_2( \frac{\sum_{i=1}^{G} N_i^{PM}}{\sum_{i=1}^{G} N_i^M})

    after Baejen et al Mol Cell 5(55):745-757. However, Beaejen et al
    normalise this number to the total number of genes, which seems
    wrong to me. '''

    n_pm = 0
    n_m = 0
 
    for site in interval_iterator:
    
        if site.strand == "+":
            pos = site.end
        elif site.strand == "-":
            pos = site.start
        else:
            raise ValueError(
                "processing index not valid for unstranded cleavage points in "
                "entry\n" + str(site)+"\n")

        upstream_interval = (pos - window_size, pos)
        downstream_interval = (pos, pos + window_size)

        counts = count_intervals(bam, [upstream_interval, downstream_interval],
                                 site.contig, site.strand)

        # We are currently in genome cooridinates, not transcript

        if site.strand == "+":
            # pandas indexing is inclusive
            n_up = counts.iloc[:pos-1].sum()
            n_down = counts.iloc[pos:].sum()
        elif site.strand == "-":
            n_up = counts.iloc[pos:].sum()
            n_down = counts.iloc[:pos-1].sum()

        n_pm += n_down
        n_m += n_up-n_down

    pi = np.log2(float(n_pm)/float(max(1, n_m)))

    return pi
