# Supplementary material for: UMI-tools: modeling sequencing errors in Unique Molecular Identifiers to improve quantification accuracy
Source: Genome Res. 2017 Mar;27(3):491–9. doi: 10.1101/gr.209601.116 (PMC5340976; doi:10.1101/gr.209601.116)
Supplement: Supplemental Material [file supp_gr.209601.116_Supplementary_File2.zip › UMI-tools_pipelines-0.0.4/iCLIPlib/pipeline_iCLIP/pipeline_docs/contents.rst]

==========
Contents
==========

Contents
=========

.. toctree::
   :maxdepth: 2

   analysis.rst
   pipeline.rst

Errors and Warnings
===================

Errors
------

.. errorlist::

Warnings
--------

.. warninglist::

====================
 Indices and tables
====================

* :ref:`genindex`
* :ref:`modindex`
* :ref:`search`
