# Supplementary material for: UMI-tools: modeling sequencing errors in Unique Molecular Identifiers to improve quantification accuracy
Source: Genome Res. 2017 Mar;27(3):491–9. doi: 10.1101/gr.209601.116 (PMC5340976; doi:10.1101/gr.209601.116)
Supplement: Supplemental Material [file supp_gr.209601.116_Supplementary_File2.zip › UMI-tools_pipelines-0.0.4/iCLIPlib/pipeline_iCLIP/pipeline_docs/pipeline.rst]

.. _iCLIPpipeline:

=============================
iCLIP pipeline
=============================

Contents:

.. toctree::
   :maxdepth: 2

   pipeline/Sample_QC.rst
   pipeline/FragmentSizes.rst
   pipeline/Profiles.rst

  
Indices and tables
==================

* :ref:`genindex`
* :ref:`modindex`
* :ref:`search`
