# Supplementary material for: UMI-tools: modeling sequencing errors in Unique Molecular Identifiers to improve quantification accuracy
Source: Genome Res. 2017 Mar;27(3):491–9. doi: 10.1101/gr.209601.116 (PMC5340976; doi:10.1101/gr.209601.116)
Supplement: Supplemental Material [file supp_gr.209601.116_Supplementary_File2.zip › UMI-tools_pipelines-0.0.4/iCLIPlib/pipeline_iCLIP/pipeline_docs/pipeline/Dummy.rst]

===========
Word counts
===========

This is an test report to check if the template
pipeline has been corretly set up. You should see
a plot below:

.. report:: TemplateReport.WordFrequencies
   :render: histogram-plot
   :transform: histogram
   
   Histogram of word frequencies

.. report:: TemplateReport.WordFrequencies
   :render: table
   :transform: stats
   
   Distribution of word frequencies
