# Supplementary material for: UMI-tools: modeling sequencing errors in Unique Molecular Identifiers to improve quantification accuracy
Source: Genome Res. 2017 Mar;27(3):491–9. doi: 10.1101/gr.209601.116 (PMC5340976; doi:10.1101/gr.209601.116)
Supplement: Supplemental Material [file supp_gr.209601.116_Supplementary_File2.zip › UMI-tools_pipelines-0.0.4/iCLIPlib/pipeline_iCLIP/pipeline_docs/pipeline/Motifs.rst]

.. _pipelinemotifs:

Motif Finding
==============

MEME motifs within clusters
-----------------------------

Reproducilbe clusters
++++++++++++++++++++++

.. report:: iCLIPMotifs.MemeResults
   :render: table
   :groupby: track
   :tracks: r(reproducible)
   :force:

   Top 5 motifs found in clusters from each track


Indevidual Replicates
++++++++++++++++++++++

.. report:: iCLIPMotifs.MemeResults
   :render: table
   :groupby: track
   :tracks: r(.+-.+-R[0-9]+)
   :force:

   Top 5 motifs found in clusters from each track


DREME motifs within clusters
----------------------------

Reproducible clusters
++++++++++++++++++++++

.. report:: iCLIPMotifs.SimpleDremeResults
   :render: table
   :tracks: r(reproducible)
   :large-html-class: sortable
   :groupby: track

   Over-represented motifs in reproducible clusters compared to randomized clusters


Indevidual Replicates
++++++++++++++++++++++

.. report:: iCLIPMotifs.SimpleDremeResults
   :render: table
   :tracks: r(.+-.+-R[0-9]+)
   :large-html-class: sortable
   :groupby: track

   Over-represented motifs in reproducible clusters compared to randomized clusters
