# Supplementary material for: UMI-tools: modeling sequencing errors in Unique Molecular Identifiers to improve quantification accuracy
Source: Genome Res. 2017 Mar;27(3):491–9. doi: 10.1101/gr.209601.116 (PMC5340976; doi:10.1101/gr.209601.116)
Supplement: Supplemental Material [file supp_gr.209601.116_Supplementary_File2.zip › UMI-tools_pipelines-0.0.4/iCLIPlib/pipeline_iCLIP/pipeline_docs/pipeline/Profiles.rst]

Gene Profiles
==============

Profiles over whole gene models
--------------------------------

.. report:: Profiles.GeneProfiles
   :render: gallery-plot
   :glob: gene_profiles.dir/*.detail.png
   :layout: column-3


   Gene Profiles


Profiles over exons
--------------------

.. report:: Profiles.ExonProfiles
   :render: gallery-plot
   :layout: column-3

   Profiles over exons


Profiles over introns
-----------------------

.. report:: Profiles.IntronProfiles
   :render: gallery-plot
   :layout: column-3

   Profiles over introns


Profiles over exon starts
-----------------------

.. report:: Profiles.ExonStartProfiles
   :render: gallery-plot
   :layout: column-3

   Profiles over the start of Exons


Profiles over exon ends
-----------------------

.. report:: Profiles.ExonEndProfiles
   :render: gallery-plot
   :layout: column-3

   Profiles over the end of Exons
