# Supplementary material for: UMI-tools: modeling sequencing errors in Unique Molecular Identifiers to improve quantification accuracy
Source: Genome Res. 2017 Mar;27(3):491–9. doi: 10.1101/gr.209601.116 (PMC5340976; doi:10.1101/gr.209601.116)
Supplement: Supplemental Material [file supp_gr.209601.116_Supplementary_File2.zip › UMI-tools_pipelines-0.0.4/iCLIPlib/scripts/count_clip_sites.py]

'''
cgat_script_template.py - template for CGAT scripts
====================================================

:Author:
:Release: $Id$
:Date: |today|
:Tags: Python

Purpose
-------

Count the number of clip sites in each gene, transcript or exon

Usage
-----

python count_clip_sites.py BAMFILE [OPTIONS]


.. Example use case

Example::

   python cgat_script_template.py

Type::

   python cgat_script_template.py --help

for command line help.

Command line options
--------------------

'''

import sys
import CGAT.Experiment as E
import CGAT.GTF as GTF
import CGAT.Intervals as Intervals
import os
import pysam

sys.path.insert(1, os.path.join(
    os.path.dirname(__file__)
    ,".."))

import iCLIP

def main(argv=None):
    """script main.
    parses command line options in sys.argv, unless *argv* is given.
    """

    if argv is None:
        argv = sys.argv

    # setup command line parser
    parser = E.OptionParser(version="%prog version: $Id$",
                            usage=globals()["__doc__"])

    parser.add_option("-f", "--feature", dest="feature", type="choice",
                      choices=["gene", "transcript", "exon"],
                      default="transcript",
                      help="supply help")

    # add common options (-h/--help, ...) and parse command line
    (options, args) = E.Start(parser, argv=argv)

    iterator = GTF.iterator(options.stdin)

    if options.feature == "gene":
        iterator = GTF.flat_gene_iterator(iterator)
    elif options.feature == "transcript":
        iterator = GTF.transcript_iterator(iterator)
    elif options.feature == "exon":
        def _exon_iterator(gff_iterator):
            for exon in gff_iterator:
                yield [exon]
        iterator = _exon_iterator(iterator)

    bamfile = pysam.AlignmentFile(args[0])
    outlines = []
    for feature in iterator:
        exons = GTF.asRanges(feature, "exon")

        exon_counts = iCLIP.count_intervals(bamfile,
                                            exons,
                                            feature[0].contig,
                                            feature[0].strand,
                                            dtype="uint32")

        exon_counts = exon_counts.sum()

        introns = Intervals.complement(exons)
        intron_counts = iCLIP.count_intervals(bamfile,
                                              introns,
                                              feature[0].contig,
                                              feature[0].strand,
                                              dtype="uint32")

        intron_counts = intron_counts.sum()

        if options.feature == "exon":

            try:
                exon_id = feature[0].exon_id
            except AttributeError:
                exon_id = "missing"

            gene_id = feature[0].gene_id
            transcript_id = feature[0].transcript_id
            intron_counts = "NA"
        else:
            exon_id = "NA"
            gene_id = feature[0].gene_id
            transcript_id = feature[0].transcript_id

        outlines.append([gene_id,
                         transcript_id,
                         exon_id,
                         str(exon_counts),
                         str(intron_counts)])

    options.stdout.write("\t".join(["gene_id",
                                    "transcript_id",
                                    "exon_id",
                                    "exon_count",
                                    "intron_count"])+"\n")

    outlines = ["\t".join(outline) for outline in outlines]
    outlines = "\n".join(outlines)
    options.stdout.write(outlines + "\n")

    # write footer and output benchmark information.
    E.Stop()

if __name__ == "__main__":
    sys.exit(main(sys.argv))
