# Supplementary material for: UMI-tools: modeling sequencing errors in Unique Molecular Identifiers to improve quantification accuracy
Source: Genome Res. 2017 Mar;27(3):491–9. doi: 10.1101/gr.209601.116 (PMC5340976; doi:10.1101/gr.209601.116)
Supplement: Supplemental Material [file supp_gr.209601.116_Supplementary_File2.zip › UMI-tools_pipelines-0.0.4/iCLIPlib/scripts/significant_bases_by_randomisation.py]

################################################################################
#
#   MRC FGU Computational Genomics Group
#
#   $Id: cgat_script_template.py 2871 2010-03-03 10:20:44Z andreas $
#
#   Copyright (C) 2009 Andreas Heger
#
#   This program is free software; you can redistribute it and/or
#   modify it under the terms of the GNU General Public License
#   as published by the Free Software Foundation; either version 2
#   of the License, or (at your option) any later version.
#
#   This program is distributed in the hope that it will be useful,
#   but WITHOUT ANY WARRANTY; without even the implied warranty of
#   MERCHANTABILITY or FITNESS FOR A PARTICULAR PURPOSE.  See the
#   GNU General Public License for more details.
#
#   You should have received a copy of the GNU General Public License
#   along with this program; if not, write to the Free Software
#   Foundation, Inc., 59 Temple Place - Suite 330, Boston, MA  02111-1307, USA.
#################################################################################
'''
signficant_bases_by_randomisation.py
=============================================

:Author: Ian Sudbery
:Release: $Id$
:Date: |today|
:Tags: Python

Purpose
-------

This script will calculate significant bases using the method described
in Wang et al, PLoS Biol. 2010:e1000530 :PMID:`21048981`.

Within each transcript/intron the number of crosslinks within a certain
number of bases is summed to be the score for that bases. The empircal
distribution of score is calculated on a per transcript basis and the FDR for
this is calcluated by using randomizations of the profile accross the interval.

Bases meeting a certain threshold are returned as a bedgraph file

Usage
-----

python significant_bases_by_randomisation.py -b BAMFILE -I GTFFILE [OPTIONS]

Example::

   zcat transcriptome.gtf.gz
 | python significant_bases_by_randomisation.py
      -b myiCLIP.bam
 > significant_bases.bedgraph

Type::

   python significant_bases_by_randomisation.py --help

for command line help.

Command line options
--------------------

'''

import sys
import pysam
import numpy

import CGAT.Experiment as E
import CGAT.GTF as GTF

import iCLIP.clusters as clusters


def main(argv=None):
    """script main.

    parses command line options in sys.argv, unless *argv* is given.
    """

    if not argv:
        argv = sys.argv

    # setup command line parser
    parser = E.OptionParser(version="%prog version: $Id$",
                            usage=globals()["__doc__"])

    parser.add_option("-b", "--bam-file", dest="bam", type="string",
                      help="BAM file containing iCLIP reads")
    parser.add_option("-s", "--spread", dest="spread", type="int",
                      default=15,
                      help="Number of bases each site of each bases"
                           "to use when calculating height")
    parser.add_option("-r", "--randomisations", dest="rands", type="int",
                      default=100,
                      help="Number of randomisations to use when"
                           "calculating FDR")
    parser.add_option("-t", "--threshold", dest="threshold", type="float",
                      default=0.05,
                      help="FDR threshold on which to select bases")
    parser.add_option("-f", "--feature", dest="feature", type="choice",
                      choices=["transcript", "gene"],
                      default="gene",
                      help="GTF feature to use. Gene or transcript")
    parser.add_option("-p", "--processes", dest="proc", type="int",
                      default=None,
                      help="Number of processes to use for multiprocessing")

    # add common options (-h/--help, ...) and parse command line
    (options, args) = E.Start(parser, argv=argv)

    if options.proc:
        try:
            import multiprocessing
            pool = multiprocessing.Pool(options.proc)
        except ImportError:
            E.warn("Failed to setup multiprocessing, using single processor")
            pool = None
    else:
        pool = None

    if options.feature == "gene":
        iterator = GTF.flat_gene_iterator(GTF.iterator(options.stdin))
    elif options.feature == "transcript":
        iterator = GTF.transcript_iterator(GTF.iterator(options.stdin))
    else:
        raise ValueError("Unknown feature type %s" % options.feature)

    bam = pysam.AlignmentFile(options.bam)

    results = clusters.get_crosslink_fdr_by_randomisation(
        iterator, bam, options.rands, options.spread, pool)

    results = results[results <= options.threshold]
    results = results.sort_index()
    results = results.reset_index()
    results.columns = ["contig", "start", "FDR"]
    results["start"] = results["start"].astype("int")
    results["end"] = results.start + 1
    results = results.loc[:,["contig", "start", "end", "FDR"]]
    results["FDR"] = -numpy.log10(results["FDR"])
    results.to_csv(options.stdout, header=False, index=False, sep="\t")
    # write footer and output benchmark information.
    E.Stop()

if __name__ == "__main__":
    sys.exit(main(sys.argv))
