# Supplementary material for: UMI-tools: modeling sequencing errors in Unique Molecular Identifiers to improve quantification accuracy
Source: Genome Res. 2017 Mar;27(3):491–9. doi: 10.1101/gr.209601.116 (PMC5340976; doi:10.1101/gr.209601.116)
Supplement: Supplemental Material [file supp_gr.209601.116_Supplementary_File2.zip › UMI-tools_pipelines-0.0.4/notebooks/Fig3b-Base_level_reproducibility.ipynb]

# %% [markdown]
# Base level reproducibility

# %% [markdown]
In this notebook we will study the reproducbility as defined in Koing et al 2010 - the fraction of bases with 2 or more tags on that are cross linked in at least one other replicate of the same protein. 

# %% [code]
from CGAT import Database as DB
from CGAT import IOTools
import os
%load_ext rpy2.ipython
%R library(ggplot2)
%R library(dplyr)
%R library(scales)
%R library(Hmisc)
%R library(gplots)


# %% [markdown]
The data we need is conveniently all in the `base_level_reproducibility` table. We are looking at those with 2 or more tags, so level = 2.

# %% [code]
statement = ''' SELECT * FROM base_level_reproducibility 
                WHERE level = 2 '''

data = DB.fetch_DataFrame(statement, "csvdb")
data[["Protein","Replicate"]] = data.Track.str.extract("(.+)-.+-(R.)")
data["fraction"] = data.hits/data.totals

# %% [markdown]
Quite a hefty ggplot statement below! Most of it is concerned with the white filled, grey outlined boxes. This is to aid with the appreciation that we are talking about fractions of 100% rather than an unbounded statistic. 

# %% [code]
%%R -i data -w 170 -h 63 -u mm -r 300

g<- data %>% 
    subset(fold == 1 & method %in% c("directional","unique")) %>% 
    ggplot() + 
    aes(x=Replicate, y=fraction, shape=method, fill=method) +

    geom_bar(stat="identity", position=position_dodge(width=0.8), alpha=0.9, width=0.8) +
    geom_bar(stat="identity", position=position_dodge(width=0.8), alpha=0, col="grey60", width=0.8, lwd=0.4, show_guide=F) +    
    geom_bar(aes(fill=paste(method,1), y=1), stat="identity", 
             position=position_dodge(width=0.8), width=0.8, 
             col="grey60",
             lwd=0.4, show_guide=F, alpha=0) +
    facet_grid(~Protein, scale="free") +
    theme_bw(base_size=8) +
    scale_y_continuous(labels=percent, limits=c(0,1)) +
    guides(colour="none") +
    scale_fill_manual(breaks=c("directional","unique"), labels = c("Directional","Unique"),
                      values = c(topo.colors(4, alpha=0.5),"white")[c(1,5,3,5)], name = "") +
    ylab("% of positions depth >2,\n present in another replicate") +
    theme(axis.text.x = element_text(angle=90),
          legend.position="bottom",
          legend.key.size=unit(0.6,"lines"),
          panel.grid = element_blank())

print(g)
ggsave("plots/figure3b.svg")

# %% [markdown]
Supplimentary figure 3 shows the same but for the percentile method (for comparison)

# %% [code]
%%R -i data -w 170 -h 63 -u mm -r 300

g<- data %>% 
    subset(fold == 1 & method %in% c("percentile","unique")) %>% 
    ggplot() + 
    aes(x=Replicate, y=fraction, shape=method, fill=method) +

    geom_bar(stat="identity", position=position_dodge(width=0.8), alpha=0.9, width=0.8) +
    geom_bar(stat="identity", position=position_dodge(width=0.8), alpha=0, col="grey60", width=0.8, lwd=0.4, show_guide=F) +    
    geom_bar(aes(fill=paste(method,1), y=1), stat="identity", 
             position=position_dodge(width=0.8), width=0.8, 
             col="grey60",
             lwd=0.4, show_guide=F, alpha=0) +
#    geom_bar(aes(y=1), stat="identity", position = "identity", col="grey60", alpha=0, lwd=0.4, show_guide=F) + 
    facet_grid(~Protein, scale="free") +
    theme_bw(base_size=8) +
    scale_y_continuous(labels=percent, limits=c(0,1)) +
    guides(colour="none") +
    scale_fill_manual(breaks=c("percentile","unique"), labels = c("Percentile","Unique"),
                      values = c(topo.colors(4, alpha=0.5),"white")[c(1,5,3,5)], name = "") +
    ylab("% of positions depth >2,\n present in another replicate") +
    theme(axis.text.x = element_text(angle=90),
          legend.position="bottom",
          legend.key.size=unit(0.6,"lines"),
          panel.grid = element_blank())

print(g)
ggsave("plots/figureS3.svg")

# %% [markdown]
The below just shows the same but for all methods. It does not form part of any figure

# %% [code]
%%R -i data -w 170 -h 90 -u mm -r 300

g<- data %>% 
    subset(fold == 1) %>% 
    ggplot() + 
    aes(x=method, y=fraction, shape=method, fill=method) +
    geom_bar(aes(fill=paste(method,1), y=1), stat="identity", 
             position=position_dodge(width=0.9), width=0.8, 
             col="grey60",
             lwd=0.2, show_guide=F) +
    geom_bar(stat="identity", position=position_dodge(width=0.9), alpha=1, fill="white", width=0.8, show_guide=F) +
    geom_bar(stat="identity", position=position_dodge(width=0.9), alpha=0.9, width=0.8, col="grey60", lwd=0.2, show_guide=F) +
    geom_bar(aes(y=1), stat="identity", position = "identity", col="grey60", alpha=0, lwd=0.4, show_guide=F) + 
    facet_grid(Replicate~Protein, scale="free", space="free") +
    theme_bw(base_size=8) +
    scale_y_continuous(labels=percent) +
    guides(colour="none") +
    scale_fill_manual(breaks=c("unique", "percentile", "cluster", "adjacency", "directional"), labels = c("Unique", "Percentile", "Cluster", "Adjecency", "Directional"),
                      values = topo.colors(10, alpha=0.5)[c(1,4,3,4,5,4,7,4,9,4)], name = "") +
    ylab("% of positions depth >2,\n present in another replicate") +
    theme(axis.text.x = element_text(angle=90),
          legend.position="bottom",
          legend.key.size=unit(0.6,"lines"),
          panel.grid = element_blank())

print(g)


# %% [markdown]
The actaul numbers for use in the text of the manuscript.

# %% [code]
data[data.fold==1].pivot(
    index="Track", columns="method", values="fraction")
