# Supplementary material for: UMI-tools: modeling sequencing errors in Unique Molecular Identifiers to improve quantification accuracy
Source: Genome Res. 2017 Mar;27(3):491–9. doi: 10.1101/gr.209601.116 (PMC5340976; doi:10.1101/gr.209601.116)
Supplement: Supplemental Material [file supp_gr.209601.116_Supplementary_File2.zip › UMI-tools_pipelines-0.0.4/pipeline_iCLIP/SRSF_pipeine.ini]

#################################################################
#
#
# Pipeline pipeline_iCLIP.py configuration
#
# This pipeline.ini file lists some configuration options that you might 
# want a user to set automatically.
#
# Add pipeline specific options into separate sections
#
################################################################
## general options
[general]

database=csvdb
csv2db_options=--backend=sqlite --retry --map=gene_id:str --map=contig:str --map=transcript_id:str 

# %s is subsituted for the directory containing the pipeline code
sample_table=%s/data/srsf_sample_table.tsv

################################################################
#
# Location of annotation database
#
################################################################
[annotations]

# %s is subsituted for the directory containing the pipeline code
gtf=%s/data/mm9_ensembl67_geneset.gtf.gz
contigs=%s/data/mm9_ensembl67_contigs.tsv

################################################################
#
# Options for bowtie
#
################################################################
[bowtie]

# The location of the genome and indexes for use with bowtie
# The directory should contain a fasta genome with the .fa
# extension and a bowtie index with the same prefix.
# For the SRSF data set this should be an mm9 genome/index
# fo the TDP dataset this should be a hg19 genome/index
index_dir=/ifs/mirror/genomes/bowtie/
genome=mm9

# options for mapping with bowtie
# the below are those used in the original publications
options=-v 2 -m 10 -a

# threads to use
threads=12

# memory required for bowtie jobs - per thread
memory=1.9G

################################################################
#
# Options for configuring cluster use
#
################################################################
[cluster]
manager=sge

# Leaving this at NONE will allow SGE to select the most appropriate
# queue
queue=NONE
parallel_environment=dedicated

# Leave this blank if SGE can select a pe queue automatically, or if
# if should use the same queue as above
# pe_queue=

# If multiple resources need to be selected to cope with, for example
# virtual and physical memory, seperate them with a comma.
memory_resource=mem_free
