# Supplementary material for: UMI-tools: modeling sequencing errors in Unique Molecular Identifiers to improve quantification accuracy
Source: Genome Res. 2017 Mar;27(3):491–9. doi: 10.1101/gr.209601.116 (PMC5340976; doi:10.1101/gr.209601.116)
Supplement: Supplemental Material [file supp_gr.209601.116_Supplementary_File2.zip › UMI-tools_pipelines-0.0.4/pipeline_scRNASeq.py]

##############################################################################
#
#   MRC FGU CGAT
#
#   $Id$
#
#   Copyright (C) 2009 Andreas Heger
#
#   This program is free software; you can redistribute it and/or
#   modify it under the terms of the GNU General Public License
#   as published by the Free Software Foundation; either version 2
#   of the License, or (at your option) any later version.
#
#   This program is distributed in the hope that it will be useful,
#   but WITHOUT ANY WARRANTY; without even the implied warranty of
#   MERCHANTABILITY or FITNESS FOR A PARTICULAR PURPOSE.  See the
#   GNU General Public License for more details.
#
#   You should have received a copy of the GNU General Public License
#   along with this program; if not, write to the Free Software
#   Foundation, Inc., 59 Temple Place - Suite 330, Boston, MA  02111-1307, USA.
###############################################################################
"""===========================
Pipeline scRNA-Seq
===========================

:Author: Tom Smith
:Release: $Id$
:Date: |today|
:Tags: Python


Overview
========

For each data set (SCRB-Seq & inDrop), the following steps are performed:
- SRAs downloaded
- UMIs extracted
- Reads filtered and seperared by cell barcode into individual fastq files
- Reads aligned to a reference transcriptome
- Duplicate reads removed using umi-tools dedup
- Reads per gene counted
- UMI Edit distances plotted
- PCA, hierachical clustering and heatmaps

Configuration
-------------

The pipeline requires a configured :file:`pipeline.ini` file.

Default configuration files can be generated by executing:

   python <srcdir>/pipeline_scRNASeq.py config

Or else by copying the pipeline.ini and conf.py files from <srcdir>/pipeline_scRNASeq/

Usage
=====

First configure as described above then run the pipeline by executing:
     python <srcdir>/pipeline_scRNASeq.py make full


Input files
-----------

The pipeline requires the barcode files for the Soumillon et al and
Klein et al data sets and for each data set, a fasta containing gene
and ERCC sequeces.These are all provided in the repository.

Pipeline output
===============
The final output of the pipeline are the read counts per gene
and the plots used in the UMI-tools publication.

Code
====

"""
from ruffus import *
import sys
import os
import CGAT.Experiment as E
import CGATPipelines.Pipeline as P
import CGAT.Sra as SRA
import CGAT.IOTools as IOTools

import CGATPipelines.PipelinePreprocess as PipelinePreprocess
import CGATPipelines.PipelineMapping as PipelineMapping
import PipelineScRNASeq

###################################################
# Pipeline configuration
###################################################
P.getParameters(
    ["%s/pipeline.ini" % os.path.splitext(__file__)[0],
     "../pipeline.ini",
     "pipeline.ini"],
    defaults={
        'paired_end': False},
    only_import=__name__ != "__main__")

PARAMS = P.PARAMS

###############################################################################
# Section - START - GSE53638 - Soumillon et al 2014
###############################################################################

@follows(mkdir("GSE53638"))
@originate(["GSE53638/SRR1058003.sra",
            "GSE53638/SRR1058023.sra",
            "GSE53638/SRR1058032.sra",
            "GSE53638/SRR1058038.sra"])
def downloadGGSE53638(outfile):
    ''' download the sra files '''

    address_base = 'ftp://ftp-trace.ncbi.nlm.nih.gov/sra/sra-instant/reads/ByStudy/sra/SRP%2FSRP034%2FSRP034712'

    sra = os.path.basename(outfile).replace(".sra", "")

    statement = '''cd GSE53638;
    wget %(address_base)s/%(sra)s/%(sra)s.sra'''

    P.run()


@mkdir("GSE53638/fastqs.dir")
@transform(downloadGGSE53638,
           regex("GSE53638/(\S+).sra"),
           r"GSE53638/fastqs.dir/\1_1.fastq.gz")
def extractGGSE53638(infile, outfile):
    ''' extract the fastqs from the SRA '''

    statement = SRA.extract(infile, "GSE53638/fastqs.dir")

    P.run()


@subdivide(extractGGSE53638,
           regex("(\S+)_1.fastq.gz"),
           r"\1_UMI_*.fastq.gz")
def extractUMIsAndFilterGSE53638(infile, outfiles):
    ''' extract UMIs from read 1 and filter as per Soumillon et al 2014'''

    UMI_fastq = infile
    fastq = infile.replace("_1.fastq.gz", "_2.fastq.gz")

    barcode_inf = IOTools.openFile(PARAMS['soumillon_barcodes'], "r")
    barcodes = []

    # different barcodes for Differentiation 1 and Differentiation 3
    if "SRR1058003" in UMI_fastq or "SRR1058023" in UMI_fastq:
        start = -1

    elif "SRR1058032" in UMI_fastq or "SRR1058038" in UMI_fastq:
        start = -2

    for line_number, line in enumerate(barcode_inf.read().splitlines(), start):
        if line_number % 3 == 0:
            barcodes.append(line)

    PipelineScRNASeq.extractUMIsAndFilterFastq(fastq, UMI_fastq, barcodes,
                                               submit=True)


@transform(PARAMS['soumillon_fasta'],
           suffix(".fa"),
           ".sa")
def indexFastaGSE53638(infile, outfile):
    ''' build BWA index for merged fasta'''

    prefix = P.snip(outfile, ".sa")

    # build raw index
    statement = '''
    bwa index %(infile)s -p %(prefix)s >> %(outfile)s.log 2>&1
    '''
    P.run()


@mkdir("GSE53638/transcriptome.dir")
@follows(indexFastaGSE53638)
@transform(extractUMIsAndFilterGSE53638,
           regex("GSE53638/fastqs.dir/(\S+)_UMI_(\S+).fastq.gz"),
           add_inputs(indexFastaGSE53638),
           r"GSE53638/transcriptome.dir/\1_UMI_\2.trans.bam")
def mapBWAAgainstGenesetGSE53638(infiles, outfile):
    ''' map reads using BWA against transcriptome data

    bwa parameterised according to soumillon et al 2014:
    -l 24 = seed length - 24 bp
    -k 2 = default number of mismatches allowed in seed - 2
    -n 0.04 = default percentage of mismatches allowed across read - 4%

    non-unique alignments will NOT be removed from the final bam
    '''

    infile, reference = infiles
    job_threads = 2
    job_options = "-l mem_free=1.9G"
    bwa_aln_options = "-l 24 -k 2 -n 0.04"
    bwa_index_dir = os.path.abspath(
        os.path.dirname(reference))
    genome = P.snip(os.path.basename(reference), ".sa")
    bwa_threads = job_threads
    bwa_samse_options = ""
    m = PipelineMapping.BWA(remove_non_unique=0,
                            strip_sequence=0,
                            set_nh=1)

    statement = m.build((infile,), outfile)
    P.run()


@follows(mkdir("GSE53638/dedup_unique.dir"),
         mkdir("GSE53638/dedup_percentile.dir"),
         mkdir("GSE53638/dedup_cluster.dir"),
         mkdir("GSE53638/dedup_adjacency.dir"),
         mkdir("GSE53638/dedup_directional.dir"),
         mapBWAAgainstGenesetGSE53638)
@subdivide(mapBWAAgainstGenesetGSE53638,
           regex("GSE53638/transcriptome.dir/(\S+)_UMI_(\S+).trans.bam"),
           [r"GSE53638/dedup_unique.dir/\1_UMI_\2_deduped.trans.bam",
            r"GSE53638/dedup_percentile.dir/\1_UMI_\2_deduped.trans.bam",
            r"GSE53638/dedup_cluster.dir/\1_UMI_\2_deduped.trans.bam",
            r"GSE53638/dedup_adjacency.dir/\1_UMI_\2_deduped.trans.bam",
            r"GSE53638/dedup_directional.dir/\1_UMI_\2_deduped.trans.bam"])
def dedupGSE53638(infile, outfiles):
    ''' perform deduping with various methods'''

    for outfile in outfiles:
        outfile_tmp = outfile.replace("_deduped.trans.bam", "_temp.trans.bam")

        method = P.snip(os.path.basename(
            os.path.dirname(outfile).replace("dedup_", "")), ".dir")
                
        if method == "cluster":
            options = "--further-stats"
        else:
            options = ""

        statement = '''
        umi_tools dedup
        --per-contig --method=%(method)s
        -I %(infile)s -S %(outfile_tmp)s -L %(outfile)s.log
        --output-stats=%(outfile)s.stats %(options)s;
        checkpoint;
        samtools sort %(outfile_tmp)s > %(outfile)s;
        checkpoint;
        samtools index %(outfile)s;
        checkpoint;
        rm -rf %(outfile_tmp)s'''
        P.run()


@collate([mapBWAAgainstGenesetGSE53638,
          dedupGSE53638],
         regex("GSE53638/(\S+).dir/(\S+)_UMI_(\S+).bam"),
         r"GSE53638/\1.dir/\2_UMI_\3.gene.counts.tsv")
def countGenesGSE53638(infile, outfile):
    ''' summarise counts per gene '''

    job_memory = "2G"
    PipelineScRNASeq.countAlignmentsPerGene(
        infile[0], outfile, mapq_threshold=10, submit=True)


@follows(mkdir("GSE53638/figures.dir"))
@collate(countGenesGSE53638,
         regex("GSE53638/(\S+).dir/(\S+)_UMI_(\S+).trans.gene.counts.tsv"),
         r"GSE53638/figures.dir/\1_\2_merged_gene_counts.tsv")
def mergeCountsGSE53638(infiles, outfile):
    ''' merge gene counts for each cell in each sample into a single
    table per sample'''

    job_memory = "4G"
    PipelineScRNASeq.getGeneCounts(infiles, outfile, submit=True)


@collate(dedupGSE53638,
         regex(r"GSE53638/(\S+)/(\S+)_UMI_\S+_deduped.trans.bam"),
         r"GSE53638/\1/\2_edit_distances.tsv")
def editDistanceDedupGSE53638(infiles, outfile):
    '''concatenate edit distance stats'''

    infiles = [infile + ".stats_edit_distance.tsv" for infile in infiles]

    job_memory = "1G"
    PipelineScRNASeq.summariseEditDistances(infiles, outfile, submit=True)


@follows(mkdir("GSE53638/figures.dir"))
@collate(editDistanceDedupGSE53638,
         regex("GSE53638/(\S+)/(\S+)_edit_distances.tsv"),
         [r"GSE53638/figures.dir/\2_merged_edit_distances.tsv",
          r"GSE53638/figures.dir/\2_edit_distances.png"])
def mergeAndPlotEditDistancesGSE53638(infiles, outfiles):
    '''merge edit distance stats for all deduplication methods and plot'''

    outfile, plot_out = outfiles

    job_memory = "1G"
    PipelineScRNASeq.mergeAndPlotEditDistances(
        infiles, outfile, plot_out, submit=True)


@merge(mergeCountsGSE53638,
       "GSE53638/figures.dir/heatmap.log")
def plotHeatmapsGSE53638(infiles, outfile):
    ''' plot heatmaps for each dedup method'''

    PipelineScRNASeq.makeHeatmapsAndPCA(infiles, outfile, submit=True)


@transform(plotHeatmapsGSE53638,
           regex("GSE53638/figures.dir/heatmap.log"),
           r"GSE53638/figures.dir/variance.png")
def plotVarianceGSE53638(infile, outfile):
    ''' plot Variance explained in first x PCs each dedup method'''

    PipelineScRNASeq.plotVarianceGSE53638(
        infile, outfile, submit=True)


@transform(plotHeatmapsGSE53638,
           regex("GSE53638/figures.dir/heatmap.log"),
           "GSE53638/figures.dir/vector_expression.png")
def plotVectorsVsExpressionGSE53638(infile, outfile):
    ''' plot Vectors vs Expression for first x PCs for each dedup method '''

    PipelineScRNASeq.plotVectorsVsExpressionGSE53638(
        infile, outfile, submit=True)


@collate(mergeCountsGSE53638,
         regex("GSE53638/figures.dir/(\S+)_SRR(\S+)_merged_gene_counts.tsv"),
         r"GSE53638/figures.dir/SRR\2_cv.png")
def plotCVGSE53638(infiles, plotfile):
    ''' Calculate CV for each method and plot'''

    job_memory = "4G"
    normalise_method = "total-count"

    PipelineScRNASeq.plotCV(
        infiles, plotfile, normalise_method,
        submit=True, job_memory=job_memory)


@follows(countGenesGSE53638,
         mergeAndPlotEditDistancesGSE53638,
         mergeCountsGSE53638,
         plotHeatmapsGSE53638,
         plotCVGSE53638,
         plotVarianceGSE53638,
         plotVectorsVsExpressionGSE53638)
def GSE53638():
    pass

###############################################################################
# Section END
###############################################################################

###############################################################################
# Section - START - GSE65525 - Klein et al 2015
###############################################################################


@follows(mkdir("GSE65525"))
@originate(["GSE65525/SRR1784310.sra",
            "GSE65525/SRR1784313.sra",
            "GSE65525/SRR1784314.sra",
            "GSE65525/SRR1784315.sra"])
def downloadGSE65525(outfile):
    ''' download SRAs '''

    base = "ftp://ftp-trace.ncbi.nlm.nih.gov/sra/sra-instant/reads/ByStudy/sra/SRP%2FSRP053%2FSRP053052"

    sra = P.snip(os.path.basename(outfile), ".sra")

    statement = '''cd GSE65525; wget %(base)s/%(sra)s/%(sra)s.sra'''

    P.run()


@mkdir("GSE65525/fastqs.dir")
@transform(downloadGSE65525,
           regex("GSE65525/(\S+).sra"),
           r"GSE65525/fastqs.dir/\1_1.fastq.gz")
def extractGSE65525(infile, outfile):
    ''' extract fastqs '''
    statement = SRA.extract(infile, "GSE65525/fastqs.dir")

    P.run()


@subdivide(extractGSE65525,
           regex("GSE65525/fastqs.dir/(\S+)_1.fastq.gz"),
           r"GSE65525/fastqs.dir/\1_UMI_*.fastq.gz")
def extractUMIsAndFilterGSE65525(infile, outfiles):
    ''' extract UMIs from read 1 and filter as per Allon et al 2015'''

    # UMIs are in read1, sequence for alignment in read 2
    UMI_fastq = infile
    fastq = infile.replace("_1.fastq.gz", "_2.fastq.gz")

    barcodes1_infile = PARAMS['klein_barcodes1']
    barcodes2_infile = PARAMS['klein_barcodes2']

    sample = P.snip(os.path.basename(infile), "_1.fastq.gz")

    # These are the number of cell barcodes according to Klein et al
    sample2cellbarcodes = {
        "SRR1784310": 935,
        "SRR1784313": 301,
        "SRR1784314": 682,
        "SRR1784315": 799
    }

    cell_barcodes = sample2cellbarcodes[sample]

    job_memory = "2G"

    PipelineScRNASeq.extractUMIsAndFilterFastqGSE65525(
        UMI_fastq, fastq, barcodes1_infile, barcodes2_infile, cell_barcodes,
        submit=True)


@mkdir("GSE65525/processed.dir")
@transform(extractUMIsAndFilterGSE65525,
           regex("GSE65525/fastqs.dir/(\S+)_UMI_(\S+).fastq.gz"),
           r"GSE65525/processed.dir/trimmed-\1_UMI_\2.fastq.gz")
def processReadsGSE65525(infile, outfile):
    ''' process the reads with trimmomatic as per Klein et al 2015 '''

    track = P.snip(os.path.basename(infile), ".fastq.gz")

    threads = 1
    job_memory = "7G"

    # as per Allon et al 2015
    trimmomatic_options = "LEADING:28 SLIDINGWINDOW:4:20 MINLEN:19"

    m = PipelinePreprocess.MasterProcessor(
        threads=threads)

    m.add(PipelinePreprocess.Trimmomatic(
        trimmomatic_options, threads=threads))

    statement = m.build((infile,), "GSE65525/processed.dir/trimmed-", track)

    P.run()


@transform(PARAMS['klein_fasta'],
           suffix(".fa"),
           ".1.ebwt")
def indexFastaGSE65525(infile, outfile):
    ''' build BWA index for merged fasta'''

    prefix = P.snip(outfile, ".1.ebwt")

    # build raw index
    statement = '''
    bowtie-build %(infile)s %(prefix)s >> %(outfile)s.log 2>&1
    '''
    P.run()


@follows(mkdir("GSE65525/transcriptome.dir"),
         indexFastaGSE65525)
@transform(processReadsGSE65525,
           regex("GSE65525/processed.dir/trimmed-(\S+)_UMI_(\S+).fastq.gz"),
           add_inputs(indexFastaGSE65525),
           r"GSE65525/transcriptome.dir/\1_UMI_\2.trans.bam")
def mapBowtieAgainstTranscriptomeGSE65525(infiles, outfile):
    ''' map reads using Bowtie against transcriptome

    bowtie parameterised according to Allon et al 2015 except
    random reporting of alignments where more than one "best" exist (-M 1):

    -n 1 number of mismatches allowed
    -l 15 seed length
    -e 300 maxmimum permitted sum of sequence qualities at all mismatched
           positions
    -M 1 if more than one "best" alignment exist, report one at random
    --best report in best to worst order
    --strata only report reads falling into the best stratum
    '''

    infile, reference = infiles
    job_threads = 2
    job_options = "-l mem_free=1.9G"
    bowtie_options = "-n1 -l 15 -e 300 -M 1 --best --strata"
    bowtie_index_dir = os.path.abspath(
        os.path.dirname(reference))
    genome = P.snip(os.path.basename(reference), ".1.ebwt")
    reffile = reference
    bowtie_threads = job_threads

    m = PipelineMapping.Bowtie(tool_options=bowtie_options,
                               remove_non_unique=0,
                               strip_sequence=0)

    statement = m.build((infile,), outfile)
    P.run()


@follows(mkdir("GSE65525/dedup_unique.dir"),
         mkdir("GSE65525/dedup_percentile.dir"),
         mkdir("GSE65525/dedup_cluster.dir"),
         mkdir("GSE65525/dedup_adjacency.dir"),
         mkdir("GSE65525/dedup_directional.dir"),
         mapBowtieAgainstTranscriptomeGSE65525)
@subdivide(mapBowtieAgainstTranscriptomeGSE65525,
           regex("GSE65525/transcriptome.dir/(\S+)_UMI_(\S+).trans.bam"),
           [r"GSE65525/dedup_unique.dir/\1_UMI_\2_deduped.trans.bam",
            r"GSE65525/dedup_percentile.dir/\1_UMI_\2_deduped.trans.bam",
            r"GSE65525/dedup_cluster.dir/\1_UMI_\2_deduped.trans.bam",
            r"GSE65525/dedup_adjacency.dir/\1_UMI_\2_deduped.trans.bam",
            r"GSE65525/dedup_directional.dir/\1_UMI_\2_deduped.trans.bam"])
def dedupGSE65525(infile, outfiles):
    ''' perform deduping with various methods'''

    for outfile in outfiles:
        outfile_tmp = outfile.replace("_deduped.trans.bam", "_temp.trans.bam")

        method = P.snip(os.path.basename(
            os.path.dirname(outfile).replace("dedup_", "")), ".dir")
        
        if method == "directional":
            method = "directional"

        if method == "adjacency":
            stats_cmd = ("--output-stats=%(outfile)s.stats "
                         "--further-stats" % locals())
        else:
            stats_cmd = ("--output-stats=%(outfile)s.stats " % locals())

        statement = '''umi_tools dedup
                   --per-contig --method=%(method)s %(stats_cmd)s
                   -I %(infile)s -S %(outfile_tmp)s -L %(outfile)s.log;
                   checkpoint;
                   samtools sort %(outfile_tmp)s > %(outfile)s;
                   checkpoint;
                   samtools index %(outfile)s;
                   rm -rf %(outfile_tmp)s'''
        P.run()


@collate([mapBowtieAgainstTranscriptomeGSE65525,
          dedupGSE65525],
         regex("GSE65525/(\S+).dir/(\S+)_UMI_(\S+).bam"),
         r"GSE65525/\1.dir/\2_UMI_\3.gene.counts.tsv")
def countGenesGSE65525(infile, outfile):
    ''' summarise counts per gene '''

    job_memory = "2G"
    PipelineScRNASeq.countAlignmentsPerGene(
        infile[0], outfile, mapq_threshold=10, submit=True)


@follows(mkdir("GSE65525/figures.dir"))
@collate(countGenesGSE65525,
         regex("GSE65525/(\S+).dir/(\S+)_UMI_(\S+).trans.gene.counts.tsv"),
         r"GSE65525/figures.dir/\1_\2_merged_gene_counts.tsv")
def mergeCountsGSE65525(infiles, outfile):
    ''' merge gene counts for each cell in each sample into a single
    table per sample'''

    job_memory = "4G"
    PipelineScRNASeq.getGeneCounts(infiles, outfile, submit=True)


@collate(dedupGSE65525,
         regex(r"GSE65525/(\S+)/(\S+)_UMI_\S+_deduped.trans.bam"),
         r"GSE65525/\1/\2_edit_distances.tsv")
def editDistanceDedupGSE65525(infiles, outfile):
    '''concatenate edit distance stats'''
    infiles = [infile + ".stats_edit_distance.tsv" for infile in infiles]

    job_memory = "1G"
    PipelineScRNASeq.summariseEditDistances(infiles, outfile, submit=True)


@follows(mkdir("GSE65525/figures.dir"))
@collate(editDistanceDedupGSE65525,
         regex("GSE65525/(\S+)/(\S+)_edit_distances.tsv"),
         [r"GSE65525/figures.dir/\2_merged_edit_distances.tsv",
          r"GSE65525/figures.dir/\2_edit_distances.png"])
def mergeAndPlotEditDistancesGSE65525(infiles, outfiles):
    '''merge edit distance stats for all deduplication methods and plot'''

    outfile, plot_out = outfiles

    job_memory = "1G"
    PipelineScRNASeq.mergeAndPlotEditDistances(
        infiles, outfile, plot_out, submit=True, job_memory=job_memory)


@collate(mergeCountsGSE65525,
         regex("GSE65525/figures.dir/(\S+)_SRR(\S+)_merged_gene_counts.tsv"),
         r"GSE65525/figures.dir/\1_merged_gene_counts.tsv")
def mergeGeneCountsPerDayGSE65525(infiles, outfile):
    ''' merge gene counts across timepoints, and add suffix to cell name '''

    job_memory = "12G"

    PipelineScRNASeq.mergeTimepointsGSE65525(
        infiles, outfile, submit=True, job_memory=job_memory)


@collate(mergeCountsGSE65525,
         regex("GSE65525/figures.dir/(\S+)_SRR(\S+)_merged_gene_counts.tsv"),
         r"GSE65525/figures.dir/SRR\2_cv.png")
def plotCVGSE65525(infiles, plotfile):
    ''' Calculate CV for each method and plot'''

    job_memory = "4G"

    normalise_method = "total-count"

    PipelineScRNASeq.plotCV(
        infiles, plotfile, normalise_method,
        submit=True, job_memory=job_memory)


@merge(mergeGeneCountsPerDayGSE65525,
       "GSE65525/figures.dir/plots_heatmap.log")
def plotHeatmapsGSE65525(infiles, outfile):
    ''' plot heatmaps for each dedup method'''

    PipelineScRNASeq.bplotHeatmapGSE65525(
        infiles, outfile, submit=True, job_memory="2G")


@transform(mergeGeneCountsPerDayGSE65525,
           regex("GSE65525/figures.dir/(\S+)_merged_gene_counts.tsv"),
           r"GSE65525/figures.dir/plots_PCA_\1_loadings.tsv")
def plotPCAGSE65525(infile, outfile):
    ''' plot PCA for each dedup method'''

    PipelineScRNASeq.plotPCAGSE65525(
        infile, outfile, submit=True, job_memory="5G")


@merge(plotPCAGSE65525,
       "GSE65525/figures.dir/PCA_variance.png")
def plotVariancePCAGSE65525(infiles, outfile):
    ''' plot varaince explained in first x PCs '''
    PipelineScRNASeq.plotVarianceGSE65525(
        infiles, outfile, submit=True)


@merge(plotPCAGSE65525,
       "GSE65525/figures.dir/PCA_loading.tsv")
def plotloadingsPCAGSE65525(infiles, outfile):
    ''' plot varaince explained in first x PCs '''
    PipelineScRNASeq.plotLoadingsGSE65525(
        infiles, outfile, submit=False)


@follows(mergeAndPlotEditDistancesGSE65525,
         mergeGeneCountsPerDayGSE65525,
         plotCVGSE65525,
         plotHeatmapsGSE65525,
         plotVariancePCAGSE65525,
         plotloadingsPCAGSE65525)
def GSE65525():
    pass


###############################################################################
# Section END
###############################################################################

# Combined edit distance plot
@mkdir("paper_figures.dir")
@merge((mergeAndPlotEditDistancesGSE65525,
        mergeAndPlotEditDistancesGSE53638),
       "paper_figures.dir/facetted_edit_distances.tsv")
def plotFacettedEditPlots(infiles, outfile):
    ''' combine the edit distance from all samples and plot the edit
    distances '''

    # we just want the first file (.tsv)
    infiles = [x[0] for x in infiles]

    PipelineScRNASeq.plotFacettedEditPlots(
        infiles, outfile, submit=False)


@follows(plotFacettedEditPlots)
def combinedPlots():
    pass


@follows(GSE65525,
         GSE53638,
         plotFacettedEditPlots)
def full():
    pass


@follows(mkdir("report"))
def build_report():
    '''build report from scratch.

    Any existing report will be overwritten.
    '''

    E.info("starting report build process from scratch")
    P.run_report(clean=True)


@follows(mkdir("report"))
def update_report():
    '''update report.

    This will update a report with any changes inside the report
    document or code. Note that updates to the data will not cause
    relevant sections to be updated. Use the cgatreport-clean utility
    first.
    '''

    E.info("updating report")
    P.run_report(clean=False)


@follows(update_report)
def publish_report():
    '''publish report in the CGAT downloads directory.'''

    E.info("publishing report")
    P.publish_report()

if __name__ == "__main__":
    sys.exit(P.main(sys.argv))
